# Supplementary material for: Crystal structure, Hirshfeld surface analysis and DFT studies of 2-[4-(2-methyl­prop­yl)phen­yl]-N′-[(1Z)-1-(thio­phen-2-yl)ethyl­idene]propane­hydrazide
Source: Acta Crystallogr E Crystallogr Commun. 2025 Apr 24;81(Pt 5):417–9. doi: 10.1107/S2056989025003329 (PMC12054774; doi:10.1107/S2056989025003329)
Supplement: Supplementary file 1 [file e-81-00417-sup1.cif]

##############################################################################
#                                                                            #
# This CIF contains the data in a paper accepted for publication in          #
# Acta Crystallographica Section E. It conforms to the requirements of       #
# Notes for Authors for Acta Crystallographica Section E, and has been       #
# peer reviewed under the auspices of the IUCr Commission on Journals.       #
#                                                                            #
# Full details of the Crystallographic Information File format               #
# are given in the paper "The Crystallographic Information File (CIF):       #
# a New Standard Archive File for Crystallography" by S. R. Hall, F. H.      #
# Allen and I. D. Brown [Acta Cryst. (1991), A47, 655-685].                  #
#                                                                            #
# The current version of the core CIF dictionary is obtainable from          #
# ftp://ftp.iucr.org/pub/cif_core.dic.                                       #
#                                                                            #
# Software is freely available for graphical display of the structure(s)     #
# in this CIF. For information consult the CIF software page                 #
# http://www.iucr.org/resources/cif/software.                                #
#                                                                            #
# This file may be used for bona fide research purposes within the           #
# scientific community so long as proper attribution is given to the journal # 
# article from which it was obtained.                                        #
#                                                                            #
##############################################################################
data_global
_audit_creation_method     'WinGX routine CIF_UPDATE'
_audit_conform_dict_name     cif_core.dic
_audit_conform_dict_version     2.4.3
_journal_data_validation_number     ?
_journal_date_recd_electronic     2025-02-26
_journal_date_accepted     2025-04-13
_journal_name_full     'Acta Crystallographica, Section E'
_journal_year     2025
_journal_volume     81
_journal_issue      5
_journal_page_first     0
_journal_page_last     0
_journal_paper_category     GO
_journal_paper_doi     10.1107/S2056989025003329
_journal_coeditor_code     DX2065
_publ_contact_author_name
;
BIJU A R
;
_publ_contact_author_address
;
Department of Chemistry, Kannur University, Swami Anandatheertha Campus, Edat P.
 O, Payyanur, 670 327, Kerala, India
;
_publ_contact_author_email     biju.ar@kannuruniv.ac.in
_publ_contact_author_fax     ?
_publ_contact_author_phone     ?
_publ_section_title
;\
Crystal structure, Hirshfeld surface analysis and DFT studies of
2-[4-(2-methylpropyl)phenyl]-<i>N</i>'-[(1<i>Z</i>)-1-(thiophen-2-yl)\
ethylidene]propanehydrazide
;
_publ_section_title_footnote     .
loop_
    _publ_author_name
    _publ_author_address
    'Jayadevan, Sarayu'
;
Department of Chemistry
Sir Syed College
Taliparamba, Kannur, 670 142
India
Department of Chemistry
Kannur University
Swami Anandatheertha Campus
Edat PO, Payyanur, 670 327, Kerala,
India
;
    'Sujith, K. V.'
;
Department of Chemistry
Payyanur College, Edat PO
Payyanur, Kerala, India, 670 327
;
    'Biju, A. R.'
;
Department of Chemistry
Kannur University
Swami Anandatheertha Campus
Edat PO, Payyanur, 670 327, Kerala,
India
;
_publ_section_synopsis
;
In the crystal of the title compound, N---H...O hydrogen bonds lead to the
formation of dimers with an interaction energy of -70.5 kJ mol^-1^. The
two-dimensional fingerprint plots indicate that the major contributions to the
crystal packing are from H...H (67.9%), C...H (13.7%), O...H (7.3%) and S...H
(4.3%) interactions.
;
data_I
_audit_creation_method     'WinGX routine CIF_UPDATE'
_audit_conform_dict_name     cif_core.dic
_audit_conform_dict_version     2.4.3
_chemical_name_systematic
;\
2-[4-(2-Methylpropyl)phenyl]-<i>N</i>'-[(1<i>Z</i>)-1-(thiophen-2-yl)\
ethylidene]propanehydrazide
;
_chemical_formula_moiety     'C19 H24 N2 O S'
_chemical_formula_sum     'C19 H24 N2 O S'
_chemical_formula_iupac     'C19 H24 N2 O S'
_chemical_formula_weight     328.46
_symmetry_cell_setting     triclinic
_symmetry_space_group_name_H-M     'P -1'
_symmetry_space_group_name_Hall     '-P 1'
loop_
    _symmetry_equiv_pos_as_xyz
    'x, y, z'
    '-x, -y, -z'
_cell_length_a     7.9057(3)
_cell_length_b     10.1929(3)
_cell_length_c     12.2794(3)
_cell_angle_alpha     83.2380(10)
_cell_angle_beta     89.2010(10)
_cell_angle_gamma     71.1220(10)
_cell_volume     929.45(5)
_cell_formula_units_Z     2
_cell_measurement_reflns_used     27745
_cell_measurement_theta_min     2.72
_cell_measurement_theta_max     28.31
_cell_measurement_temperature     293(2)
_exptl_crystal_description     BLOCK
_exptl_crystal_colour     WHITE
_exptl_crystal_size_max     0.77
_exptl_crystal_size_mid     0.66
_exptl_crystal_size_min     0.55
_exptl_crystal_density_diffrn     1.174
_exptl_crystal_density_method     'not measured'
_exptl_crystal_F_000     352
_exptl_absorpt_coefficient_mu     0.18
_exptl_absorpt_correction_type     multi-scan
_exptl_absorpt_process_details
;
(SADABS, Krause <i>et al.</i>,  2015)
;
_exptl_absorpt_correction_T_min     0.8740
_exptl_absorpt_correction_T_max     0.9070
_exptl_special_details     ?
_diffrn_ambient_temperature     293(2)
_diffrn_radiation_type     MoK\a
_diffrn_radiation_wavelength     0.71073
_diffrn_radiation_monochromator     graphite
_diffrn_measurement_device_type     'Bruker D8 Quest Eco'
_diffrn_measurement_method     'phi and omega scans'
_diffrn_reflns_number     27745
_diffrn_reflns_av_R_equivalents     0.0209
_diffrn_reflns_av_unetI/netI     0.0168
_diffrn_reflns_theta_min     2.72
_diffrn_reflns_theta_max     28.31
_diffrn_reflns_theta_full     28.31
_diffrn_measured_fraction_theta_max     0.995
_diffrn_measured_fraction_theta_full     0.995
_diffrn_reflns_limit_h_min     -10
_diffrn_reflns_limit_h_max     10
_diffrn_reflns_limit_k_min     -13
_diffrn_reflns_limit_k_max     13
_diffrn_reflns_limit_l_min     -16
_diffrn_reflns_limit_l_max     16
_diffrn_standards_number     0
_diffrn_standards_interval_count     0
_diffrn_standards_interval_time     0
_diffrn_standards_decay_%     0
_diffrn_radiation_probe     x-ray
_refine_special_details
;
 Refinement of F^2^ against ALL reflections.  The weighted R-factor wR and
 goodness of fit S are based on F^2^, conventional R-factors R are based
 on F, with F set to zero for negative F^2^. The threshold expression of
 F^2^ > 2sigma(F^2^) is used only for calculating R-factors(gt) etc. and is
 not relevant to the choice of reflections for refinement.  R-factors based
 on F^2^ are statistically about twice as large as those based on F, and R-
 factors based on ALL data will be even larger.
;
_reflns_number_total     4620
_reflns_number_gt     4098
_reflns_threshold_expression     >2sigma(I)
_refine_ls_structure_factor_coef     Fsqd
_refine_ls_matrix_type     full
_refine_ls_R_factor_all     0.0456
_refine_ls_R_factor_gt     0.0409
_refine_ls_wR_factor_gt     0.1172
_refine_ls_wR_factor_ref     0.1229
_refine_ls_goodness_of_fit_ref     1.028
_refine_ls_restrained_S_all     1.028
_refine_ls_number_reflns     4620
_refine_ls_number_parameters     304
_refine_ls_number_restraints     0
_refine_ls_number_constraints     0
_refine_ls_hydrogen_treatment     mixed
_refine_ls_weighting_scheme     calc
_refine_ls_weighting_details
         'calc w=1/[\s^2^(Fo^2^)+(0.0654P)^2^+0.1712P] where P=(Fo^2^+2Fc^2^)/3'
_atom_sites_solution_hydrogens     geom
_atom_sites_solution_primary     direct
_atom_sites_solution_secondary     difmap
_refine_ls_shift/su_max     0.001
_refine_ls_shift/su_mean     0
_refine_diff_density_max     0.254
_refine_diff_density_min     -0.33
_refine_ls_extinction_method     none
loop_
    _atom_type_symbol
    _atom_type_description
    _atom_type_scat_dispersion_real
    _atom_type_scat_dispersion_imag
    _atom_type_scat_source
    C C 0.0033 0.0016 'International Tables Vol C Tables 4.2.6.8 and 6.1.1.4'
    H H 0 0 'International Tables Vol C Tables 4.2.6.8 and 6.1.1.4'
    N N 0.0061 0.0033 'International Tables Vol C Tables 4.2.6.8 and 6.1.1.4'
    O O 0.0106 0.006 'International Tables Vol C Tables 4.2.6.8 and 6.1.1.4'
    S S 0.1246 0.1234 'International Tables Vol C Tables 4.2.6.8 and 6.1.1.4'
_computing_data_collection
;
APEX2 (Bruker 2012
;
_computing_data_reduction
;
SAINT (Bruker 2012)
;
_computing_structure_solution
;
<i>SHELXT</i> (Sheldrick, 2015a)
;
_computing_structure_refinement
;
SHELXL(Sheldrick, 2015b)
;
_computing_molecular_graphics
;
Ortep-3 for Windows and WinGX (Farrugia, 2012)
;
_computing_publication_material
;
publCIF (Westrip, 2010)
;
loop_
    _atom_site_type_symbol
    _atom_site_label
    _atom_site_fract_x
    _atom_site_fract_y
    _atom_site_fract_z
    _atom_site_U_iso_or_equiv
    _atom_site_adp_type
    _atom_site_calc_flag
    _atom_site_refinement_flags
    _atom_site_occupancy
    _atom_site_symmetry_multiplicity
    _atom_site_disorder_assembly
    _atom_site_disorder_group
    H H7 0.214(2) 1.0985(18) 0.6861(13) 0.061(4) Uiso d . 1 1 . .
    H H11 -0.014(2) 1.2611(16) 0.7709(12) 0.051(4) Uiso d . 1 1 . .
    H H3 0.7134(19) 1.3440(16) 0.4536(12) 0.050(4) Uiso d . 1 1 . .
    H H10 0.538(2) 1.4079(17) 0.6116(13) 0.061(4) Uiso d . 1 1 . .
    H H4B 0.744(2) 1.0670(19) 0.5259(14) 0.064(4) Uiso d . 1 1 . .
    H H12B -0.225(3) 1.480(2) 0.7002(18) 0.093(6) Uiso d . 1 1 . .
    H H6 0.487(2) 1.0259(18) 0.6006(14) 0.064(4) Uiso d . 1 1 . .
    H H9 0.267(2) 1.4757(18) 0.6996(14) 0.066(5) Uiso d . 1 1 . .
    H H4A 0.816(2) 1.1609(18) 0.5930(15) 0.066(5) Uiso d . 1 1 . .
    H H1A 0.603(2) 1.173(2) 0.3246(15) 0.073(5) Uiso d . 1 1 . .
    H H1C 0.468(3) 1.291(2) 0.3788(16) 0.081(6) Uiso d . 1 1 . .
    H H2B 0.929(3) 1.263(2) 0.3186(18) 0.085(6) Uiso d . 1 1 . .
    H H2C 1.001(3) 1.205(2) 0.438(2) 0.102(8) Uiso d . 1 1 . .
    H H12A -0.118(3) 1.413(2) 0.6042(19) 0.090(6) Uiso d . 1 1 . .
    H H1B 0.591(3) 1.327(2) 0.2852(18) 0.085(6) Uiso d . 1 1 . .
    H H1 0.107(2) 1.3514(19) 1.0060(15) 0.068(5) Uiso d . 1 1 . .
    H H19 0.276(3) 0.649(2) 0.9227(19) 0.099(7) Uiso d . 1 1 . .
    H H12C -0.080(3) 1.536(2) 0.6532(18) 0.093(7) Uiso d . 1 1 . .
    H H2A 0.940(3) 1.108(2) 0.3691(17) 0.089(6) Uiso d . 1 1 . .
    H H17 0.426(3) 0.840(2) 1.1552(19) 0.087(6) Uiso d . 1 1 . .
    H H15A 0.198(4) 1.177(3) 1.166(2) 0.134(10) Uiso d . 1 1 . .
    H H15B 0.342(4) 1.212(3) 1.113(3) 0.140(10) Uiso d . 1 1 . .
    H H15C 0.371(4) 1.072(3) 1.171(2) 0.121(9) Uiso d . 1 1 . .
    H H18 0.433(3) 0.615(2) 1.1025(19) 0.100(7) Uiso d . 1 1 . .
    S S1 0.20178(5) 0.88866(4) 0.90928(3) 0.05992(13) Uani d . 1 1 . .
    N N2 0.16268(14) 1.17435(11) 0.94142(8) 0.0464(2) Uani d . 1 1 . .
    C C8 0.20740(16) 1.29536(11) 0.69966(9) 0.0410(2) Uani d . 1 1 . .
    N N1 0.11506(16) 1.31606(11) 0.94519(9) 0.0499(2) Uani d . 1 1 . .
    C C6 0.4414(2) 1.11989(12) 0.61919(10) 0.0515(3) Uani d . 1 1 . .
    O O1 -0.01124(18) 1.53227(10) 0.86090(8) 0.0697(3) Uani d . 1 1 . .
    C C11 0.02513(17) 1.34485(13) 0.75071(10) 0.0464(3) Uani d . 1 1 . .
    C C9 0.30698(17) 1.38476(12) 0.67826(11) 0.0481(3) Uani d . 1 1 . .
    C C10 0.46957(18) 1.34333(12) 0.62781(11) 0.0509(3) Uani d . 1 1 . .
    C C5 0.54019(17) 1.20942(11) 0.59659(9) 0.0452(3) Uani d . 1 1 . .
    C C7 0.2783(2) 1.16138(13) 0.67006(10) 0.0508(3) Uani d . 1 1 . .
    C C16 0.27929(17) 0.94374(13) 1.02006(10) 0.0493(3) Uani d . 1 1 . .
    C C4 0.71791(18) 1.16349(13) 0.54132(12) 0.0532(3) Uani d . 1 1 . .
    C C14 0.24044(16) 1.09260(13) 1.02689(10) 0.0471(3) Uani d . 1 1 . .
    C C13 0.03963(17) 1.40564(13) 0.85616(10) 0.0483(3) Uani d . 1 1 . .
    C C3 0.73007(17) 1.25536(12) 0.43557(11) 0.0504(3) Uani d . 1 1 . .
    C C19 0.2924(3) 0.71716(17) 0.96246(16) 0.0715(4) Uani d . 1 1 . .
    C C15 0.2901(3) 1.1379(2) 1.13036(14) 0.0667(4) Uani d . 1 1 . .
    C C17 0.3711(2) 0.83168(17) 1.09363(14) 0.0662(4) Uani d . 1 1 . .
    C C1 0.5877(2) 1.26297(17) 0.35180(13) 0.0626(4) Uani d . 1 1 . .
    C C12 -0.1107(2) 1.4535(2) 0.67142(15) 0.0662(4) Uani d . 1 1 . .
    C C2 0.9153(2) 1.20371(19) 0.38798(19) 0.0730(5) Uani d . 1 1 . .
    C C18 0.3772(3) 0.70272(18) 1.05916(17) 0.0793(5) Uani d . 1 1 . .
loop_
    _atom_site_aniso_label
    _atom_site_aniso_U_11
    _atom_site_aniso_U_22
    _atom_site_aniso_U_33
    _atom_site_aniso_U_12
    _atom_site_aniso_U_13
    _atom_site_aniso_U_23
    S1 0.0657(2) 0.0562(2) 0.0589(2) -0.01866(16) 0.00501(16) -0.01461(15)
    N2 0.0515(5) 0.0443(5) 0.0446(5) -0.0157(4) 0.0091(4) -0.0100(4)
    C8 0.0512(6) 0.0374(5) 0.0349(5) -0.0146(4) 0.0009(4) -0.0062(4)
    N1 0.0637(6) 0.0459(5) 0.0423(5) -0.0181(5) 0.0081(4) -0.0131(4)
    C6 0.0726(8) 0.0343(5) 0.0478(6) -0.0158(5) 0.0117(6) -0.0113(4)
    O1 0.1087(9) 0.0434(5) 0.0536(5) -0.0177(5) 0.0126(5) -0.0136(4)
    C11 0.0506(6) 0.0452(6) 0.0464(6) -0.0183(5) 0.0035(5) -0.0101(5)
    C9 0.0554(7) 0.0323(5) 0.0572(7) -0.0135(5) 0.0081(5) -0.0107(5)
    C10 0.0545(7) 0.0363(5) 0.0632(7) -0.0163(5) 0.0087(6) -0.0077(5)
    C5 0.0543(6) 0.0348(5) 0.0413(5) -0.0081(4) 0.0028(5) -0.0019(4)
    C7 0.0706(8) 0.0403(6) 0.0494(6) -0.0263(6) 0.0123(6) -0.0134(5)
    C16 0.0489(6) 0.0508(6) 0.0459(6) -0.0128(5) 0.0103(5) -0.0078(5)
    C4 0.0526(7) 0.0384(6) 0.0581(7) -0.0022(5) 0.0054(5) -0.0006(5)
    C14 0.0454(6) 0.0516(6) 0.0437(6) -0.0141(5) 0.0089(4) -0.0098(5)
    C13 0.0564(7) 0.0447(6) 0.0460(6) -0.0176(5) 0.0111(5) -0.0116(5)
    C3 0.0542(7) 0.0345(5) 0.0573(7) -0.0073(5) 0.0124(5) -0.0062(5)
    C19 0.0836(11) 0.0522(8) 0.0815(11) -0.0230(7) 0.0200(9) -0.0180(7)
    C15 0.0766(10) 0.0660(9) 0.0523(8) -0.0127(8) -0.0068(7) -0.0152(7)
    C17 0.0760(10) 0.0569(8) 0.0569(8) -0.0110(7) 0.0005(7) -0.0022(6)
    C1 0.0711(9) 0.0559(8) 0.0540(8) -0.0124(7) 0.0055(7) -0.0043(6)
    C12 0.0561(8) 0.0679(9) 0.0691(9) -0.0121(7) -0.0106(7) -0.0087(8)
    C2 0.0617(9) 0.0606(9) 0.0887(12) -0.0100(7) 0.0251(9) -0.0085(8)
    C18 0.0958(13) 0.0514(8) 0.0786(11) -0.0105(8) 0.0100(9) 0.0008(8)
_geom_special_details
;
 All esds (except the esd in the dihedral angle between two l.s. planes)
 are estimated using the full covariance matrix.  The cell esds are taken
 into account individually in the estimation of esds in distances, angles
 and torsion angles; correlations between esds in cell parameters are only
 used when they are defined by crystal symmetry.  An approximate (isotropic)
 treatment of cell esds is used for estimating esds involving l.s. planes.
;
loop_
    _geom_bond_atom_site_label_1
    _geom_bond_atom_site_label_2
    _geom_bond_site_symmetry_2
    _geom_bond_distance
    _geom_bond_publ_flag
    S1 C19 . 1.7115(18) ?
    S1 C16 . 1.7225(14) ?
    N2 C14 . 1.2862(16) ?
    N2 N1 . 1.3761(14) ?
    C8 C9 . 1.3860(17) ?
    C8 C7 . 1.3881(15) ?
    C8 C11 . 1.5175(17) ?
    N1 C13 . 1.3473(17) ?
    N1 H1 . 0.859(19) ?
    C6 C5 . 1.3841(18) ?
    C6 C7 . 1.3853(19) ?
    C6 H6 . 0.962(17) ?
    O1 C13 . 1.2297(15) ?
    C11 C13 . 1.5208(17) ?
    C11 C12 . 1.527(2) ?
    C11 H11 . 1.002(16) ?
    C9 C10 . 1.3793(18) ?
    C9 H9 . 0.945(17) ?
    C10 C5 . 1.3949(16) ?
    C10 H10 . 0.979(17) ?
    C5 C4 . 1.5087(18) ?
    C7 H7 . 0.942(18) ?
    C16 C17 . 1.373(2) ?
    C16 C14 . 1.4599(18) ?
    C4 C3 . 1.5300(18) ?
    C4 H4B . 0.978(18) ?
    C4 H4A . 1.003(18) ?
    C14 C15 . 1.5005(19) ?
    C3 C1 . 1.512(2) ?
    C3 C2 . 1.521(2) ?
    C3 H3 . 0.923(15) ?
    C19 C18 . 1.341(3) ?
    C19 H19 . 0.93(2) ?
    C15 H15A . 0.85(3) ?
    C15 H15B . 0.97(4) ?
    C15 H15C . 0.87(3) ?
    C17 C18 . 1.414(3) ?
    C17 H17 . 0.90(2) ?
    C1 H1A . 0.98(2) ?
    C1 H1C . 0.96(2) ?
    C1 H1B . 0.99(2) ?
    C12 H12B . 0.93(2) ?
    C12 H12A . 0.98(2) ?
    C12 H12C . 0.95(2) ?
    C2 H2B . 1.01(2) ?
    C2 H2C . 0.92(3) ?
    C2 H2A . 0.99(2) ?
    C18 H18 . 0.96(2) ?
loop_
    _geom_angle_atom_site_label_1
    _geom_angle_atom_site_label_2
    _geom_angle_atom_site_label_3
    _geom_angle_site_symmetry_1
    _geom_angle_site_symmetry_3
    _geom_angle
    _geom_angle_publ_flag
    C19 S1 C16 . . 91.71(8) ?
    C14 N2 N1 . . 117.92(10) ?
    C9 C8 C7 . . 117.67(11) ?
    C9 C8 C11 . . 120.64(10) ?
    C7 C8 C11 . . 121.67(11) ?
    C13 N1 N2 . . 120.01(10) ?
    C13 N1 H1 . . 116.0(12) ?
    N2 N1 H1 . . 122.2(12) ?
    C5 C6 C7 . . 121.56(11) ?
    C5 C6 H6 . . 119.9(10) ?
    C7 C6 H6 . . 118.5(10) ?
    C8 C11 C13 . . 109.93(10) ?
    C8 C11 C12 . . 111.19(12) ?
    C13 C11 C12 . . 110.02(11) ?
    C8 C11 H11 . . 107.7(8) ?
    C13 C11 H11 . . 107.3(9) ?
    C12 C11 H11 . . 110.6(9) ?
    C10 C9 C8 . . 121.41(10) ?
    C10 C9 H9 . . 117.7(11) ?
    C8 C9 H9 . . 120.9(11) ?
    C9 C10 C5 . . 121.13(11) ?
    C9 C10 H10 . . 120.7(9) ?
    C5 C10 H10 . . 118.1(10) ?
    C6 C5 C10 . . 117.32(11) ?
    C6 C5 C4 . . 121.29(11) ?
    C10 C5 C4 . . 121.38(11) ?
    C6 C7 C8 . . 120.91(11) ?
    C6 C7 H7 . . 120.5(10) ?
    C8 C7 H7 . . 118.6(10) ?
    C17 C16 C14 . . 129.06(13) ?
    C17 C16 S1 . . 110.69(11) ?
    C14 C16 S1 . . 120.23(10) ?
    C5 C4 C3 . . 114.56(10) ?
    C5 C4 H4B . . 109.1(10) ?
    C3 C4 H4B . . 109.4(10) ?
    C5 C4 H4A . . 110.0(10) ?
    C3 C4 H4A . . 108.2(10) ?
    H4B C4 H4A . . 105.1(13) ?
    N2 C14 C16 . . 115.38(11) ?
    N2 C14 C15 . . 125.65(13) ?
    C16 C14 C15 . . 118.95(12) ?
    O1 C13 N1 . . 120.17(12) ?
    O1 C13 C11 . . 121.97(12) ?
    N1 C13 C11 . . 117.84(11) ?
    C1 C3 C2 . . 110.69(14) ?
    C1 C3 C4 . . 111.69(12) ?
    C2 C3 C4 . . 110.71(12) ?
    C1 C3 H3 . . 108.8(9) ?
    C2 C3 H3 . . 107.3(9) ?
    C4 C3 H3 . . 107.4(9) ?
    C18 C19 S1 . . 112.06(14) ?
    C18 C19 H19 . . 130.0(14) ?
    S1 C19 H19 . . 118.0(14) ?
    C14 C15 H15A . . 112(2) ?
    C14 C15 H15B . . 110.5(19) ?
    H15A C15 H15B . . 102(3) ?
    C14 C15 H15C . . 113.9(18) ?
    H15A C15 H15C . . 113(3) ?
    H15B C15 H15C . . 105(2) ?
    C16 C17 C18 . . 112.44(16) ?
    C16 C17 H17 . . 123.3(14) ?
    C18 C17 H17 . . 124.2(14) ?
    C3 C1 H1A . . 113.0(11) ?
    C3 C1 H1C . . 114.2(12) ?
    H1A C1 H1C . . 104.8(16) ?
    C3 C1 H1B . . 111.6(12) ?
    H1A C1 H1B . . 104.6(16) ?
    H1C C1 H1B . . 108.0(16) ?
    C11 C12 H12B . . 111.8(14) ?
    C11 C12 H12A . . 108.8(13) ?
    H12B C12 H12A . . 107.1(18) ?
    C11 C12 H12C . . 112.5(14) ?
    H12B C12 H12C . . 107.5(18) ?
    H12A C12 H12C . . 109.0(19) ?
    C3 C2 H2B . . 112.8(11) ?
    C3 C2 H2C . . 110.4(15) ?
    H2B C2 H2C . . 106.9(19) ?
    C3 C2 H2A . . 109.9(12) ?
    H2B C2 H2A . . 107.1(17) ?
    H2C C2 H2A . . 109.6(19) ?
    C19 C18 C17 . . 113.10(16) ?
    C19 C18 H18 . . 124.1(14) ?
    C17 C18 H18 . . 122.7(14) ?
loop_
    _geom_torsion_atom_site_label_1
    _geom_torsion_atom_site_label_2
    _geom_torsion_atom_site_label_3
    _geom_torsion_atom_site_label_4
    _geom_torsion_site_symmetry_1
    _geom_torsion_site_symmetry_2
    _geom_torsion_site_symmetry_3
    _geom_torsion_site_symmetry_4
    _geom_torsion
    _geom_torsion_publ_flag
    C14 N2 N1 C13 . . . . 177.41(11) ?
    C9 C8 C11 C13 . . . . -53.84(15) ?
    C7 C8 C11 C13 . . . . 127.93(12) ?
    C9 C8 C11 C12 . . . . 68.24(15) ?
    C7 C8 C11 C12 . . . . -109.99(14) ?
    C7 C8 C9 C10 . . . . 0.99(19) ?
    C11 C8 C9 C10 . . . . -177.31(12) ?
    C8 C9 C10 C5 . . . . -0.2(2) ?
    C7 C6 C5 C10 . . . . 0.43(19) ?
    C7 C6 C5 C4 . . . . 179.90(12) ?
    C9 C10 C5 C6 . . . . -0.56(19) ?
    C9 C10 C5 C4 . . . . 179.97(12) ?
    C5 C6 C7 C8 . . . . 0.4(2) ?
    C9 C8 C7 C6 . . . . -1.11(19) ?
    C11 C8 C7 C6 . . . . 177.17(12) ?
    C19 S1 C16 C17 . . . . 0.06(12) ?
    C19 S1 C16 C14 . . . . -178.63(11) ?
    C6 C5 C4 C3 . . . . 123.70(14) ?
    C10 C5 C4 C3 . . . . -56.85(18) ?
    N1 N2 C14 C16 . . . . 176.95(10) ?
    N1 N2 C14 C15 . . . . -2.2(2) ?
    C17 C16 C14 N2 . . . . 175.00(14) ?
    S1 C16 C14 N2 . . . . -6.57(15) ?
    C17 C16 C14 C15 . . . . -5.8(2) ?
    S1 C16 C14 C15 . . . . 172.59(12) ?
    N2 N1 C13 O1 . . . . 176.36(12) ?
    N2 N1 C13 C11 . . . . -5.30(17) ?
    C8 C11 C13 O1 . . . . 103.88(14) ?
    C12 C11 C13 O1 . . . . -18.90(18) ?
    C8 C11 C13 N1 . . . . -74.43(14) ?
    C12 C11 C13 N1 . . . . 162.80(13) ?
    C5 C4 C3 C1 . . . . -57.96(16) ?
    C5 C4 C3 C2 . . . . 178.20(14) ?
    C16 S1 C19 C18 . . . . -0.08(15) ?
    C14 C16 C17 C18 . . . . 178.51(14) ?
    S1 C16 C17 C18 . . . . -0.04(19) ?
    S1 C19 C18 C17 . . . . 0.1(2) ?
    C16 C17 C18 C19 . . . . 0.0(2) ?
loop_
    _geom_hbond_atom_site_label_D
    _geom_hbond_atom_site_label_H
    _geom_hbond_atom_site_label_A
    _geom_hbond_site_symmetry_A
    _geom_hbond_distance_DH
    _geom_hbond_distance_HA
    _geom_hbond_distance_DA
    _geom_hbond_angle_DHA
    N1 H1 O1 2_587 0.859(18) 2.119(18) 2.9537(15) 163.6(16)
_shelx_hkl_file
;
   1  -1   0 6097.69  139.09
  -1   1   0 6164.28  139.09
   2  -2   0  170.18    4.20
   2  -2   0  172.78    4.10
   2  -2   0  175.58    4.20
  -2   2   0  174.98    4.20
   3  -3   0  492.45   11.40
   3  -3   0  486.25   11.40
   3  -3   0  477.95   11.40
  -3   3   0  492.85   11.50
   4  -4   0  144.29    4.00
   4  -4   0  149.99    3.90
   4  -4   0  146.39    4.00
  -4   4   0  152.38    4.00
   5  -5   0  309.07    7.70
   5  -5   0  316.17    7.90
   6  -6   0   75.79    2.60
   6  -6   0   71.89    2.80
   6  -6   1    0.70    0.60
   6  -6   1    0.80    0.80
  -5   5  -1   25.00    1.50
   5  -5   1   27.30    1.50
  -4   4  -1    0.60    0.50
   4  -4   1    0.20    0.30
   4  -4   1    0.70    0.40
  -3   3  -1   77.59    1.80
  -3   3  -1   80.49    2.20
   3  -3   1   75.49    2.20
   3  -3   1   77.89    2.20
   3  -3   1   77.69    2.20
  -2   2  -1 1388.36   31.90
  -1   1  -1   64.19    1.50
  -1   1  -1   62.99    1.60
  -1   1  -1   62.39    1.90
   1  -1   1   61.99    1.90
   1  -1   1   63.29    1.60
   1  -1   1   66.89    1.50
   1  -1   1   65.09    1.50
   1  -1  -1   74.59    1.60
   1  -1  -1   69.19    1.70
   1  -1  -1   70.39    1.60
   1  -1  -1   67.99    1.70
   1  -1  -1   67.79    2.00
   1  -1  -1   68.99    1.70
  -1   1   1   74.19    1.60
  -1   1   1   69.29    1.70
  -1   1   1   69.79    1.60
  -1   1   1   70.99    2.00
   2  -2  -1  101.19    2.50
   2  -2  -1  100.19    2.60
   2  -2  -1  101.89    2.50
   3  -3  -1  252.27    6.10
   3  -3  -1  254.27    6.00
   3  -3  -1  251.47    6.20
   3  -3  -1  249.18    6.00
   4  -4  -1    1.80    0.40
   4  -4  -1    1.60    0.40
   4  -4  -1    1.90    0.50
   4  -4  -1    1.10    0.60
   5  -5  -1   40.40    1.90
   5  -5  -1   39.70    1.60
   6  -6  -1  139.29    4.00
   6  -6  -1  135.59    4.20
   6  -6   2    5.30    0.80
   6  -6   2    6.70    1.00
  -5   5  -2  124.99    3.70
   5  -5   2  122.69    3.60
  -4   4  -2  145.29    3.90
  -4   4  -2  143.69    3.40
  -4   4  -2  144.19    3.40
   4  -4   2  150.28    3.90
   4  -4   2  145.89    3.90
   4  -4   2  140.99    4.10
  -3   3  -2    9.10    0.40
  -3   3  -2    8.80    0.40
  -3   3  -2    9.20    0.70
  -3   3  -2   10.20    0.90
   3  -3   2    8.80    0.60
   3  -3   2    8.90    0.70
  -2   2  -2 1063.19   24.70
   2  -2   2 1038.20   24.70
  -1   1  -2 4321.87  105.59
   1  -1   2 4151.88   99.89
   0   0  -2 4645.94  108.09
   0   0   2 4501.05  107.29
   1  -1  -2   46.20    1.80
   1  -1  -2   48.50    1.20
   1  -1  -2   48.30    1.20
   1  -1  -2   47.20    1.20
  -1   1   2   48.30    1.20
  -1   1   2   47.30    1.20
  -1   1   2   48.10    1.80
  -1   1   2   47.20    1.30
  -1   1   2   48.00    1.20
   2  -2  -2  764.32   17.40
   2  -2  -2  773.02   17.20
   2  -2  -2  750.72   17.40
   2  -2  -2  779.82   19.30
  -2   2   2  740.13   18.00
   3  -3  -2    1.90    0.70
   3  -3  -2    2.30    0.30
   3  -3  -2    2.50    0.30
  -3   3   2    2.60    0.20
  -3   3   2    2.70    0.30
   4  -4  -2    0.20    0.30
   4  -4  -2    1.00    0.50
   4  -4  -2    0.60    0.60
   4  -4  -2    0.50    0.40
  -4   4   2    0.20    0.20
   5  -5  -2   48.10    1.70
   5  -5  -2   49.20    2.10
   5  -5  -2   48.30    1.70
   6  -6  -2   95.79    3.30
   6  -6  -2   97.99    3.30
  -6   6  -3   20.10    1.60
   6  -6   3   22.10    1.60
  -5   5  -3   86.89    2.60
  -5   5  -3  103.79    3.10
  -5   5  -3   92.79    2.30
  -4   4  -3  246.98    5.90
  -4   4  -3  258.67    6.40
  -4   4  -3  256.27    5.90
   4  -4   3  256.97    6.40
   4  -4   3  243.88    6.30
  -3   3  -3    0.10    0.10
  -3   3  -3    0.00    0.10
  -3   3  -3   -0.30    0.30
  -3   3  -3    0.80    0.60
   3  -3   3    0.10    0.30
   3  -3   3    0.00    0.30
   3  -3   3    0.00    0.30
   3  -3   3    0.20    0.60
  -2   2  -3 2132.49   49.40
   2  -2   3 2126.69   49.50
  -1   1  -3 7921.91  183.38
   1  -1   3 7755.52  183.28
   0   0  -3 8753.12  204.58
   0   0   3 8817.02  204.68
   1  -1  -3  108.99    2.70
   1  -1  -3  110.49    2.60
   1  -1  -3  110.59    2.60
   1  -1  -3  107.89    3.60
   1  -1  -3  111.69    2.60
  -1   1   3  110.19    2.60
  -1   1   3  112.39    2.60
   2  -2  -3  264.87    6.40
   2  -2  -3  269.77    6.20
   2  -2  -3  271.67    6.20
   2  -2  -3  266.87    7.30
  -2   2   3  274.77    6.20
  -2   2   3  270.47    6.20
  -2   2   3  273.77    6.20
  -2   2   3  266.77    7.30
  -2   2   3  264.07    6.40
   3  -3  -3  454.25   10.70
   3  -3  -3  458.55   10.90
   3  -3  -3  458.05   11.60
   3  -3  -3  454.95   10.90
   3  -3  -3  467.55   10.70
  -3   3   3  457.85   11.60
  -3   3   3  463.85   10.50
  -3   3   3  466.15   10.50
   4  -4  -3 1659.73   37.40
   4  -4  -3 1611.54   37.40
   4  -4  -3 1621.14   37.30
   4  -4  -3 1611.84   37.10
  -4   4   3 1625.74   36.90
   5  -5  -3    0.10    0.40
   5  -5  -3    0.10    0.60
   5  -5  -3    0.90    0.40
   6  -6  -3   42.00    2.10
   6  -6  -3   40.80    1.70
  -6   6  -4   55.39    2.40
   6  -6   4   55.49    2.40
  -5   5  -4   55.19    1.50
  -5   5  -4   54.79    1.60
  -5   5  -4   57.29    2.20
   5  -5   4   59.19    2.30
  -4   4  -4    1.50    0.60
  -4   4  -4    2.20    0.30
  -4   4  -4    2.20    0.30
  -4   4  -4    2.40    0.90
   4  -4   4    3.10    1.00
   4  -4   4    1.90    0.50
   4  -4   4    1.50    0.50
  -3   3  -4   31.60    0.90
  -3   3  -4   27.20    2.70
  -3   3  -4   30.60    0.90
   3  -3   4   30.10    1.90
   3  -3   4   30.70    1.20
   3  -3   4   29.10    1.20
   3  -3   4   31.00    0.80
   3  -3   4   31.80    0.80
  -2   2  -4  711.43   16.60
  -2   2  -4  729.23   16.60
  -2   2  -4  703.23   17.90
  -2   2  -4  709.33   16.40
  -2   2  -4  718.83   16.40
   2  -2   4  718.33   16.40
   2  -2   4  713.53   18.00
   2  -2   4  728.83   16.40
   2  -2   4  713.53   16.60
   2  -2   4  721.53   16.60
  -1   1  -4  647.24   16.00
  -1   1  -4  606.24   14.50
   1  -1   4  638.34   16.00
   1  -1   4  633.44   14.40
   0   0  -4 7224.98  175.38
   0   0   4 7599.94  175.98
   1  -1  -4  617.34   15.70
   1  -1  -4  630.94   14.20
  -1   1   4  609.34   14.20
  -1   1   4  625.94   15.70
   2  -2  -4 1549.94   36.90
  -2   2   4 1567.04   36.90
   3  -3  -4   40.00    1.50
   3  -3  -4   39.30    2.20
   3  -3  -4   42.70    1.20
   3  -3  -4   41.70    1.10
   3  -3  -4   39.40    1.10
   3  -3  -4   39.60    1.20
  -3   3   4   41.60    1.10
  -3   3   4   37.80    2.10
  -3   3   4   41.30    1.10
   4  -4  -4   21.20    1.60
   4  -4  -4   18.50    1.30
   4  -4  -4   21.40    1.00
   4  -4  -4   22.00    0.90
   4  -4  -4   21.30    1.70
   4  -4  -4   18.30    1.30
  -4   4   4   22.00    0.80
  -4   4   4   21.70    0.70
   5  -5  -4   82.79    2.80
   5  -5  -4   83.59    2.40
  -5   5   4   82.19    2.10
  -5   5   4   82.29    2.10
   6  -6  -4   13.70    1.40
   6  -6  -4   15.60    1.10
  -6   6  -5   38.50    1.20
  -6   6  -5   35.50    1.20
  -6   6  -5   41.60    2.10
   6  -6   5   37.30    2.10
  -5   5  -5    7.50    1.10
  -5   5  -5    7.50    0.60
  -5   5  -5    6.90    0.60
   5  -5   5    6.80    0.90
  -4   4  -5  128.19    3.20
  -4   4  -5  130.19    4.80
  -4   4  -5  133.69    3.30
  -4   4  -5  131.79    3.70
   4  -4   5  132.59    3.70
   4  -4   5  127.79    3.60
   4  -4   5  130.09    4.90
  -3   3  -5  105.79    2.70
  -3   3  -5  100.59    4.20
  -3   3  -5  103.59    2.90
  -3   3  -5  104.09    2.60
   3  -3   5  105.39    2.60
   3  -3   5  103.39    2.90
   3  -3   5  108.09    4.30
   3  -3   5  100.99    2.90
   3  -3   5  108.79    2.60
   3  -3   5  107.69    3.00
  -2   2  -5  158.18    5.60
  -2   2  -5  164.28    4.00
  -2   2  -5  167.18    4.20
  -2   2  -5  167.08    4.20
   2  -2   5  166.68    4.00
   2  -2   5  164.98    4.20
   2  -2   5  161.58    5.70
   2  -2   5  165.78    4.20
   2  -2   5  169.48    4.00
  -1   1  -5  725.53   16.70
  -1   1  -5  723.73   18.60
  -1   1  -5  716.83   16.80
  -1   1  -5  726.43   16.70
   1  -1   5  738.03   16.80
   1  -1   5  727.23   18.70
   1  -1   5  723.63   16.70
   1  -1   5  749.53   16.70
   0   0   5 1020.40   25.20
   1  -1  -5  412.16    9.50
   1  -1  -5  415.36    9.30
   1  -1  -5  386.86   11.20
   1  -1  -5  392.36    9.70
  -1   1   5  420.36    9.30
  -1   1   5  418.96    9.50
  -1   1   5  405.86   11.30
  -1   1   5  415.06    9.50
  -1   1   5  409.36    9.60
   2  -2  -5  172.38    4.10
   2  -2  -5  170.88    4.10
   2  -2  -5  163.78    5.70
   2  -2  -5  173.38    4.30
   2  -2  -5  171.68    4.00
  -2   2   5  165.48    4.10
  -2   2   5  175.28    4.10
  -2   2   5  171.48    4.30
  -2   2   5  169.48    5.70
  -2   2   5  171.28    4.00
   3  -3  -5  203.98    4.80
   3  -3  -5  193.98    6.40
   3  -3  -5  203.58    5.30
   3  -3  -5  196.78    4.70
   3  -3  -5  199.98    4.70
   3  -3  -5  199.18    4.70
   3  -3  -5  201.18    5.10
  -3   3   5  202.48    4.80
  -3   3   5  198.98    4.80
   4  -4  -5  297.87    8.60
   4  -4  -5  293.77    7.10
   4  -4  -5  303.47    7.60
   4  -4  -5  305.07    7.10
  -4   4   5  297.57    7.00
  -4   4   5  298.47    8.60
  -4   4   5  304.67    7.10
   5  -5  -5   85.09    3.10
   5  -5  -5   85.89    2.40
   5  -5  -5   87.29    2.50
  -5   5   5   84.59    2.20
  -5   5   5   87.29    2.20
   6  -6  -5    1.10    0.50
   6  -6  -5    2.00    0.80
  -6   6   5    2.10    0.30
  -6   6   5    1.30    0.30
  -6   6  -6   49.40    2.20
  -6   6  -6   42.50    2.00
  -6   6  -6   41.60    1.40
   6  -6   6   46.70    2.80
  -5   5  -6   13.20    0.80
  -5   5  -6   14.00    0.80
  -5   5  -6   13.30    1.20
  -5   5  -6   13.40    1.80
   5  -5   6   13.90    1.40
  -4   4  -6   13.50    1.10
  -4   4  -6   14.70    0.70
  -4   4  -6   18.00    2.20
  -4   4  -6   13.30    0.70
   4  -4   6   20.40    2.30
   4  -4   6   14.80    1.20
   4  -4   6   13.50    1.20
  -3   3  -6   63.39    1.80
  -3   3  -6   62.19    3.40
  -3   3  -6   62.39    2.00
  -3   3  -6   62.99    1.80
   3  -3   6   61.49    1.70
   3  -3   6   61.39    3.40
   3  -3   6   59.79    2.00
   3  -3   6   64.09    2.20
  -2   2  -6  376.66    8.80
  -2   2  -6  381.76    9.00
  -2   2  -6  370.76    8.90
  -2   2  -6  365.66   10.90
   2  -2   6  375.66    8.90
   2  -2   6  373.76    9.00
   2  -2   6  379.16   11.10
   2  -2   6  370.86    8.70
   2  -2   6  377.86    8.70
  -1   1  -6  532.35   12.30
  -1   1  -6  523.65   12.20
  -1   1  -6  530.75   12.30
  -1   1  -6  533.15   14.50
  -1   1  -6  529.15   12.40
   1  -1   6  531.45   12.40
   1  -1   6  528.95   14.60
   1  -1   6  529.05   12.40
   1  -1   6  526.65   12.30
   1  -1   6  533.85   12.20
   0   0  -6  214.88    5.20
   0   0  -6  215.08    7.10
   0   0  -6  220.18    5.30
   0   0  -6  211.98    5.10
   0   0  -6  215.08    5.10
   0   0   6  216.78    5.30
   0   0   6  218.68    5.10
   0   0   6  212.18    5.20
   1  -1  -6  131.89    3.10
   1  -1  -6  129.09    3.30
   1  -1  -6  135.79    3.30
   1  -1  -6  130.69    3.40
   1  -1  -6  121.49    5.00
  -1   1   6  136.89    3.30
  -1   1   6  137.19    3.30
  -1   1   6  132.59    3.10
  -1   1   6  133.39    3.40
   2  -2  -6  216.58    7.20
   2  -2  -6  217.68    5.20
   2  -2  -6  223.78    5.20
   2  -2  -6  219.88    5.10
  -2   2   6  220.48    5.50
  -2   2   6  221.48    5.10
  -2   2   6  217.08    5.40
   3  -3  -6  615.14   14.20
   3  -3  -6  572.44   17.00
   3  -3  -6  612.64   13.70
   3  -3  -6  614.44   13.70
   3  -3  -6  573.14   13.80
   3  -3  -6  610.94   13.80
  -3   3   6  614.94   13.80
  -3   3   6  579.74   14.10
  -3   3   6  608.84   13.80
  -3   3   6  584.84   15.90
   4  -4  -6  427.96    9.90
   4  -4  -6  431.26   10.60
   4  -4  -6  428.46   10.10
   4  -4  -6  442.76   10.10
   4  -4  -6  425.86   12.10
  -4   4   6  437.36   10.10
  -4   4   6  434.06   10.10
  -4   4   6  433.76   12.10
   5  -5  -6   35.70    2.40
   5  -5  -6   37.60    2.60
   5  -5  -6   34.20    1.80
   5  -5  -6   32.80    1.20
   5  -5  -6   33.50    1.30
  -5   5   6   35.10    1.20
  -5   5   6   36.60    1.30
   6  -6  -6   12.50    1.50
   6  -6  -6   13.80    1.00
   6  -6  -6   10.20    1.00
  -6   6   6   11.50    0.70
  -6   6   6   11.90    0.70
  -5   5  -7    0.80    0.30
  -5   5  -7    0.90    0.40
   5  -5   7    1.40    0.70
  -4   4  -7   64.39    1.90
  -4   4  -7   67.19    2.30
  -4   4  -7   67.39    1.90
   4  -4   7   59.59    1.70
   4  -4   7   66.39    2.30
   4  -4   7   67.69    3.90
  -3   3  -7  220.58    7.90
  -3   3  -7  231.48    5.90
  -3   3  -7  226.88    5.60
  -3   3  -7  239.58    5.60
   3  -3   7  235.68    5.60
   3  -3   7  223.18    6.10
   3  -3   7  240.48    8.20
  -2   2  -7  484.25   11.20
  -2   2  -7  488.85   11.40
  -2   2  -7  483.45   11.40
   2  -2   7  472.15   11.40
   2  -2   7  467.65   13.80
   2  -2   7  483.35   11.20
   2  -2   7  479.55   11.20
  -1   1  -7 1631.84   37.50
  -1   1  -7 1649.93   40.30
   1  -1   7 1663.73   40.40
   0   0  -7   60.69    1.70
   0   0  -7   60.39    1.70
   0   0  -7   58.59    1.60
   0   0  -7   60.89    1.90
   0   0  -7   58.09    3.30
   0   0   7   60.19    1.70
   0   0   7   59.49    1.80
   0   0   7   59.29    1.60
   0   0   7   60.09    1.70
   1  -1  -7  754.02   17.60
   1  -1  -7  769.42   18.10
   1  -1  -7  767.62   17.50
   1  -1  -7  773.12   17.70
  -1   1   7  776.32   17.70
  -1   1   7  777.12   20.40
  -1   1   7  763.62   17.50
  -1   1   7  762.12   17.80
  -1   1   7  765.52   17.70
   2  -2  -7   13.00    0.70
   2  -2  -7   12.90    0.70
   2  -2  -7   15.70    1.00
   2  -2  -7   12.50    1.90
   2  -2  -7   14.60    0.50
  -2   2   7   14.90    0.50
  -2   2   7   14.30    0.90
  -2   2   7   13.10    0.70
  -2   2   7   17.50    2.80
  -2   2   7   13.60    0.70
   3  -3  -7  102.49    2.70
   3  -3  -7  101.59    4.70
   3  -3  -7  109.99    3.20
   3  -3  -7  109.19    2.70
   3  -3  -7  107.69    2.60
  -3   3   7  106.59    2.80
  -3   3   7  104.99    3.10
  -3   3   7  103.19    4.70
  -3   3   7  110.39    2.80
   4  -4  -7   16.00    0.60
   4  -4  -7   20.00    2.20
   4  -4  -7   15.90    0.70
   4  -4  -7   13.30    1.30
  -4   4   7   17.20    0.80
  -4   4   7   15.50    2.00
  -4   4   7   16.70    0.80
   5  -5  -7    4.30    0.50
   5  -5  -7    4.10    0.90
   5  -5  -7    3.20    1.40
   5  -5  -7    4.30    0.50
  -5   5   7    3.10    0.40
  -5   5   7    3.20    0.40
   6  -6  -7   37.80    1.50
   6  -6  -7   43.90    2.30
  -6   6   7   38.30    1.30
  -6   6   7   38.90    1.40
  -5   5  -8    0.70    0.40
  -5   5  -8    0.90    0.70
   5  -5   8    1.30    0.70
  -4   4  -8   23.30    1.00
  -4   4  -8   24.30    1.10
  -4   4  -8   25.20    1.40
  -4   4  -8   25.40    2.90
   4  -4   8   29.10    3.00
   4  -4   8   26.50    1.50
   4  -4   8   21.20    0.90
  -3   3  -8    2.80    1.60
  -3   3  -8    0.20    0.30
  -3   3  -8   -0.20    0.30
   3  -3   8    0.10    0.60
   3  -3   8    0.50    1.30
   3  -3   8    0.40    0.30
   3  -3   8    0.40    0.50
  -2   2  -8  200.68    5.30
  -2   2  -8  203.08    5.10
  -2   2  -8  211.58    5.10
  -2   2  -8  205.28    7.70
  -2   2  -8  211.28    5.30
   2  -2   8  208.98    5.10
   2  -2   8  203.98    7.80
   2  -2   8  197.98    5.20
   2  -2   8  206.58    5.30
   2  -2   8  206.38    5.00
  -1   1  -8  750.52   20.50
  -1   1  -8  758.52   17.60
  -1   1  -8  723.83   17.40
  -1   1  -8  763.22   17.40
  -1   1  -8  766.92   17.40
   1  -1   8  763.22   20.60
   1  -1   8  753.42   17.40
   1  -1   8  753.62   17.40
   1  -1   8  744.53   17.40
   1  -1   8  749.23   17.50
   0   0  -8   31.60    1.10
   0   0  -8   31.80    1.30
   0   0  -8   31.00    1.10
   0   0  -8   30.50    1.10
   0   0  -8   30.60    2.70
   0   0   8   31.10    1.10
   0   0   8   32.00    1.10
   0   0   8   32.80    1.10
   0   0   8   30.70    1.20
   0   0   8   31.60    2.70
   1  -1  -8   64.39    1.70
   1  -1  -8   65.19    5.90
   1  -1  -8   64.59    1.90
   1  -1  -8   66.29    2.10
  -1   1   8   64.49    1.70
  -1   1   8   62.79    2.00
  -1   1   8   65.79    3.90
  -1   1   8   68.89    1.90
  -1   1   8   66.39    1.90
   2  -2  -8  218.98    5.70
   2  -2  -8  228.78    8.00
   2  -2  -8  223.38    5.40
   2  -2  -8  231.68    5.60
   2  -2  -8  214.28    5.10
  -2   2   8  220.08    5.40
  -2   2   8  211.18    5.60
  -2   2   8  222.18    5.40
  -2   2   8  221.58    5.10
  -2   2   8  220.18    8.10
   3  -3  -8   81.99    2.00
   3  -3  -8   80.59    2.70
   3  -3  -8   81.39    2.20
  -3   3   8   81.59    4.30
  -3   3   8   85.29    2.30
   4  -4  -8   26.50    0.90
   4  -4  -8   27.60    1.80
   4  -4  -8   27.30    0.90
   4  -4  -8   27.30    0.90
   4  -4  -8   32.40    2.80
  -4   4   8   25.60    2.60
  -4   4   8   28.40    1.10
  -4   4   8   28.50    1.30
   5  -5  -8   69.29    2.70
   5  -5  -8   64.79    1.80
   5  -5  -8   64.29    1.80
  -5   5   8   66.59    3.80
  -5   5   8   66.99    2.00
  -5   5   8   67.59    2.00
   6  -6  -8    5.80    0.60
  -6   6   8    6.40    0.70
  -5   5  -9    6.60    0.80
  -5   5  -9    5.80    0.90
  -5   5  -9    6.90    0.80
   5  -5   9    6.20    1.00
  -4   4  -9   16.20    0.90
  -4   4  -9   13.80    0.90
  -4   4  -9   15.50    1.20
   4  -4   9   13.40    0.70
   4  -4   9   17.10    1.40
  -3   3  -9    8.10    1.80
  -3   3  -9    4.50    0.50
  -3   3  -9    5.40    0.80
   3  -3   9    6.80    2.00
   3  -3   9    4.60    0.70
   3  -3   9    5.60    0.60
  -2   2  -9  579.64   13.20
  -2   2  -9  567.24   13.30
  -2   2  -9  560.64   13.30
  -2   2  -9  528.05   13.10
  -2   2  -9  529.25   16.40
   2  -2   9  607.54   14.20
   2  -2   9  549.05   13.30
   2  -2   9  570.44   16.80
   2  -2   9  550.84   13.10
  -1   1  -9 1012.70   23.20
  -1   1  -9 1011.50   23.10
  -1   1  -9  973.40   26.50
  -1   1  -9 1007.30   23.00
  -1   1  -9  979.40   23.00
   1  -1   9 1023.60   23.10
   1  -1   9  989.70   23.50
   1  -1   9  979.70   23.10
   1  -1   9 1012.90   27.20
   1  -1   9 1018.00   23.30
   0   0  -9    0.50    0.30
   0   0  -9    0.40    0.50
   0   0  -9   -0.10    0.20
   0   0  -9    0.10    0.30
   0   0  -9   -0.10    0.80
   0   0   9    0.20    0.90
   0   0   9   -0.10    0.20
   0   0   9   -0.10    0.30
   0   0   9    0.10    0.40
   1  -1  -9  336.87    8.30
   1  -1  -9  332.17    7.80
   1  -1  -9  320.07    8.00
   1  -1  -9  332.57   11.10
   1  -1  -9  334.67    8.00
  -1   1   9  343.67   11.30
  -1   1   9  355.46    8.70
  -1   1   9  330.87    8.20
  -1   1   9  332.17    8.20
  -1   1   9  332.17    7.90
   2  -2  -9  223.48    5.80
   2  -2  -9  216.48    5.20
   2  -2  -9  218.68    5.50
   2  -2  -9  214.78    8.30
   2  -2  -9  227.88    5.80
  -2   2   9  226.88    5.50
  -2   2   9  228.58    5.50
  -2   2   9  227.38    8.50
  -2   2   9  223.48    5.20
   3  -3  -9  142.29    6.40
   3  -3  -9  144.59    4.10
   3  -3  -9  143.29    3.60
  -3   3   9  133.89    6.20
  -3   3   9  144.49    3.70
   4  -4  -9   15.40    2.30
   4  -4  -9   17.30    1.50
   4  -4  -9   17.40    0.80
  -4   4   9   21.60    3.20
  -4   4   9   19.00    1.00
  -4   4   9   16.90    0.90
   5  -5  -9  194.18    5.50
   5  -5  -9  187.78    7.40
  -5   5   9  191.38    4.80
  -5   5   9  183.08    7.40
  -5   5   9  184.08    4.80
   6  -6  -9   12.80    2.60
   6  -6  -9   13.30    1.70
  -6   6   9   14.30    0.90
  -6   6   9   13.90    1.00
  -5   5 -10    0.10    0.40
  -5   5 -10    0.10    0.70
  -5   5 -10    0.60    0.40
   5  -5  10    0.70    0.70
  -4   4 -10   36.10    1.50
  -4   4 -10   36.20    1.50
   4  -4  10   31.90    1.30
   4  -4  10   40.40    1.90
  -3   3 -10   23.30    1.20
  -3   3 -10   24.60    1.40
  -3   3 -10   26.20    3.20
   3  -3  10   22.70    1.00
   3  -3  10   23.50    1.40
   3  -3  10   30.60    3.50
  -2   2 -10   21.70    3.00
  -2   2 -10   20.40    1.30
  -2   2 -10   19.00    1.00
  -2   2 -10   19.80    1.10
  -2   2 -10   17.80    1.30
   2  -2  10   19.10    3.20
   2  -2  10   18.30    1.00
  -1   1 -10  140.29    3.70
  -1   1 -10  125.39    3.70
  -1   1 -10  136.59    3.70
  -1   1 -10  142.09    3.90
   1  -1  10  139.59    3.60
   1  -1  10  139.39    3.60
   1  -1  10  134.19    3.80
   1  -1  10  132.29    3.60
   1  -1  10  146.79    6.90
   0   0 -10   35.10    1.40
   0   0 -10   38.00    3.40
   0   0 -10   36.60    1.40
   0   0 -10   35.30    1.30
   0   0 -10   38.60    1.70
   0   0  10   36.90    1.30
   0   0  10   36.00    3.50
   0   0  10   35.10    1.50
   0   0  10   35.60    1.40
   1  -1 -10  357.66    8.80
   1  -1 -10  373.26    9.10
   1  -1 -10  367.26    8.80
   1  -1 -10  370.66    8.60
  -1   1  10  371.46    8.80
  -1   1  10  376.56    8.90
  -1   1  10  354.96    9.30
  -1   1  10  365.06    8.60
  -1   1  10  379.76   12.50
   2  -2 -10  148.49    3.60
   2  -2 -10  149.59    6.80
   2  -2 -10  154.28    4.30
   2  -2 -10  150.88    3.90
  -2   2  10  151.38    3.60
  -2   2  10  159.58    4.00
  -2   2  10  149.79    6.90
  -2   2  10  151.68    4.00
   3  -3 -10   59.39    2.40
   3  -3 -10   56.69    1.80
   3  -3 -10   49.99    4.00
  -3   3  10   59.49    1.90
  -3   3  10   59.09    1.90
   4  -4 -10   39.30    2.10
   4  -4 -10   36.40    3.60
   4  -4 -10   41.70    1.40
  -4   4  10   37.40    1.40
  -4   4  10   40.90    1.50
   5  -5 -10  182.28    5.40
   5  -5 -10  176.58    7.60
  -5   5  10  169.08    7.50
  -5   5  10  184.18    4.70
  -5   5  10  173.78    4.60
  -4   4 -11   12.90    1.10
  -4   4 -11   14.20    1.30
  -4   4 -11   11.60    1.00
   4  -4  11   14.60    1.50
  -3   3 -11    0.30    0.40
  -3   3 -11   -0.30    2.00
  -3   3 -11    0.40    0.40
  -3   3 -11    0.70    0.60
   3  -3  11    0.20    0.30
   3  -3  11   -0.90    1.80
   3  -3  11    0.40    0.60
  -2   2 -11   93.99    3.00
  -2   2 -11   91.59    2.70
  -2   2 -11   95.39    2.80
  -2   2 -11   89.49    5.50
  -2   2 -11   98.39    2.90
   2  -2  11   94.89    2.90
   2  -2  11  100.09    6.10
  -1   1 -11   29.40    1.30
  -1   1 -11   26.60    1.20
  -1   1 -11   27.60    1.30
  -1   1 -11   25.70    3.20
  -1   1 -11   26.50    1.60
   1  -1  11   22.70    3.20
   1  -1  11   25.40    1.20
   1  -1  11   27.90    1.20
   0   0 -11   33.40    1.40
   0   0 -11   32.50    1.40
   0   0 -11   38.80    1.30
   0   0 -11   30.50    3.60
   0   0 -11   36.30    1.80
   0   0  11   37.70    3.90
   0   0  11   35.30    1.50
   0   0  11   38.40    1.30
   0   0  11   33.70    1.50
   1  -1 -11  104.59    2.90
   1  -1 -11  100.99    2.60
   1  -1 -11   98.59    2.80
   1  -1 -11  101.79    3.20
   1  -1 -11  100.59    5.70
  -1   1  11   94.69    5.80
  -1   1  11  106.99    2.90
  -1   1  11   98.29    2.60
   2  -2 -11    0.20    1.30
   2  -2 -11    0.00    0.80
   2  -2 -11    1.00    0.40
  -2   2  11    0.50    0.50
  -2   2  11    1.50    1.60
  -2   2  11    0.40    0.20
  -2   2  11    1.00    0.40
   3  -3 -11  136.79    6.80
   3  -3 -11  141.89    3.70
   3  -3 -11  145.59    4.40
  -3   3  11  140.99    3.80
  -3   3  11  146.29    7.00
  -3   3  11  142.69    3.90
   4  -4 -11    4.90    3.10
   4  -4 -11    1.30    0.40
   4  -4 -11   -0.50    0.80
  -4   4  11    0.70    1.90
  -4   4  11    0.30    0.40
   5  -5 -11   27.10    2.30
   5  -5 -11   27.20    3.70
  -5   5  11   26.70    3.90
  -5   5  11   29.40    1.50
  -5   5  11   26.90    1.30
  -4   4 -12    0.60    0.70
  -3   3 -12   40.00    1.60
  -3   3 -12   40.80    1.90
  -3   3 -12   39.80    1.70
   3  -3  12   40.90    1.90
   3  -3  12   35.60    1.50
  -2   2 -12    3.60    0.80
  -2   2 -12    2.50    0.50
  -2   2 -12    3.30    0.70
   2  -2  12    4.00    1.90
   2  -2  12    2.10    0.50
  -1   1 -12   32.70    1.70
  -1   1 -12   26.20    1.30
  -1   1 -12   29.40    1.40
  -1   1 -12   29.30    1.40
  -1   1 -12   29.50    3.60
   1  -1  12   40.00    5.00
   1  -1  12   29.20    1.40
   0   0 -12    1.90    3.00
   0   0 -12   -0.50    0.40
   0   0 -12   -0.80    0.40
   0   0 -12   -0.40    0.70
   0   0 -12   -1.10    0.40
   0   0  12   -0.40    0.40
   0   0  12   -0.50    0.40
   0   0  12   -0.90    0.40
   0   0  12   -3.20    1.90
   1  -1 -12   15.60    0.80
   1  -1 -12   14.60    1.10
   1  -1 -12   24.40    4.30
   1  -1 -12   16.70    1.60
  -1   1  12   15.40    1.10
  -1   1  12   19.60    3.60
  -1   1  12   15.50    0.80
  -1   1  12   15.60    1.10
   2  -2 -12   96.39    5.90
   2  -2 -12   91.09    2.70
   2  -2 -12   92.99    3.20
   2  -2 -12   89.49    2.30
  -2   2  12   91.19    2.70
  -2   2  12   97.09    2.80
  -2   2  12   90.39    2.30
  -2   2  12   88.29    5.90
   3  -3 -12   60.99    2.00
   3  -3 -12   60.99    4.70
   3  -3 -12   64.09    2.80
  -3   3  12   68.49    5.30
  -3   3  12   62.59    2.10
  -3   3  12   63.29    2.10
   4  -4 -12    0.40    0.30
   4  -4 -12    0.20    0.90
   4  -4 -12   -0.30    1.80
  -4   4  12    0.30    0.50
  -4   4  12    4.00    2.50
   5  -5 -12   30.70    2.20
  -5   5  12   30.00    1.60
  -3   3 -13   13.00    1.40
  -3   3 -13   13.10    1.60
  -3   3 -13   14.10    1.20
   3  -3  13   14.30    1.40
  -2   2 -13    0.70    0.40
  -2   2 -13    1.80    2.40
  -2   2 -13    1.30    0.80
  -2   2 -13    1.30    0.50
   2  -2  13    1.00    0.40
   2  -2  13    1.00    0.60
   2  -2  13   -1.70    2.00
  -1   1 -13   19.20    3.60
  -1   1 -13   27.00    1.30
  -1   1 -13   25.30    1.40
  -1   1 -13   24.80    1.30
   1  -1  13   24.30    1.30
   1  -1  13   31.30    4.60
   0   0 -13   38.00    1.40
   0   0 -13   35.70    1.50
   0   0 -13   36.10    1.70
   0   0  13   38.20    1.60
   0   0  13   36.30    1.40
   1  -1 -13   69.89    2.20
   1  -1 -13   73.29    2.80
   1  -1 -13   69.29    5.30
   1  -1 -13   74.09    2.40
  -1   1  13   66.39    2.00
  -1   1  13   73.09    2.70
  -1   1  13   71.59    2.40
  -1   1  13   77.39    5.70
   2  -2 -13    3.70    0.50
   2  -2 -13    2.90    1.00
   2  -2 -13    3.20    2.00
  -2   2  13    2.60    0.50
  -2   2  13    2.50    0.30
  -2   2  13    2.10    2.10
  -2   2  13    2.20    0.50
   3  -3 -13   30.00    4.10
   3  -3 -13   23.00    1.20
   3  -3 -13   27.40    2.00
  -3   3  13   25.90    1.40
  -3   3  13   24.90    3.50
  -3   3  13   25.60    1.30
   4  -4 -13    1.30    1.00
  -4   4  13    1.30    0.60
  -4   4  13    3.70    3.10
  -3   3 -14    4.90    0.70
  -3   3 -14    7.10    1.00
   3  -3  14    7.50    1.00
  -2   2 -14   -0.10    0.50
  -2   2 -14    1.50    0.80
  -2   2 -14    0.40    0.50
   2  -2  14    0.10    0.40
   2  -2  14    0.10    0.60
  -1   1 -14    8.70    1.10
  -1   1 -14    9.00    1.10
  -1   1 -14    9.90    1.20
  -1   1 -14   12.80    5.40
   1  -1  14    8.80    1.00
   1  -1  14    5.50    2.50
   1  -1  14    9.70    1.10
   0   0 -14    6.40    0.70
   0   0 -14    7.80    2.40
   0   0 -14    5.10    1.10
   0   0  14    6.90    0.80
   0   0  14   13.50    3.60
   0   0  14    5.70    0.80
   1  -1 -14   16.70    1.30
   1  -1 -14   18.50    1.70
  -1   1  14   15.80    1.30
  -1   1  14   16.10    0.90
  -1   1  14   12.00    2.50
  -1   1  14   19.00    1.20
   2  -2 -14   21.40    1.30
   2  -2 -14   20.90    2.00
  -2   2  14   31.40    5.10
  -2   2  14   23.10    1.50
  -2   2  14   20.40    1.30
   3  -3 -14   13.30    1.10
   3  -3 -14   12.70    1.50
   3  -3 -14   11.00    3.70
  -3   3  14   12.60    1.30
  -3   3  14    9.70    3.20
  -3   3  14   12.50    1.20
   4  -4 -14    0.20    1.10
  -2   2 -15   -0.10    0.80
  -2   2 -15    1.20    0.60
   2  -2  15    0.70    0.60
  -1   1 -15    1.00    0.60
  -1   1 -15    2.20    2.90
  -1   1 -15   -0.30    0.90
   1  -1  15    4.10    2.40
   1  -1  15    1.00    0.50
   1  -1  15    0.30    0.50
   0   0 -15   -0.70    1.00
   0   0 -15    0.10    0.40
   0   0 -15   -4.80    2.70
   0   0  15    0.10    0.40
   0   0  15   -0.60    0.50
   0   0  15   -1.00    2.90
   1  -1 -15   -0.10    0.50
   1  -1 -15   -0.20    2.50
   1  -1 -15   -0.20    1.00
  -1   1  15    1.20    0.60
  -1   1  15   -0.50    0.40
  -1   1  15    1.00    3.30
  -1   1  15    0.40    0.40
   2  -2 -15    2.30    2.60
   2  -2 -15    0.10    1.00
   2  -2 -15    1.30    0.50
  -2   2  15    4.00    3.70
  -2   2  15    1.10    0.60
   3  -3 -15   -0.30    1.00
  -3   3  15   -0.50    0.50
   0   0 -16    0.30    0.60
   0   0 -16    1.30    3.60
   0   0 -16    0.30    1.00
   0   0  16   -5.70    2.70
   0   0  16    0.00    0.50
   0   0  16   -0.10    0.60
   1  -1 -16    2.90    0.70
   1  -1 -16    3.60    1.20
   1  -1 -16   11.60    4.10
  -1   1  16    3.60    0.50
  -1   1  16   -1.00    3.30
  -2   1  16    7.50    5.70
  -2   1  16    6.40    0.80
   2  -1 -16    4.70    0.70
   2  -1 -16    7.90    1.40
  -1   0  16   21.40    1.10
  -1   0  16   24.60    1.70
   1   0 -16   22.90    2.10
   1   0 -16   19.20    1.40
   1   0 -16   32.40    5.20
   0  -1  16   13.20    1.10
   0  -1  16   12.60    1.20
   0  -1  16    9.50    4.50
   0   1 -16    9.40    4.00
   0   1 -16   12.80    1.30
   0   1 -16   10.40    1.40
  -3   2  15    6.60    4.90
  -2   1  15    0.20    0.60
  -2   1  15    1.20    3.20
  -2   1  15    0.40    0.50
   2  -1 -15    0.40    0.50
   2  -1 -15   -0.40    1.00
   2  -1 -15    0.00    2.70
  -1   0  15   15.70    1.40
  -1   0  15   34.20    9.60
  -1   0  15   14.80    0.90
   1   0 -15   14.10    3.50
   1   0 -15   14.40    1.30
   1   0 -15   19.20    2.00
   0  -1  15    5.60    4.30
   0  -1  15   10.40    1.20
   0  -1  15    9.00    1.00
   0   1 -15    7.60    1.20
   0   1 -15    9.50    1.10
   0   1 -15    9.60    3.70
   1  -2  15   26.80    1.50
   1  -2  15   23.60    1.40
  -1   2 -15   23.80    1.50
  -1   2 -15   27.00    1.90
  -4   3  14    0.30    0.50
   4  -3 -14   -0.40    1.20
  -3   2  14   27.10    1.40
  -3   2  14   27.50    1.50
  -3   2  14   39.80    5.70
   3  -2 -14   26.30    1.30
   3  -2 -14   30.70    2.30
   3  -2 -14   25.90    4.10
  -2   1  14    7.30    3.00
  -2   1  14    4.90    0.50
  -2   1  14    5.40    0.80
  -2   1  14    7.00    0.90
   2  -1 -14    6.80    0.80
   2  -1 -14    7.10    2.90
   2  -1 -14    7.20    1.20
  -1   0  14    0.90    1.50
  -1   0  14    0.40    0.40
  -1   0  14    0.70    0.40
  -1   0  14   -0.50    0.50
   1   0 -14   -0.40    0.50
   1   0 -14    0.60    2.60
   1   0 -14    0.10    0.90
   0  -1  14    0.60    0.50
   0  -1  14   -0.20    2.40
   0  -1  14    1.00    0.40
   0   1 -14   -1.70    2.10
   0   1 -14    0.80    0.50
   0   1 -14    0.50    0.90
   0   1 -14    0.40    0.40
   1  -2  14   17.10    1.20
   1  -2  14   16.30    1.10
   1  -2  14   27.90    4.90
  -1   2 -14   15.60    1.20
  -1   2 -14   17.00    1.70
  -1   2 -14   18.10    1.30
  -1   2 -14   14.70    3.70
   2  -3  14   22.60    1.50
  -2   3 -14   19.90    1.70
  -2   3 -14   22.20    1.40
  -4   3  13    1.70    0.50
  -4   3  13    0.80    0.50
   4  -3 -13    1.00    1.10
   4  -3 -13    0.90    2.50
  -3   2  13   74.39    2.50
  -3   2  13   71.29    5.60
  -3   2  13   69.79    2.30
   3  -2 -13   68.99    2.30
   3  -2 -13   72.19    6.90
   3  -2 -13   75.29    3.00
  -2   1  13   26.30    4.00
  -2   1  13   24.90    0.90
  -2   1  13   29.80    1.50
  -2   1  13   26.50    0.90
  -2   1  13   26.20    1.40
   2  -1 -13   28.60    1.40
   2  -1 -13   29.40    1.90
   2  -1 -13   40.20    4.90
  -1   0  13   11.90    0.80
  -1   0  13   11.30    0.80
  -1   0  13   10.60    1.10
  -1   0  13   11.50    1.10
   1   0 -13   10.20    1.10
   1   0 -13    9.50    1.20
   1   0 -13   19.50    3.60
   0  -1  13    2.00    0.40
   0  -1  13   -2.80    2.80
   0  -1  13    0.80    0.50
   0  -1  13    1.10    0.50
   0   1 -13    0.90    0.50
   0   1 -13    3.60    2.20
   0   1 -13    0.90    0.60
   0   1 -13    1.30    0.80
   1  -2  13   -0.10    0.50
   1  -2  13    0.00    0.40
   1  -2  13   -2.60    3.50
  -1   2 -13    0.00    0.40
  -1   2 -13    2.40    2.30
  -1   2 -13   -0.40    0.40
  -1   2 -13   -0.40    0.80
   2  -3  13    1.50    0.40
   2  -3  13    3.20    0.70
  -2   3 -13    2.50    0.80
  -2   3 -13    3.00    0.60
  -2   3 -13    1.70    0.50
   3  -4  13   -0.30    0.60
  -3   4 -13   -0.40    0.40
  -3   4 -13   -0.30    0.70
  -5   4  12  109.49    6.80
  -5   4  12  100.49    3.10
  -5   4  12  111.19    3.20
  -4   3  12   14.90    3.30
  -4   3  12   17.40    1.20
  -4   3  12   14.10    1.00
   4  -3 -12   14.60    0.90
   4  -3 -12   16.80    2.70
   4  -3 -12   14.80    1.70
  -3   2  12   21.10    1.10
  -3   2  12   13.80    2.20
  -3   2  12   21.10    1.60
   3  -2 -12   16.10    2.80
   3  -2 -12   18.90    1.70
   3  -2 -12   17.30    1.40
  -2   1  12   14.50    2.90
  -2   1  12   12.00    1.00
  -2   1  12   12.70    0.60
  -2   1  12   11.10    0.60
  -2   1  12   12.50    1.00
   2  -1 -12   10.30    1.50
   2  -1 -12   17.10    3.20
   2  -1 -12   13.20    1.10
  -1   0  12   32.90    1.30
  -1   0  12   37.10    1.20
  -1   0  12   34.60    1.50
  -1   0  12   35.30    1.50
  -1   0  12   32.10    4.10
   1   0 -12   38.60    1.90
   1   0 -12   39.70    4.70
   1   0 -12   34.60    1.50
   1   0 -12   36.40    1.60
   0  -1  12  299.27    7.50
   0  -1  12  309.47    7.50
   0  -1  12  317.37    7.60
   0  -1  12  308.77   12.00
   0   1 -12  311.67    7.90
   0   1 -12  326.27    7.70
   0   1 -12  293.57   11.70
   0   1 -12  290.87    7.60
   1  -2  12   26.60    3.90
   1  -2  12   26.50    1.20
   1  -2  12   25.50    1.30
  -1   2 -12   26.40    1.40
  -1   2 -12   24.40    1.60
  -1   2 -12   25.00    1.20
  -1   2 -12   30.20    3.70
   2  -3  12    6.20    0.80
   2  -3  12   12.30    3.10
   2  -3  12    7.30    0.80
  -2   3 -12    8.00    0.80
  -2   3 -12    7.50    1.00
  -2   3 -12    7.00    2.40
  -2   3 -12    7.00    0.90
   3  -4  12   35.90    2.00
  -3   4 -12   35.60    1.60
  -3   4 -12   36.10    1.90
  -3   4 -12   33.60    1.60
  -5   4  11   25.90    1.30
  -5   4  11   24.70    1.20
  -5   4  11   21.60    3.20
   5  -4 -11   26.70    3.60
   5  -4 -11   24.30    2.00
  -4   3  11   10.50    2.40
  -4   3  11   10.20    1.00
  -4   3  11   10.10    1.00
   4  -3 -11    8.40    1.20
   4  -3 -11   10.00    0.80
   4  -3 -11   10.50    2.50
  -3   2  11   32.40    3.80
  -3   2  11   30.40    1.30
  -3   2  11   32.80    1.40
   3  -2 -11   29.00    3.30
   3  -2 -11   28.90    1.90
   3  -2 -11   28.30    1.20
  -2   1  11   51.79    1.80
  -2   1  11   53.39    1.80
  -2   1  11   55.29    4.30
  -2   1  11   51.59    1.40
  -2   1  11   49.80    1.40
   2  -1 -11   49.20    2.20
   2  -1 -11   54.19    4.20
   2  -1 -11   50.89    1.70
  -1   0  11    1.60    0.50
  -1   0  11    1.80    0.40
  -1   0  11    0.70    0.40
  -1   0  11    1.30    1.50
   1   0 -11    2.90    0.80
   1   0 -11    0.80    0.50
   1   0 -11    5.70    2.60
   1   0 -11    1.90    0.40
   0  -1  11  238.88    5.80
   0  -1  11  226.48    9.50
   0  -1  11  222.78    5.70
   0  -1  11  234.08    5.80
   0   1 -11  234.48    6.10
   0   1 -11  221.98    5.70
   0   1 -11  200.48   12.80
   0   1 -11  228.98    5.70
   0   1 -11  236.28    5.80
   1  -2  11  171.58    8.00
   1  -2  11  158.28    4.30
   1  -2  11  168.58    4.40
  -1   2 -11  172.78    4.40
  -1   2 -11  152.68    4.30
  -1   2 -11  162.68    4.60
  -1   2 -11  158.08    7.50
   2  -3  11    2.20    2.10
   2  -3  11    0.40    0.70
   2  -3  11    0.30    0.30
  -2   3 -11   -0.40    2.90
  -2   3 -11    0.50    0.30
  -2   3 -11    0.70    0.70
  -2   3 -11    0.30    0.60
   3  -4  11   15.20    1.40
  -3   4 -11   13.50    1.30
  -3   4 -11   12.90    1.00
  -4   5 -11   -0.20    0.70
  -4   5 -11    0.70    0.70
  -4   5 -11    0.40    0.80
  -6   5  10    0.60    0.40
  -6   5  10   -0.10    2.20
  -6   5  10   -0.20    0.40
   6  -5 -10    0.20    1.00
   6  -5 -10    0.00    2.20
  -5   4  10   12.80    1.00
  -5   4  10   11.10    0.80
  -5   4  10    9.50    2.40
   5  -4 -10    8.80    2.20
  -4   3  10   52.09    4.00
  -4   3  10   53.59    1.80
   4  -3 -10   57.79    4.10
   4  -3 -10   51.59    1.70
   4  -3 -10   52.59    2.30
  -3   2  10    6.30    0.70
  -3   2  10    7.80    2.30
  -3   2  10    4.00    0.50
   3  -2 -10   11.60    2.50
   3  -2 -10    6.30    0.70
   3  -2 -10    5.20    0.90
  -2   1  10   85.39    5.10
  -2   1  10   86.59    2.50
  -2   1  10   87.69    2.50
  -2   1  10   84.09    2.10
   2  -1 -10   84.79    2.80
   2  -1 -10   84.49    2.40
   2  -1 -10   87.09    2.40
   2  -1 -10   73.89    4.70
  -1   0  10    4.00    0.80
  -1   0  10    4.60    1.40
  -1   0  10    3.50    0.40
  -1   0  10    4.20    0.50
   1   0 -10    3.00    0.40
   1   0 -10    2.50    0.70
   1   0 -10    3.30    0.40
   1   0 -10    3.00    1.50
   1   0 -10    2.80    0.40
   0  -1  10  383.26    9.40
   0  -1  10  378.86    9.10
   0  -1  10  392.66    9.20
   0   1 -10  373.66    9.20
   0   1 -10  375.26   12.60
   0   1 -10  389.46    9.10
   0   1 -10  390.36    9.50
   1  -2  10  480.85   15.20
   1  -2  10  465.55   11.20
   1  -2  10  475.05   11.20
  -1   2 -10  482.45   11.50
  -1   2 -10  463.15   14.90
  -1   2 -10  492.45   11.20
  -1   2 -10  447.56   11.20
   2  -3  10    5.70    1.70
   2  -3  10    5.60    0.70
   2  -3  10    4.60    0.70
  -2   3 -10    6.20    0.80
  -2   3 -10    4.70    1.90
  -2   3 -10    5.10    0.60
  -2   3 -10    5.40    0.80
   3  -4  10    0.00    0.50
   3  -4  10    0.10    0.60
  -3   4 -10    0.30    0.30
  -3   4 -10   -0.10    0.20
  -3   4 -10    0.80    0.60
  -3   4 -10   -1.60    1.50
   4  -5  10    7.30    1.00
  -4   5 -10    9.40    0.90
  -4   5 -10    9.30    1.30
  -4   5 -10    8.20    0.90
  -6   5   9   60.19    2.00
  -6   5   9   54.09    1.80
   6  -5  -9   59.99    2.70
   6  -5  -9   50.39    4.00
  -5   4   9    9.90    0.80
  -5   4   9   12.00    0.90
  -5   4   9   13.10    2.30
   5  -4  -9    9.80    1.50
   5  -4  -9    8.90    2.20
   5  -4  -9   10.10    0.60
  -4   3   9    3.70    1.50
  -4   3   9    7.60    0.80
  -4   3   9    6.70    0.70
   4  -3  -9    5.90    0.80
  -3   2   9   62.19    1.90
  -3   2   9   61.99    1.90
   3  -2  -9   57.19    3.80
   3  -2  -9   64.59    1.80
   3  -2  -9   59.79    2.30
  -2   1   9   50.49    1.80
  -2   1   9   48.90    3.70
  -2   1   9   52.29    1.70
  -2   1   9   52.59    1.30
  -2   1   9   50.79    1.60
   2  -1  -9   51.79    1.60
   2  -1  -9   51.99    3.70
   2  -1  -9   51.09    1.60
   2  -1  -9   51.89    2.00
  -1   0   9  548.95   13.30
  -1   0   9  564.94   13.10
  -1   0   9  570.14   13.00
  -1   0   9  556.44   16.50
  -1   0   9  580.24   13.10
   1   0  -9  565.54   16.50
   1   0  -9  548.55   13.10
   1   0  -9  558.04   13.10
   1   0  -9  557.14   12.90
   1   0  -9  561.64   13.40
   0  -1   9   53.29    1.90
   0  -1   9   53.79    1.60
   0  -1   9   54.69    1.70
   0  -1   9   52.99    3.90
   0   1  -9   51.59    1.70
   0   1  -9   55.59    1.70
   0   1  -9   55.59    2.00
   0   1  -9   49.50    3.60
   1  -2   9   39.40    1.40
   1  -2   9   36.80    1.60
   1  -2   9   37.00    1.60
   1  -2   9   39.10    3.60
   1  -2   9   39.40    1.40
  -1   2  -9   43.60    3.50
  -1   2  -9   37.40    1.50
  -1   2  -9   39.30    1.40
  -1   2  -9   36.10    1.60
   2  -3   9   54.99    2.00
   2  -3   9   49.30    4.00
   2  -3   9   51.39    1.70
  -2   3  -9   49.00    1.70
  -2   3  -9   53.29    4.00
  -2   3  -9   52.49    1.80
  -2   3  -9   50.69    2.00
   3  -4   9   55.49    1.70
   3  -4   9   51.69    4.30
   3  -4   9   60.19    2.20
  -3   4  -9   57.39    2.10
  -3   4  -9   54.29    1.80
  -3   4  -9   56.19    4.20
  -3   4  -9   53.49    1.80
   4  -5   9   47.60    2.10
   4  -5   9   36.40    1.30
  -4   5  -9   45.30    2.00
  -4   5  -9   40.50    1.50
  -4   5  -9   42.70    1.60
  -6   5   8  136.09    3.60
  -6   5   8  146.29    3.70
   6  -5  -8  140.19    5.50
   6  -5  -8  150.08    4.50
   6  -5  -8  134.79    3.50
  -5   4   8    0.20    0.30
  -5   4   8   -0.10    1.30
  -5   4   8    0.30    0.30
   5  -4  -8    0.20    0.20
   5  -4  -8    2.70    1.40
   5  -4  -8   -0.20    0.70
  -4   3   8   55.29    1.70
  -4   3   8   66.09    5.80
  -4   3   8   57.99    1.80
   4  -3  -8   53.49    3.60
   4  -3  -8   57.79    1.60
   4  -3  -8   56.19    2.20
  -3   2   8  722.33   16.40
   3  -2  -8  683.83   16.40
   3  -2  -8  711.43   16.80
   3  -2  -8  719.63   16.40
   3  -2  -8  704.83   19.40
  -2   1   8   96.49    2.60
  -2   1   8   92.99    2.50
  -2   1   8   96.39    2.20
  -2   1   8   95.49    4.80
  -2   1   8   95.59    2.80
   2  -1  -8   91.79    2.50
   2  -1  -8   92.09    4.70
   2  -1  -8   91.39    2.50
   2  -1  -8   96.19    2.90
  -1   0   8  168.58    6.60
  -1   0   8  158.58    4.20
  -1   0   8  164.88    4.10
  -1   0   8  160.48    3.90
   1   0  -8  158.48    6.50
   1   0  -8  164.68    3.90
   1   0  -8  162.98    4.10
   1   0  -8  162.48    4.30
   0  -1   8   47.30    1.50
   0  -1   8   50.69    1.50
   0  -1   8   47.90    1.50
   0  -1   8   49.00    1.70
   0   1  -8   48.50    1.50
   0   1  -8   49.50    1.50
   0   1  -8   49.00    1.70
   0   1  -8   47.20    1.90
   1  -2   8    0.40    1.00
   1  -2   8    0.00    0.50
   1  -2   8    0.30    0.30
   1  -2   8   -0.40    0.30
   1  -2   8    0.30    0.30
  -1   2  -8    0.40    0.20
  -1   2  -8    1.70    1.20
   2  -3   8  405.36    9.40
   2  -3   8  373.16    9.40
   2  -3   8  387.26    9.10
   2  -3   8  388.16   12.30
  -2   3  -8  386.26   12.20
  -2   3  -8  370.26    9.20
  -2   3  -8  390.56    9.40
  -2   3  -8  395.26    9.20
   3  -4   8   86.69    5.10
   3  -4   8   95.09    2.90
   3  -4   8   92.49    2.50
  -3   4  -8   93.29    4.90
  -3   4  -8   88.79    2.50
  -3   4  -8   93.29    2.60
  -3   4  -8   89.59    2.90
   4  -5   8    8.70    0.50
   4  -5   8    9.70    1.20
  -4   5  -8    8.80    0.70
  -4   5  -8    8.90    0.80
   5  -6   8    9.70    1.70
  -5   6  -8   11.70    0.90
  -5   6  -8   12.80    1.50
  -5   6  -8   12.20    1.40
  -6   5   7    1.90    0.40
  -6   5   7    1.80    0.40
   6  -5  -7    2.20    0.90
  -5   4   7    1.80    0.40
  -5   4   7    0.00    1.10
  -5   4   7    1.60    0.30
   5  -4  -7    0.60    1.10
   5  -4  -7    1.20    0.70
   5  -4  -7    1.60    0.30
   5  -4  -7    1.50    0.30
  -4   3   7   13.90    0.80
  -4   3   7   12.70    0.70
  -4   3   7   15.60    2.00
   4  -3  -7   13.50    0.60
   4  -3  -7   14.20    0.50
   4  -3  -7   12.20    1.80
  -3   2   7   49.70    3.20
  -3   2   7   50.69    1.50
  -3   2   7   46.60    1.70
   3  -2  -7   50.59    1.90
   3  -2  -7   50.49    1.50
   3  -2  -7   51.19    3.20
   3  -2  -7   49.30    1.40
  -2   1   7 1262.47   28.60
  -2   1   7 1268.67   31.40
   2  -1  -7 1243.58   31.30
   2  -1  -7 1233.58   28.60
  -1   0   7  248.98    6.10
  -1   0   7  252.57    5.90
  -1   0   7  234.38    8.20
  -1   0   7  259.67    5.80
   1   0  -7  240.98    5.90
   1   0  -7  243.38    5.80
   1   0  -7  244.58    5.90
   0  -1   7  705.83   16.00
   0  -1   7  702.63   16.00
   0  -1   7  698.03   16.20
   0  -1   7  693.03   16.00
   0   1  -7  695.83   16.00
   0   1  -7  679.43   16.00
   0   1  -7  685.73   16.30
   0   1  -7  704.43   16.10
   1  -2   7  379.86    9.10
   1  -2   7  380.06   11.60
   1  -2   7  371.06    8.90
   1  -2   7  379.26    9.10
   1  -2   7  375.06    9.00
  -1   2  -7  379.66    8.90
  -1   2  -7  370.96   11.40
  -1   2  -7  390.46    9.10
  -1   2  -7  367.36    8.90
  -1   2  -7  385.26    9.00
   2  -3   7  280.37    6.80
   2  -3   7  292.07    9.50
   2  -3   7  277.27    7.10
   2  -3   7  291.17    7.00
   2  -3   7  276.47    7.00
   2  -3   7  293.77    6.80
  -2   3  -7  288.07    6.80
  -2   3  -7  280.17    9.30
  -2   3  -7  284.27    7.10
   3  -4   7   87.69    4.50
   3  -4   7   85.39    3.00
   3  -4   7   87.69    2.70
   3  -4   7   84.89    2.30
  -3   4  -7   82.89    2.70
  -3   4  -7   85.19    2.30
  -3   4  -7   82.89    2.30
  -3   4  -7   85.79    4.50
   4  -5   7   47.80    2.00
   4  -5   7   48.50    3.50
  -4   5  -7   44.90    1.50
  -4   5  -7   41.80    3.20
  -4   5  -7   44.40    1.50
  -4   5  -7   45.90    1.90
   5  -6   7    4.20    0.90
  -5   6  -7    3.70    0.50
  -5   6  -7    3.90    0.90
  -5   6  -7    3.30    0.50
  -6   5   6   13.00    0.70
  -6   5   6   12.80    0.70
   6  -5  -6   12.40    0.90
   6  -5  -6   12.00    1.50
   6  -5  -6   13.60    0.80
  -5   4   6    0.90    0.30
  -5   4   6    0.00    1.00
   5  -4  -6    0.30    0.60
   5  -4  -6    2.50    1.10
   5  -4  -6    1.00    0.30
   5  -4  -6    0.30    0.30
  -4   3   6   27.70    2.10
  -4   3   6   25.80    0.90
  -4   3   6   25.40    0.90
   4  -3  -6   26.70    0.90
   4  -3  -6   25.70    0.80
   4  -3  -6   23.80    1.40
   4  -3  -6   25.30    0.80
   4  -3  -6   26.50    2.20
  -3   2   6    1.80    0.50
  -3   2   6    1.90    0.30
  -3   2   6    1.50    0.80
  -3   2   6    1.30    0.30
   3  -2  -6    1.80    0.30
   3  -2  -6    1.40    0.50
   3  -2  -6    1.90    0.20
   3  -2  -6    1.60    0.90
  -2   1   6   78.69    2.10
  -2   1   6   75.19    3.70
  -2   1   6   80.59    2.10
  -2   1   6   79.19    2.20
   2  -1  -6   77.89    2.00
   2  -1  -6   78.29    3.70
   2  -1  -6   76.09    2.00
  -1   0   6   10.80    0.50
  -1   0   6   11.10    0.50
   1   0  -6   11.80    0.60
   1   0  -6   10.80    0.70
   1   0  -6   10.90    0.40
   1   0  -6   11.40    0.50
   0  -1   6 1279.87   31.40
   0   1  -6 1261.17   31.30
   1  -2   6  347.27   10.40
   1  -2   6  339.37    8.20
   1  -2   6  343.77    8.10
   1  -2   6  344.77    8.30
   1  -2   6  343.47    8.10
  -1   2  -6  350.56    8.30
  -1   2  -6  339.47    8.10
  -1   2  -6  352.66    8.20
  -1   2  -6  348.97   10.40
  -1   2  -6  348.57    8.10
   2  -3   6    0.50    0.80
   2  -3   6    1.00    0.50
   2  -3   6    1.00    0.40
   2  -3   6    1.10    0.20
   2  -3   6    1.20    0.40
   2  -3   6    1.60    0.30
  -2   3  -6    0.90    0.30
  -2   3  -6    0.60    0.40
  -2   3  -6    1.70    1.00
  -2   3  -6    1.60    0.30
   3  -4   6  252.57    6.30
   3  -4   6  248.28    5.80
   3  -4   6  243.28    8.20
   3  -4   6  237.08    6.20
  -3   4  -6  253.07    8.20
  -3   4  -6  248.08    5.90
  -3   4  -6  242.18    5.90
  -3   4  -6  248.08    6.30
   4  -5   6   23.80    1.40
   4  -5   6   24.40    2.50
  -4   5  -6   22.10    0.90
  -4   5  -6   25.70    2.50
  -4   5  -6   22.90    0.90
  -4   5  -6   22.60    1.40
   5  -6   6    1.90    0.80
  -5   6  -6    1.90    0.80
  -5   6  -6    1.50    0.40
  -5   6  -6    1.40    0.40
   7  -6  -5   29.50    2.00
   7  -6  -5   27.50    1.40
  -6   5   5    1.70    0.30
  -6   5   5    1.40    0.30
   6  -5  -5    1.00    0.70
   6  -5  -5    1.90    0.40
   6  -5  -5    0.90    0.50
  -5   4   5    8.50    0.60
  -5   4   5    8.20    0.50
   5  -4  -5    8.50    1.20
   5  -4  -5    8.30    0.60
   5  -4  -5    7.90    0.70
  -4   3   5  237.68    7.20
  -4   3   5  237.58    5.60
  -4   3   5  238.58    5.60
   4  -3  -5  233.38    5.40
   4  -3  -5  232.98    5.40
   4  -3  -5  231.18    6.00
   4  -3  -5  227.78    7.10
   4  -3  -5  238.48    5.60
   4  -3  -5  233.28    6.00
  -3   2   5  503.85   13.30
  -3   2   5  486.85   11.70
  -3   2   5  492.55   11.40
  -3   2   5  492.25   11.40
   3  -2  -5  499.65   11.30
   3  -2  -5  496.45   13.20
   3  -2  -5  491.65   11.30
   3  -2  -5  505.85   11.40
   3  -2  -5  476.85   11.30
  -2   1   5  754.32   17.70
   2  -1  -5  774.92   19.40
   2  -1  -5  767.52   17.50
  -1   0   5  858.81   22.20
  -1   0   5  895.71   20.30
   1   0  -5  885.41   20.30
   1   0  -5  897.11   22.30
   1   0  -5  909.41   20.20
   0  -1   5   92.99    2.40
   0  -1   5   92.99    2.40
   0  -1   5   94.69    2.50
   0  -1   5   92.29    2.40
   0   1  -5   96.69    2.40
   0   1  -5  100.69    2.40
   0   1  -5   95.69    3.90
   0   1  -5   94.79    2.50
   0   1  -5   90.99    2.40
   1  -2   5  283.07    6.80
   1  -2   5  283.07    8.60
   1  -2   5  288.77    6.60
   1  -2   5  281.67    6.60
   1  -2   5  284.47    6.80
  -1   2  -5  287.47    8.60
  -1   2  -5  285.47    6.80
  -1   2  -5  274.07    6.60
  -1   2  -5  289.37    6.80
  -1   2  -5  275.87    6.60
   2  -3   5   29.30    1.20
   2  -3   5   30.40    1.20
   2  -3   5   34.40    2.40
   2  -3   5   32.00    1.00
   2  -3   5   31.90    1.00
   2  -3   5   30.50    1.20
  -2   3  -5   27.90    2.20
  -2   3  -5   30.30    1.00
  -2   3  -5   30.20    1.00
   3  -4   5   37.20    2.50
   3  -4   5   32.50    1.40
   3  -4   5   35.60    1.10
   3  -4   5   35.70    1.50
   3  -4   5   34.60    1.00
  -3   4  -5   32.40    1.50
  -3   4  -5   35.50    1.10
  -3   4  -5   34.50    1.10
  -3   4  -5   34.80    2.40
   4  -5   5    7.10    1.40
  -4   5  -5    7.00    1.40
  -4   5  -5    6.40    0.60
  -4   5  -5    4.80    0.60
  -4   5  -5    5.40    0.80
   5  -6   5    1.70    0.70
  -5   6  -5    1.90    0.30
  -5   6  -5    1.50    0.40
  -5   6  -5    2.10    0.70
   7  -6  -4   12.50    1.60
   6  -5  -4   -0.30    0.70
   6  -5  -4    0.30    0.50
  -5   4   4    5.20    0.40
  -5   4   4    5.90    0.40
   5  -4  -4    5.60    0.80
   5  -4  -4    4.40    0.50
   5  -4  -4    5.30    0.60
  -4   3   4  306.57    7.00
  -4   3   4  308.77    8.30
  -4   3   4  300.57    7.00
   4  -3  -4  295.77    7.50
   4  -3  -4  302.77    7.50
   4  -3  -4  295.67    7.10
   4  -3  -4  306.07    7.10
   4  -3  -4  303.77    8.20
  -3   2   4   68.79    1.80
  -3   2   4   67.89    3.00
  -3   2   4   66.69    1.70
  -3   2   4   65.69    2.00
   3  -2  -4   68.09    1.70
   3  -2  -4   71.29    1.70
   3  -2  -4   70.89    2.90
   3  -2  -4   69.09    1.70
   3  -2  -4   68.29    1.70
  -2   1   4    5.30    0.40
  -2   1   4    6.20    0.50
  -2   1   4    7.30    1.00
  -2   1   4    4.30    0.30
   2  -1  -4    6.50    0.50
   2  -1  -4    4.60    0.30
   2  -1  -4    5.10    0.90
   2  -1  -4    5.30    0.30
  -1   0   4 1759.42   41.40
   1   0  -4 1751.82   41.40
   0  -1   4  835.82   20.50
   0   1  -4  813.52   20.50
   1  -2   4 2269.67   52.59
  -1   2  -4 2219.08   52.49
   2  -3   4    2.30    0.30
   2  -3   4    1.80    0.30
   2  -3   4    2.70    0.30
   2  -3   4    2.20    0.40
   2  -3   4    3.80    1.00
  -2   3  -4    2.80    0.40
  -2   3  -4    3.40    0.90
  -2   3  -4    2.10    0.20
  -2   3  -4    1.80    0.20
   3  -4   4   12.20    0.40
   3  -4   4   12.60    0.90
   3  -4   4   11.20    1.40
   3  -4   4   11.50    0.90
   3  -4   4   12.20    0.80
   3  -4   4   13.40    0.50
  -3   4  -4   12.70    0.60
  -3   4  -4   13.00    0.60
  -3   4  -4   14.40    1.60
  -3   4  -4   11.80    0.90
   4  -5   4   11.00    1.50
   4  -5   4   10.10    1.10
  -4   5  -4    9.90    1.10
  -4   5  -4    9.50    0.60
  -4   5  -4   12.10    1.50
  -4   5  -4   10.20    0.60
   5  -6   4   51.19    2.20
  -5   6  -4   48.30    1.40
  -5   6  -4   50.99    2.10
  -5   6  -4   49.10    1.50
   6  -7   4   -0.50    1.20
  -6   7  -4   -0.30    0.80
   7  -6  -3    3.80    1.00
   7  -6  -3    2.40    0.70
   6  -5  -3   78.59    2.90
   6  -5  -3   79.39    2.50
   5  -4  -3   17.80    1.30
   5  -4  -3   17.70    0.90
   5  -4  -3   17.80    1.00
  -4   3   3  158.38    3.70
  -4   3   3  156.38    3.70
   4  -3  -3  158.78    4.40
   4  -3  -3  156.78    3.90
   4  -3  -3  155.58    4.20
   4  -3  -3  159.78    3.90
  -3   2   3  237.78    6.60
  -3   2   3  240.38    5.60
  -3   2   3  241.88    5.60
   3  -2  -3  229.58    6.50
   3  -2  -3  245.88    5.60
   3  -2  -3  238.88    5.90
   3  -2  -3  246.28    5.90
   3  -2  -3  242.68    5.60
   3  -2  -3  236.28    5.50
  -2   1   3 1705.63   39.70
   2  -1  -3 1694.93   39.70
  -1   0   3 3657.53   83.09
   1   0  -3 3581.04   82.99
   0  -1   3   99.89    2.40
   0  -1   3   99.99    2.50
   0  -1   3   99.09    2.40
   0  -1   3   99.49    2.50
   0   1  -3   98.39    2.40
   0   1  -3   93.69    3.40
   0   1  -3  101.79    2.50
   1  -2   3  131.59    4.40
   1  -2   3  137.19    3.40
   1  -2   3  133.39    3.50
   1  -2   3  139.89    3.20
   1  -2   3  135.79    3.20
  -1   2  -3  134.89    3.20
  -1   2  -3  140.09    3.40
  -1   2  -3  136.59    3.20
  -1   2  -3  131.59    4.30
   2  -3   3 2399.96   55.69
  -2   3  -3 2389.06   55.59
   3  -4   3    2.90    0.50
   3  -4   3    4.60    1.00
   3  -4   3    3.60    0.50
   3  -4   3    2.80    0.40
  -3   4  -3    2.70    0.50
  -3   4  -3    3.20    0.90
  -3   4  -3    3.90    0.40
  -3   4  -3    4.10    0.40
   4  -5   3    6.80    0.90
  -4   5  -3    5.90    0.60
  -4   5  -3    6.60    0.50
  -4   5  -3    7.80    1.00
   5  -6   3  106.99    3.40
  -5   6  -3  107.49    2.70
  -5   6  -3  111.59    3.80
  -5   6  -3  103.59    2.70
   6  -7   3    1.20    0.70
  -6   7  -3   -0.50    0.80
   7  -6  -2    4.30    0.80
   7  -6  -2    5.60    1.00
   6  -5  -2   14.60    1.40
   6  -5  -2   16.60    1.20
   5  -4  -2  176.88    4.80
   5  -4  -2  174.58    4.50
   4  -3  -2  728.33   16.80
   4  -3  -2  709.63   16.80
   4  -3  -2  723.33   16.60
   4  -3  -2  708.23   16.60
  -3   2   2    3.10    0.20
  -3   2   2    4.00    0.50
  -3   2   2    3.10    0.20
   3  -2  -2    2.60    0.40
   3  -2  -2    3.90    0.50
   3  -2  -2    4.10    0.40
   3  -2  -2    2.60    0.30
  -2   1   2 1542.75   35.40
   2  -1  -2 1513.95   35.30
  -1   0   2   38.30    1.00
  -1   0   2   37.50    1.00
   1   0  -2   38.60    1.00
   1   0  -2   38.60    1.00
   1   0  -2   39.00    1.00
   0   1  -2 9999.00  230.48
   1  -2   2  161.08    4.70
   1  -2   2  162.98    3.80
   1  -2   2  162.98    3.90
   1  -2   2  170.68    3.80
   1  -2   2  161.28    3.90
  -1   2  -2  166.88    3.90
  -1   2  -2  164.78    3.80
  -1   2  -2  159.78    3.80
  -1   2  -2  155.18    4.70
   2  -3   2  743.73   16.60
   2  -3   2  712.03   16.90
   2  -3   2  746.33   16.60
   2  -3   2  718.33   16.80
   2  -3   2  740.53   17.70
  -2   3  -2  731.63   16.90
  -2   3  -2  706.43   16.60
  -2   3  -2  743.03   17.70
   3  -4   2  211.18    5.40
   3  -4   2  213.98    5.30
   3  -4   2  206.78    5.50
   3  -4   2  208.08    6.30
  -3   4  -2  219.88    5.40
  -3   4  -2  215.18    5.00
  -3   4  -2  214.98    5.90
  -3   4  -2  211.28    5.00
   4  -5   2  128.69    3.50
  -4   5  -2  122.69    3.00
  -4   5  -2  124.09    3.00
  -4   5  -2  127.79    3.60
   5  -6   2   96.69    3.10
   6  -7   2    1.00    0.80
   6  -7   2    0.50    0.60
   7  -6  -1   35.10    1.80
   7  -6  -1   37.00    2.10
   6  -5  -1   53.49    2.00
   5  -4  -1   51.09    2.00
   5  -4  -1   52.69    1.80
   5  -4  -1   55.79    1.80
   4  -3  -1    3.90    0.50
   4  -3  -1    4.50    0.50
   4  -3  -1    4.40    0.70
   4  -3  -1    3.40    0.50
   3  -2  -1   13.70    0.70
   3  -2  -1   13.10    0.60
   3  -2  -1   13.30    0.70
   3  -2  -1   12.60    0.60
  -2   1   1  754.62   18.80
   2  -1  -1  738.13   18.90
  -1   0   1   18.90    0.80
  -1   0   1   19.10    0.50
  -1   0   1   19.30    0.50
  -1   0   1   19.60    0.50
  -1   0   1   18.20    0.50
   1   0  -1   18.60    0.50
   1   0  -1   18.60    0.50
   0  -1   1  244.98    6.20
   0   1  -1  255.37    6.60
   1  -2   1    7.70    0.40
   1  -2   1    8.60    0.30
   1  -2   1    8.70    0.30
   1  -2   1    8.40    0.40
   1  -2   1    8.90    0.70
   1  -2   1    8.60    0.40
  -1   2  -1    9.60    0.70
  -1   2  -1    8.20    0.30
  -1   2  -1    8.30    0.30
  -1   2  -1    8.60    0.40
   2  -3   1  225.18    5.50
   2  -3   1  229.08    5.50
   2  -3   1  232.38    6.00
   2  -3   1  226.38    5.60
  -2   3  -1  230.08    6.00
  -2   3  -1  229.18    5.30
  -2   3  -1  231.98    5.60
  -2   3  -1  238.68    5.30
   3  -4   1  101.69    2.80
   3  -4   1  102.29    2.90
   3  -4   1  106.39    2.90
  -3   4  -1  104.59    2.90
  -3   4  -1  105.39    2.50
  -3   4  -1  104.29    2.50
   4  -5   1   53.59    1.90
  -4   5  -1   51.79    1.40
  -4   5  -1   50.89    1.40
  -4   5  -1   54.99    2.00
   5  -6   1   -0.20    0.70
  -5   6  -1    1.20    1.30
   6  -7   1   11.50    1.30
   6  -7   1   11.00    1.50
   7  -6   0    6.70    0.90
   7  -6   0    7.30    1.10
   6  -5   0  166.78    5.20
   6  -5   0  171.78    4.60
   5  -4   0    0.50    0.50
   5  -4   0    0.60    0.60
   5  -4   0    0.70    0.40
   5  -4   0    0.40    0.50
   4  -3   0  232.78    5.80
   4  -3   0  239.18    5.90
   4  -3   0  241.68    5.80
   4  -3   0  231.38    5.80
  -3   2   0    1.90    0.30
   3  -2   0    1.60    0.20
   3  -2   0    1.50    0.20
   3  -2   0    1.80    0.30
  -1   0   0  168.78    3.70
  -1   0   0  147.79    3.70
  -1   0   0  162.18    3.90
   1  -2   0  191.88    4.60
   1  -2   0  192.68    5.00
   1  -2   0  202.18    4.40
   1  -2   0  191.28    4.60
   1  -2   0  197.68    4.40
  -1   2   0  193.98    4.60
  -1   2   0  195.78    4.50
  -1   2   0  183.08    5.00
  -1   2   0  201.88    4.50
   2  -3   0  496.05   11.40
   2  -3   0  487.35   11.40
   2  -3   0  477.25   11.50
   2  -3   0  486.85   11.80
  -2   3   0  499.15   11.20
  -2   3   0  496.55   11.50
  -2   3   0  496.35   11.20
   3  -4   0  758.92   18.10
   3  -4   0  774.62   18.00
   3  -4   0  770.52   18.00
  -3   4   0  782.42   17.60
  -3   4   0  779.72   18.10
  -3   4   0  796.02   17.70
   4  -5   0   96.49    2.80
   4  -5   0  102.29    2.90
  -4   5   0   99.69    3.00
   5  -6   0   98.39    3.10
   6  -7   0    6.90    1.00
   6  -7   0    6.60    0.90
   7  -6   1   10.00    1.40
   7  -6   1   10.10    1.30
   6  -5   1   15.50    1.30
   6  -5   1   14.50    1.40
   5  -4   1  348.97    8.40
   5  -4   1  352.96    8.50
   5  -4   1  324.97    8.40
  -4   3  -1  415.56    9.60
   4  -3   1  394.86    9.60
   4  -3   1  392.86    9.50
   4  -3   1  406.56    9.60
  -3   2  -1  136.59    3.40
  -3   2  -1  133.99    3.40
   3  -2   1  133.09    3.40
   3  -2   1  132.79    3.40
  -2   1  -1   31.50    0.90
  -2   1  -1   31.00    0.70
  -2   1  -1   31.40    0.70
   2  -1   1   30.20    0.90
   2  -1   1   30.30    0.90
   1  -2  -1   12.10    0.40
   1  -2  -1   11.80    0.30
   1  -2  -1   12.30    0.50
   1  -2  -1   11.80    0.30
   1  -2  -1   11.90    0.80
   1  -2  -1   10.80    0.70
  -1   2   1   12.60    0.40
  -1   2   1   11.80    0.40
  -1   2   1   12.80    0.40
   2  -3  -1  364.36    9.10
   2  -3  -1  369.36    8.80
   2  -3  -1  374.76    8.70
   2  -3  -1  368.56    8.70
   2  -3  -1  366.06    9.10
  -2   3   1  379.46    8.50
  -2   3   1  370.46    8.50
  -2   3   1  376.66    8.80
   3  -4  -1  529.05   12.80
   3  -4  -1  548.75   12.60
  -3   4   1  539.35   12.80
  -3   4   1  553.64   12.30
  -3   4   1  534.25   12.30
   4  -5  -1 1171.88   26.70
   4  -5  -1 1165.18   26.90
   4  -5  -1 1141.79   26.70
   5  -6  -1    8.30    1.10
   5  -6  -1   11.60    1.70
   6  -7  -1   -0.80    0.80
   6  -7  -1   -0.70    0.60
   7  -6   2    1.10    0.80
   7  -6   2    0.50    0.70
   6  -5   2   17.40    1.50
   6  -5   2   16.70    1.40
  -5   4  -2   17.00    1.20
   5  -4   2   18.50    1.20
   5  -4   2   16.70    1.10
  -4   3  -2   90.49    2.60
  -4   3  -2   89.79    2.10
   4  -3   2   92.69    2.60
   4  -3   2   86.79    2.50
  -3   2  -2    0.40    0.10
  -3   2  -2    0.30    0.30
  -3   2  -2    0.10    0.20
  -3   2  -2    0.40    0.10
  -3   2  -2    0.60    0.40
   3  -2   2    0.50    0.20
   3  -2   2    0.60    0.30
   3  -2   2    1.50    0.40
  -2   1  -2  486.95   11.10
  -2   1  -2  482.25   11.20
  -2   1  -2  475.15   11.80
   2  -1   2  483.35   11.20
   2  -1   2  498.15   11.90
   2  -1   2  480.55   11.10
   2  -1   2  494.15   11.00
  -1   0  -2 2595.04   63.89
   1   0   2 2704.73   64.19
   1  -2  -2 1248.58   29.30
  -1   2   2 1257.17   29.30
   2  -3  -2  421.96    9.70
   2  -3  -2  412.16    9.80
   2  -3  -2  422.26   10.50
   2  -3  -2  416.06   10.40
   2  -3  -2  410.26    9.80
   2  -3  -2  428.86    9.50
  -2   3   2  419.66    9.50
  -2   3   2  400.96    9.80
  -2   3   2  422.66    9.50
   3  -4  -2  655.43   15.30
   3  -4  -2  654.93   15.10
   3  -4  -2  639.64   15.30
   3  -4  -2  654.83   15.60
   3  -4  -2  652.03   15.10
  -3   4   2  652.33   14.80
  -3   4   2  652.93   14.80
   4  -5  -2  166.08    4.30
   4  -5  -2  163.78    4.50
   4  -5  -2  166.08    4.50
  -4   5   2  165.18    3.90
  -4   5   2  164.38    3.90
   5  -6  -2    6.60    1.00
   5  -6  -2    7.10    1.00
   6  -7  -2    6.00    1.00
   6  -7  -2    5.00    0.80
   7  -6   3    0.10    0.70
   7  -6   3   -0.40    0.70
  -6   5  -3   65.99    2.50
   6  -5   3   67.39    2.50
  -5   4  -3  154.78    3.70
  -5   4  -3  154.08    4.20
  -5   4  -3  153.98    3.70
   5  -4   3  151.08    4.20
   5  -4   3  160.98    4.30
  -4   3  -3   95.09    2.30
  -4   3  -3   96.09    2.70
  -4   3  -3   95.09    2.30
   4  -3   3   95.09    2.70
   4  -3   3   95.79    2.70
   4  -3   3   98.59    2.80
  -3   2  -3  174.58    4.80
  -3   2  -3  189.58    4.40
  -3   2  -3  180.88    4.30
  -3   2  -3  183.58    4.50
  -3   2  -3  180.78    5.30
   3  -2   3  184.38    5.30
   3  -2   3  179.68    4.50
   3  -2   3  182.98    4.50
  -2   1  -3  101.39    3.40
  -2   1  -3   99.99    2.60
  -2   1  -3  101.49    2.50
  -2   1  -3  100.79    2.60
  -2   1  -3  102.29    2.50
   2  -1   3  104.69    2.40
   2  -1   3  103.39    3.50
   2  -1   3  101.09    2.60
   2  -1   3  104.69    2.40
  -1   0  -3  124.09    3.00
  -1   0  -3  123.49    3.00
  -1   0  -3  107.09    4.60
  -1   0  -3  139.39    3.00
   1   0   3  124.89    3.00
   1   0   3  122.89    3.00
   1   0   3  126.99    3.00
   1   0   3  124.49    3.00
   0  -1  -3   24.50    0.70
   0  -1  -3   24.30    0.70
   0  -1  -3   23.90    0.70
   0  -1  -3   22.50    1.40
   0   1   3   24.70    0.70
   0   1   3   25.00    0.70
   0   1   3   24.90    0.70
   0   1   3   23.20    1.40
   1  -2  -3    7.00    0.40
   1  -2  -3    7.20    0.40
   1  -2  -3    7.10    0.30
   1  -2  -3    7.80    0.30
   1  -2  -3    7.00    0.80
  -1   2   3    7.10    0.80
  -1   2   3    7.30    0.30
  -1   2   3    6.70    0.50
  -1   2   3    6.90    0.30
  -1   2   3    7.70    0.30
   2  -3  -3  108.29    2.60
   2  -3  -3  107.39    2.90
   2  -3  -3  106.29    2.90
   2  -3  -3  110.79    2.60
   2  -3  -3  107.49    2.70
  -2   3   3  106.89    2.70
  -2   3   3  110.49    2.60
  -2   3   3  108.49    2.60
  -2   3   3  108.19    3.70
   3  -4  -3  460.65   13.80
   3  -4  -3  481.55   11.10
   3  -4  -3  486.05   11.40
   3  -4  -3  477.95   12.10
   3  -4  -3  475.75   11.10
   3  -4  -3  473.05   11.40
  -3   4   3  481.65   10.90
  -3   4   3  476.55   10.90
   4  -5  -3  110.49    3.00
   4  -5  -3  109.19    3.00
   4  -5  -3  115.19    3.40
  -4   5   3  111.99    2.70
  -4   5   3  107.59    2.70
   5  -6  -3   24.10    1.30
   5  -6  -3   23.00    1.60
  -5   6   3   24.30    0.80
   6  -7  -3    3.90    1.00
   6  -7  -3    3.60    0.70
   6  -5   4   62.59    2.50
  -5   4  -4   20.20    0.80
  -5   4  -4   20.00    0.80
  -5   4  -4   19.70    1.30
   5  -4   4   20.00    1.30
  -4   3  -4   52.89    1.40
  -4   3  -4   53.19    2.50
  -4   3  -4   52.59    1.80
  -4   3  -4   52.39    1.40
   4  -3   4   54.09    2.50
   4  -3   4   52.59    1.80
   4  -3   4   57.09    1.90
   4  -3   4   52.09    1.80
  -3   2  -4  445.36   10.30
  -3   2  -4  436.06   10.10
  -3   2  -4  420.26   11.50
  -3   2  -4  438.56   10.40
  -3   2  -4  442.46   10.10
   3  -2   4  440.16   10.40
   3  -2   4  436.76   10.10
   3  -2   4  460.15   11.80
   3  -2   4  439.06   10.30
   3  -2   4  438.26   10.10
  -2   1  -4 3559.84   83.69
   2  -1   4 3701.83   83.79
  -1   0  -4 5802.92  139.79
   1   0   4 5852.11  140.09
   0  -1  -4 1311.17   31.30
   1  -2  -4   28.30    1.80
   1  -2  -4   28.60    0.80
   1  -2  -4   27.30    0.80
   1  -2  -4   27.60    0.80
  -1   2   4   28.10    1.00
  -1   2   4   27.60    0.80
  -1   2   4   27.80    0.80
   2  -3  -4  807.42   18.20
   2  -3  -4  805.82   18.20
   2  -3  -4  781.92   18.50
   2  -3  -4  790.22   18.50
   2  -3  -4  786.62   19.80
  -2   3   4  783.22   19.80
  -2   3   4  821.02   18.20
  -2   3   4  806.22   18.20
   3  -4  -4  978.50   22.40
   3  -4  -4  953.20   23.50
   3  -4  -4  949.90   22.40
   3  -4  -4  955.30   21.80
   3  -4  -4  971.20   22.10
   3  -4  -4  963.70   21.80
   3  -4  -4  967.30   22.10
  -3   4   4  961.60   22.00
  -3   4   4  966.40   22.00
   4  -5  -4    4.30    1.00
   4  -5  -4    5.20    0.60
   4  -5  -4    4.10    0.80
   4  -5  -4    3.60    0.50
  -4   5   4    4.40    0.50
  -4   5   4    5.00    0.50
   5  -6  -4   16.30    1.50
   5  -6  -4   17.60    1.10
  -5   6   4   17.60    0.70
  -5   6   4   17.50    0.70
   6  -7  -4   -0.60    0.70
   6  -7  -4   -0.30    0.80
  -6   5  -5    0.40    0.30
  -6   5  -5   -0.20    0.30
  -6   5  -5    0.80    0.80
   6  -5   5    1.10    0.70
  -5   4  -5  100.89    3.00
  -5   4  -5   95.89    2.60
  -5   4  -5   97.59    2.60
  -5   4  -5   98.79    3.70
   5  -4   5  104.69    3.10
  -4   3  -5  153.78    4.10
  -4   3  -5  145.99    3.70
  -4   3  -5  150.78    4.00
  -4   3  -5  153.28    5.30
  -4   3  -5  148.99    3.70
   4  -3   5  155.68    5.40
   4  -3   5  146.59    4.00
  -3   2  -5    8.60    0.50
  -3   2  -5    8.10    0.70
  -3   2  -5   10.40    1.60
  -3   2  -5    8.70    0.50
   3  -2   5    7.10    1.20
   3  -2   5    8.50    0.40
   3  -2   5    8.40    0.70
   3  -2   5    9.20    0.40
   3  -2   5    8.80    0.70
  -2   1  -5   82.99    2.20
  -2   1  -5   82.49    3.50
  -2   1  -5   81.49    2.10
  -2   1  -5   80.39    2.20
   2  -1   5   84.79    2.10
   2  -1   5   83.29    2.10
   2  -1   5   78.39    2.20
   2  -1   5   78.09    3.50
   2  -1   5   81.49    2.20
  -1   0  -5  378.06   10.70
  -1   0  -5  380.26    8.90
  -1   0  -5  391.26    8.90
  -1   0  -5  382.66    8.90
  -1   0  -5  377.96    8.90
   1   0   5  378.66    8.90
   1   0   5  387.36   10.80
   1   0   5  379.06    8.90
   1   0   5  386.56    8.90
   0  -1  -5  758.12   19.50
   0  -1  -5  769.02   17.60
   0   1   5  769.92   19.60
   0   1   5  782.72   17.60
   1  -2  -5  408.76   11.40
   1  -2  -5  417.26    9.60
   1  -2  -5  426.16    9.80
   1  -2  -5  416.66    9.60
   1  -2  -5  405.16    9.60
  -1   2   5  424.86    9.60
  -1   2   5  418.16    9.80
  -1   2   5  424.26    9.70
  -1   2   5  405.26   11.50
  -1   2   5  418.36    9.60
   2  -3  -5   50.19    1.40
   2  -3  -5   49.99    1.70
   2  -3  -5   51.39    1.40
   2  -3  -5   51.29    1.40
   2  -3  -5   54.39    2.80
  -2   3   5   48.20    2.60
  -2   3   5   50.89    1.40
  -2   3   5   49.40    1.60
  -2   3   5   51.59    1.40
  -2   3   5   50.49    1.40
   3  -4  -5  254.47    5.90
   3  -4  -5  248.58    6.40
   3  -4  -5  251.67    5.90
   3  -4  -5  247.78    7.70
   3  -4  -5  254.47    6.00
   3  -4  -5  255.67    6.40
  -3   4   5  260.17    6.00
  -3   4   5  245.68    7.70
  -3   4   5  261.17    6.00
   4  -5  -5  380.16   10.60
   4  -5  -5  373.26    9.10
   4  -5  -5  385.36   10.60
   4  -5  -5  395.16    9.50
   4  -5  -5  386.56    9.10
  -4   5   5  374.76    8.90
  -4   5   5  383.16    8.90
   5  -6  -5    0.00    0.40
   5  -6  -5    0.50    0.40
   5  -6  -5    0.30    0.70
  -5   6   5    0.10    0.30
  -5   6   5    0.10    0.20
   6  -7  -5    2.70    0.70
   6  -7  -5    3.20    1.00
  -6   7   5    2.60    0.50
  -6   5  -6   47.50    2.10
  -6   5  -6   41.20    1.40
  -6   5  -6   44.70    1.40
   6  -5   6   48.90    2.30
  -5   4  -6   83.49    2.40
  -5   4  -6   85.79    3.80
  -5   4  -6   87.79    2.80
  -5   4  -6   82.39    2.30
   5  -4   6   87.49    4.00
   5  -4   6   89.09    2.90
  -4   3  -6  111.29    3.20
  -4   3  -6  114.59    4.60
  -4   3  -6  109.39    2.90
  -4   3  -6  112.49    2.90
  -4   3  -6  113.19    3.30
   4  -3   6  112.19    4.70
   4  -3   6  109.69    2.70
  -3   2  -6    1.10    0.20
  -3   2  -6    0.70    0.40
  -3   2  -6    0.50    0.80
  -3   2  -6    1.20    0.50
  -3   2  -6    1.20    0.30
   3  -2   6    1.40    0.90
   3  -2   6    1.00    0.20
   3  -2   6    0.80    0.50
   3  -2   6    1.00    0.40
   3  -2   6    1.30    0.20
  -2   1  -6  561.14   15.30
  -2   1  -6  567.54   13.20
  -2   1  -6  552.44   13.50
  -2   1  -6  562.84   13.40
   2  -1   6  581.94   15.50
   2  -1   6  563.34   13.20
   2  -1   6  573.34   13.10
   2  -1   6  573.94   13.20
   2  -1   6  572.64   13.10
  -1   0  -6    9.90    1.60
  -1   0  -6    7.90    0.70
  -1   0  -6    8.20    0.50
   1   0   6    8.80    1.60
   1   0   6    9.80    0.60
   1   0   6    8.70    0.50
   0  -1  -6  177.28    8.30
   0  -1  -6  169.78    4.10
   0  -1  -6  166.78    4.10
   0  -1  -6  169.88    4.30
   0   1   6  169.68    4.10
   0   1   6  173.28    4.10
   0   1   6  172.38    4.10
   0   1   6  166.58    4.20
   0   1   6  169.68    6.10
   1  -2  -6 2198.08   51.99
  -1   2   6 2174.58   51.99
   2  -3  -6   55.39    1.80
   2  -3  -6   55.59    1.50
   2  -3  -6   55.69    3.10
   2  -3  -6   53.99    1.50
   2  -3  -6   57.09    1.50
  -2   3   6   55.49    1.80
  -2   3   6   53.99    1.50
  -2   3   6   55.39    3.00
  -2   3   6   55.69    1.60
   3  -4  -6  139.99    3.90
   3  -4  -6  128.59    3.80
   3  -4  -6  139.69    3.40
   3  -4  -6  141.69    5.40
   3  -4  -6  134.69    3.30
   3  -4  -6  139.49    3.30
  -3   4   6  139.09    3.40
  -3   4   6  137.89    3.40
  -3   4   6  138.59    5.30
  -3   4   6  137.39    3.40
   4  -5  -6  140.49    5.40
   4  -5  -6  145.09    4.20
   4  -5  -6  140.49    3.70
   4  -5  -6  146.19    3.70
  -4   5   6  144.89    3.60
  -4   5   6  146.39    3.60
   5  -6  -6   22.00    1.00
   5  -6  -6   20.70    1.20
   5  -6  -6   20.10    1.60
  -5   6   6   20.70    0.90
  -5   6   6   21.50    0.90
   6  -7  -6   26.20    1.40
  -6   7   6   27.20    1.00
  -6   7   6   28.10    1.20
  -6   5  -7    0.40    0.40
  -6   5  -7    0.50    0.70
  -6   5  -7   -0.40    0.30
   6  -5   7    0.10    0.70
  -5   4  -7    8.00    1.10
  -5   4  -7    8.60    0.70
  -5   4  -7   11.60    2.00
  -5   4  -7    7.90    0.70
   5  -4   7    9.70    1.20
  -4   3  -7    8.90    1.00
  -4   3  -7    9.20    0.70
  -4   3  -7    9.30    0.70
  -4   3  -7    8.80    1.10
  -4   3  -7    7.70    1.60
   4  -3   7    8.20    0.50
   4  -3   7    9.90    1.90
   4  -3   7    8.90    1.00
  -3   2  -7   12.60    1.00
  -3   2  -7   11.90    0.70
  -3   2  -7   11.30    0.80
  -3   2  -7   13.40    1.90
   3  -2   7   12.20    0.70
   3  -2   7   11.70    0.90
   3  -2   7    9.00    1.00
   3  -2   7   12.90    2.00
   3  -2   7   11.20    0.60
  -2   1  -7  249.48    6.10
  -2   1  -7  256.47    6.20
  -2   1  -7  247.78    8.40
  -2   1  -7  259.07    6.20
  -2   1  -7  247.98    6.10
   2  -1   7  256.67    6.20
   2  -1   7  253.77    6.20
   2  -1   7  259.37    6.10
   2  -1   7  258.07    8.60
   2  -1   7  255.17    6.10
  -1   0  -7  102.29    2.70
  -1   0  -7  102.39    2.60
  -1   0  -7   99.39    2.80
  -1   0  -7  101.49    2.60
  -1   0  -7  103.69    4.60
   1   0   7  103.09    2.70
   1   0   7  102.29    2.60
   1   0   7  101.19    2.60
   1   0   7  100.59    2.70
   1   0   7   99.49    4.60
   0  -1  -7    8.30    0.60
   0  -1  -7    4.20    1.00
   0  -1  -7    6.80    0.70
   0  -1  -7    7.50    0.50
   0  -1  -7    6.40    0.50
   0   1   7    6.90    1.20
   0   1   7    5.60    0.60
   0   1   7    8.00    0.50
   1  -2  -7 2225.98   53.59
  -1   2   7 2242.78   53.59
   2  -3  -7  758.72   17.40
   2  -3  -7  742.63   17.20
   2  -3  -7  752.32   17.70
   2  -3  -7  767.02   17.50
   2  -3  -7  742.03   20.10
  -2   3   7  748.73   17.70
  -2   3   7  771.22   17.40
  -2   3   7  762.42   17.30
   3  -4  -7  377.46   12.00
   3  -4  -7  355.96    8.40
   3  -4  -7  358.16    9.00
   3  -4  -7  360.56    8.50
  -3   4   7  366.86    8.60
  -3   4   7  356.16    8.50
  -3   4   7  359.46   11.00
   4  -5  -7    6.40    0.60
   4  -5  -7    5.70    0.70
   4  -5  -7    4.80    1.50
   4  -5  -7    5.90    0.50
  -4   5   7    6.20    0.60
  -4   5   7    6.20    1.50
  -4   5   7    6.80    0.80
   5  -6  -7    1.50    0.80
   5  -6  -7    1.10    0.40
   5  -6  -7    2.00    1.30
   5  -6  -7    0.70    0.50
  -5   6   7    0.60    0.30
  -5   6   7    0.70    0.30
   6  -7  -7   27.90    2.10
   6  -7  -7   24.40    1.40
  -6   7   7   25.20    1.00
  -6   7   7   28.20    1.10
  -6   5  -8   10.50    0.80
  -6   5  -8   13.20    1.40
  -6   5  -8   10.30    0.90
   6  -5   8   12.90    1.60
  -5   4  -8   -0.40    0.30
  -5   4  -8   -0.50    0.30
  -5   4  -8   -0.40    0.50
   5  -4   8    0.50    0.60
  -4   3  -8   83.69    2.40
  -4   3  -8   88.79    2.70
  -4   3  -8   86.59    2.60
  -4   3  -8   93.09    5.50
  -4   3  -8   83.59    3.20
   4  -3   8   82.69    2.30
   4  -3   8   87.59    5.00
   4  -3   8   81.59    2.70
  -3   2  -8  234.88    8.40
  -3   2  -8  235.38    5.90
  -3   2  -8  238.58    6.00
  -3   2  -8  234.28    5.80
   3  -2   8  228.38    6.00
   3  -2   8  237.28    5.70
   3  -2   8  239.78    8.70
  -2   1  -8 1234.78   28.50
  -2   1  -8 1210.58   28.40
  -2   1  -8 1263.37   28.40
  -2   1  -8 1251.57   28.50
   2  -1   8 1258.07   31.80
   2  -1   8 1237.18   28.40
   2  -1   8 1239.78   28.50
   2  -1   8 1226.18   28.40
  -1   0  -8  303.77   10.00
  -1   0  -8  300.87    7.30
  -1   0  -8  300.57    7.30
  -1   0  -8  302.67    7.30
   1   0   8  306.77    7.30
   1   0   8  305.87    7.40
   1   0   8  311.77   10.20
   1   0   8  305.27    7.30
   1   0   8  308.67    7.30
   0  -1  -8   69.69    1.90
   0  -1  -8   76.09    2.00
   0  -1  -8   70.99    2.00
   0  -1  -8   71.69    2.20
   0   1   8   72.69    2.00
   0   1   8   69.29    2.10
   0   1   8   69.79    1.90
   0   1   8   69.59    2.00
   0   1   8   71.79    4.10
   1  -2  -8  466.45   11.20
   1  -2  -8  470.35   11.00
   1  -2  -8  472.55   10.90
   1  -2  -8  459.65   11.00
   1  -2  -8  457.15   13.80
  -1   2   8  464.05   13.90
  -1   2   8  462.65   11.20
  -1   2   8  472.95   10.90
  -1   2   8  515.15   11.60
  -1   2   8  465.45   11.00
   2  -3  -8   46.60    1.30
   2  -3  -8   48.40    1.80
   2  -3  -8   44.50    1.40
   2  -3  -8   48.00    1.50
   2  -3  -8   41.50    3.20
  -2   3   8   47.30    1.50
  -2   3   8   48.00    1.50
  -2   3   8   47.00    1.70
  -2   3   8   49.00    1.30
   3  -4  -8  373.76    8.80
   3  -4  -8  373.26    8.90
   3  -4  -8  387.86    9.50
   3  -4  -8  372.46   11.80
  -3   4   8  375.96    8.80
  -3   4   8  380.86    9.00
  -3   4   8  388.66   11.90
  -3   4   8  390.36    9.00
   4  -5  -8    8.50    1.90
   4  -5  -8   10.10    0.60
   4  -5  -8   10.00    1.30
   4  -5  -8    9.90    0.70
   4  -5  -8    9.70    0.60
  -4   5   8    7.20    1.90
  -4   5   8   11.50    0.80
  -4   5   8   11.20    0.70
   5  -6  -8   46.20    1.60
   5  -6  -8   45.10    3.50
   5  -6  -8   45.60    1.50
   5  -6  -8   47.70    2.30
  -5   6   8   47.60    1.60
  -5   4  -9    5.30    0.60
  -5   4  -9    5.30    1.00
  -5   4  -9    4.50    0.50
   5  -4   9    5.10    0.90
  -4   3  -9    8.80    0.80
  -4   3  -9   10.00    2.10
  -4   3  -9    9.10    1.00
  -4   3  -9    9.10    0.80
   4  -3   9   12.10    2.10
   4  -3   9    7.60    0.90
   4  -3   9    9.00    0.60
  -3   2  -9    0.40    0.30
  -3   2  -9    0.40    0.50
  -3   2  -9    0.90    1.40
  -3   2  -9    1.20    0.60
   3  -2   9    0.60    0.30
   3  -2   9    1.20    1.60
  -2   1  -9  483.55   14.70
  -2   1  -9  492.55   11.50
  -2   1  -9  472.05   11.30
  -2   1  -9  496.15   11.40
  -2   1  -9  492.85   11.50
   2  -1   9  471.95   14.80
   2  -1   9  483.95   11.60
   2  -1   9  476.15   11.50
   2  -1   9  472.85   11.30
   2  -1   9  478.85   11.50
  -1   0  -9  526.05   12.20
  -1   0  -9  471.65   12.50
  -1   0  -9  518.05   12.00
  -1   0  -9  514.05   12.30
   1   0   9  513.55   12.00
   1   0   9  537.35   15.60
   1   0   9  510.25   12.00
   1   0   9  516.85   12.20
   1   0   9  511.45   12.00
   0  -1  -9    4.80    1.70
   0  -1  -9    4.50    0.60
   0  -1  -9    4.40    0.70
   0  -1  -9    3.60    0.50
   0  -1  -9    4.80    0.50
   0   1   9    3.90    0.50
   0   1   9    4.40    0.50
   0   1   9    5.40    0.60
   0   1   9    1.80    1.00
   0   1   9    6.30    0.70
   1  -2  -9   16.80    1.20
   1  -2  -9   17.00    0.70
   1  -2  -9   15.10    0.80
   1  -2  -9   16.10    0.80
  -1   2   9   16.10    0.80
  -1   2   9   15.50    0.90
  -1   2   9   17.30    2.50
  -1   2   9   15.30    1.00
   2  -3  -9    2.10    1.20
   2  -3  -9    1.50    0.30
   2  -3  -9    2.10    0.70
   2  -3  -9    1.50    0.30
  -2   3   9    2.40    1.30
  -2   3   9    1.60    0.30
  -2   3   9    2.50    0.40
  -2   3   9    1.70    0.30
   3  -4  -9   63.59    2.40
   3  -4  -9   60.89    1.60
   3  -4  -9   63.19    1.80
   3  -4  -9   61.69    4.10
  -3   4   9   53.89    3.90
  -3   4   9   61.69    1.60
  -3   4   9   66.09    2.00
   4  -5  -9   18.60    1.60
   4  -5  -9   19.50    0.80
   4  -5  -9   19.20    0.80
   4  -5  -9   24.90    3.00
  -4   5   9   21.00    1.00
  -4   5   9   23.00    3.00
  -4   5   9   21.70    1.10
   5  -6  -9    0.00    0.90
   5  -6  -9    3.10    1.80
   5  -6  -9   -0.40    0.40
  -5   6   9   -0.50    0.40
  -5   6   9   -0.30    0.40
  -5   4 -10    5.20    0.60
  -5   4 -10    4.30    0.80
  -5   4 -10    4.50    0.60
   5  -4  10    5.90    0.90
  -4   3 -10    8.80    1.00
  -4   3 -10   10.20    0.80
  -4   3 -10   10.30    0.90
   4  -3  10    9.30    0.70
   4  -3  10   10.10    1.20
  -3   2 -10  188.18    4.90
  -3   2 -10  193.08    5.10
  -3   2 -10  187.48    8.00
  -3   2 -10  194.18    4.90
  -3   2 -10  195.38    5.10
   3  -2  10  184.68    4.80
   3  -2  10  200.38    8.40
  -2   1 -10    3.60    0.50
  -2   1 -10    5.80    0.80
  -2   1 -10    4.80    0.70
  -2   1 -10    7.40    1.90
  -2   1 -10    5.30    0.60
   2  -1  10    4.20    0.50
   2  -1  10    2.60    2.20
   2  -1  10    6.20    0.80
  -1   0 -10  345.47    8.10
  -1   0 -10  323.57    8.10
  -1   0 -10  350.46    8.40
  -1   0 -10  340.67    8.10
  -1   0 -10  320.67   11.40
   1   0  10  340.87   13.40
   1   0  10  333.57    8.30
   1   0  10  337.07    8.10
   1   0  10  337.67    8.10
   0  -1 -10  127.99    3.30
   0  -1 -10  124.49    3.20
   0  -1 -10  121.89    3.30
   0  -1 -10  127.29    3.60
   0  -1 -10  118.49    6.00
   0   1  10  122.59    3.40
   0   1  10  128.59    6.30
   0   1  10  122.69    3.20
   1  -2 -10   36.60    1.80
   1  -2 -10   35.10    1.30
   1  -2 -10   37.40    3.40
   1  -2 -10   36.30    1.20
   1  -2 -10   36.20    1.40
  -1   2  10   35.80    3.50
  -1   2  10   38.20    1.40
  -1   2  10   36.50    1.40
  -1   2  10   35.70    1.20
   2  -3 -10  438.16   10.30
   2  -3 -10  426.86   10.00
   2  -3 -10  425.36   13.80
   2  -3 -10  441.56   10.70
  -2   3  10  433.56   10.30
  -2   3  10  433.36   10.00
  -2   3  10  444.26   10.30
  -2   3  10  423.06   13.80
   3  -4 -10  104.39    3.50
   3  -4 -10  105.19    5.70
   3  -4 -10  103.79    2.90
  -3   4  10  111.99    3.20
  -3   4  10  108.89    5.80
   4  -5 -10   54.99    4.30
   4  -5 -10   53.19    2.40
   4  -5 -10   54.49    1.70
  -4   5  10   56.39    4.10
  -4   5  10   55.69    1.80
  -4   5  10   57.59    1.90
   5  -6 -10   66.59    4.70
   5  -6 -10   60.89    3.30
  -5   6  10   49.99    1.80
  -5   6  10   54.79    2.50
  -5   4 -11    5.60    0.90
  -5   4 -11    5.50    0.70
   5  -4  11    5.20    1.00
  -4   3 -11    0.40    0.60
  -4   3 -11    0.50    0.60
  -4   3 -11    0.50    0.50
   4  -3  11    0.20    0.60
   4  -3  11    1.00    0.40
  -3   2 -11    6.50    0.80
  -3   2 -11    5.80    0.80
  -3   2 -11    5.50    0.80
  -3   2 -11    7.00    2.30
   3  -2  11    6.40    0.70
   3  -2  11    6.90    2.50
  -2   1 -11   23.30    3.50
  -2   1 -11   16.10    1.00
  -2   1 -11   18.30    1.30
  -2   1 -11   17.20    1.10
  -2   1 -11   18.70    1.20
   2  -1  11   19.50    3.40
   2  -1  11   15.00    1.00
  -1   0 -11  263.97   10.40
  -1   0 -11  289.07    7.20
  -1   0 -11  283.37    6.90
  -1   0 -11  288.77    7.00
   1   0  11  282.77   10.80
   1   0  11  281.77    6.90
   1   0  11  277.07    6.90
   1   0  11  275.77    6.90
   0  -1 -11  143.19    3.60
   0  -1 -11  137.49    6.90
   0  -1 -11  141.49    4.10
   0  -1 -11  135.09    3.70
   0   1  11  141.69    4.10
   0   1  11  153.78    7.40
   0   1  11  137.99    3.60
   0   1  11  139.99    3.80
   1  -2 -11  236.08    5.90
   1  -2 -11  233.88    5.90
   1  -2 -11  238.18    5.70
   1  -2 -11  242.28    6.30
  -1   2  11  237.08    6.00
  -1   2  11  237.08    5.70
  -1   2  11  259.57    9.90
   2  -3 -11  128.39    3.50
   2  -3 -11  121.99    3.10
   2  -3 -11  131.29    6.60
   2  -3 -11  129.99    4.00
  -2   3  11  125.99    3.20
  -2   3  11  137.59    6.80
  -2   3  11  131.59    3.50
  -2   3  11  134.79    3.60
   3  -4 -11   38.20    2.10
   3  -4 -11   40.70    3.90
   3  -4 -11   40.60    1.50
  -3   4  11   40.80    1.50
  -3   4  11   44.10    1.60
   4  -5 -11    7.80    2.70
   4  -5 -11    3.00    1.00
   4  -5 -11    2.60    0.40
  -4   5  11    4.10    0.60
  -4   5  11    2.90    0.50
  -4   5  11    3.30    2.00
   5  -6 -11   39.80    2.40
  -5   6  11   40.10    1.70
  -5   6  11   40.60    1.90
  -4   3 -12    5.10    0.90
  -4   3 -12    3.50    0.50
   4  -3  12    4.80    0.90
  -3   2 -12   35.00    1.50
  -3   2 -12   36.70    1.60
  -3   2 -12   36.80    1.70
  -3   2 -12   30.10    3.80
  -3   2 -12   34.60    1.80
   3  -2  12   33.10    1.40
  -2   1 -12   21.40    1.20
  -2   1 -12   18.10    3.00
  -2   1 -12   19.30    1.10
  -2   1 -12   21.40    1.30
   2  -1  12   19.90    1.10
   2  -1  12   31.10    4.50
  -1   0 -12    0.60    0.40
  -1   0 -12    0.90    0.70
  -1   0 -12    0.40    0.90
  -1   0 -12    0.60    1.70
   1   0  12    1.60    0.50
   1   0  12    1.20    1.70
   0  -1 -12  181.68    4.60
   0  -1 -12  180.78    4.90
   0  -1 -12  179.58    4.50
   0  -1 -12  168.28    4.60
   0   1  12  185.68    4.70
   0   1  12  173.58    4.40
   0   1  12  156.78    5.10
   0   1  12  187.18    8.50
   1  -2 -12    8.70    0.70
   1  -2 -12    8.30    1.10
   1  -2 -12   21.50    5.10
   1  -2 -12   11.30    0.90
  -1   2  12    8.10    0.70
  -1   2  12    9.30    1.00
  -1   2  12    8.20    2.10
  -1   2  12   10.70    0.90
   2  -3 -12   34.60    1.10
   2  -3 -12   36.80    2.00
   2  -3 -12   34.40    1.40
  -2   3  12   36.20    1.70
  -2   3  12   43.10    4.40
  -2   3  12   34.40    1.10
  -2   3  12   37.40    1.60
   3  -4 -12   -1.80    2.00
   3  -4 -12   -0.10    0.90
   3  -4 -12    0.00    0.30
  -3   4  12    0.10    0.40
  -3   4  12    0.10    0.40
   4  -5 -12    2.00    2.40
   4  -5 -12    1.30    0.90
  -4   5  12    2.40    3.00
  -4   5  12    0.40    0.50
  -4   5  12    0.40    0.40
  -4   3 -13   11.80    1.30
  -3   2 -13    6.60    0.70
  -3   2 -13    8.50    1.30
  -3   2 -13    6.20    0.70
   3  -2  13    7.40    0.90
   3  -2  13    5.30    0.90
  -2   1 -13    0.40    0.40
  -2   1 -13    0.30    0.60
  -2   1 -13    0.00    0.70
  -2   1 -13    0.40    2.20
   2  -1  13    3.10    2.90
   2  -1  13    0.60    0.40
  -1   0 -13   -0.10    0.40
  -1   0 -13   -0.70    0.30
  -1   0 -13   -0.20    0.40
  -1   0 -13   -0.20    0.70
  -1   0 -13   -0.70    1.70
   1   0  13   -0.80    2.10
   1   0  13   -0.10    0.40
   0  -1 -13    2.50    1.00
   0  -1 -13    3.30    0.70
   0  -1 -13    1.60    0.40
   0  -1 -13    2.20    0.50
   0  -1 -13    3.00    2.10
   0   1  13    3.00    0.50
   0   1  13    1.50    0.50
   0   1  13    2.80    1.90
   1  -2 -13  231.18    5.90
   1  -2 -13  236.88    6.40
   1  -2 -13  225.18    5.50
   1  -2 -13  223.08    9.80
  -1   2  13  233.18    5.90
  -1   2  13  215.58    5.50
  -1   2  13  229.68    5.90
  -1   2  13  235.38   10.40
   2  -3 -13    8.50    1.20
   2  -3 -13    9.70    2.60
   2  -3 -13    9.10    0.50
  -2   3  13   10.10    3.10
  -2   3  13    7.80    1.00
  -2   3  13    6.20    1.00
   3  -4 -13   14.50    1.00
   3  -4 -13   17.40    3.40
   3  -4 -13   15.70    1.80
  -3   4  13   15.80    1.20
  -3   4  13   15.30    1.10
  -3   4  13   19.50    3.40
   4  -5 -13    4.40    1.20
  -4   5  13    3.70    1.00
  -3   2 -14   -0.10    0.70
  -3   2 -14    0.70    0.60
   3  -2  14    0.40    0.70
  -2   1 -14    1.40    0.60
  -2   1 -14    1.30    0.60
  -2   1 -14    0.90    0.50
  -2   1 -14    1.50    2.50
  -2   1 -14    2.10    0.80
   2  -1  14    0.20    2.50
   2  -1  14    1.30    0.50
  -1   0 -14   12.20    1.10
  -1   0 -14   11.30    2.50
  -1   0 -14   15.60    1.20
  -1   0 -14   14.70    1.00
  -1   0 -14   11.70    1.50
   1   0  14   16.00    4.10
   1   0  14   12.90    1.10
   0  -1 -14   54.09    1.80
   0  -1 -14   55.89    5.20
   0  -1 -14   55.39    2.10
   0  -1 -14   56.09    2.50
   0   1  14   53.39    1.90
   0   1  14   65.09    6.00
   0   1  14   57.09    2.10
   1  -2 -14    1.40    0.50
   1  -2 -14    1.40    1.00
   1  -2 -14    2.50    2.50
  -1   2  14    2.30    0.60
  -1   2  14    2.00    0.50
  -1   2  14   -0.20    2.30
   2  -3 -14   28.80    1.40
   2  -3 -14   31.70    2.20
   2  -3 -14   27.70    4.00
  -2   3  14   31.10    1.60
  -2   3  14   30.50    4.80
  -2   3  14   33.40    1.60
   3  -4 -14    8.80    1.40
  -3   4  14    7.80    4.00
  -3   4  14    9.20    1.20
  -2   1 -15    0.10    0.60
  -2   1 -15    0.40    0.80
   2  -1  15    0.00    0.70
   2  -1  15    0.90    0.60
  -1   0 -15    0.80    0.50
  -1   0 -15   -1.10    0.90
  -1   0 -15    4.80    2.70
   1   0  15    0.40    0.50
   1   0  15    0.20    2.50
   0  -1 -15   95.39    6.70
   0  -1 -15  102.59    3.10
   0  -1 -15   94.99    2.80
   0  -1 -15   93.99    3.50
   0   1  15   94.59    3.10
   0   1  15   94.99    7.80
   1  -2 -15   21.50    3.90
   1  -2 -15   28.20    2.20
   1  -2 -15   27.60    1.50
  -1   2  15   32.10    5.30
  -1   2  15   21.70    1.10
  -1   2  15   25.50    1.50
   2  -3 -15   28.10    2.20
   2  -3 -15   26.50    1.50
  -2   3  15   29.10    1.70
  -2   3  15   35.30    5.60
  -1   0 -16    0.00    1.00
  -1   0 -16    1.10    0.70
   1   0  16    1.00    0.60
   1   0  16    0.70    0.60
   0  -1 -16   20.10    1.60
   0  -1 -16   18.70    1.90
   0  -1 -16   27.10    4.50
   0   1  16   20.40    1.20
   0   1  16   23.00    5.70
   0   1  16   20.90    1.50
   1  -2 -16    4.00    1.20
   1  -2 -16    3.20    0.70
   1  -2 -16    3.40    2.90
  -1   2  16    3.20    0.50
  -1   2  16    2.10    0.60
  -1   2  16    2.40    6.10
  -2   0  16   15.20    1.50
  -2   0  16    7.70    3.90
   2   0 -16   12.80    1.30
   2   0 -16   15.40    2.00
  -1  -1  16    3.10    0.70
  -1  -1  16    2.80    0.50
  -1  -1  16   -2.80    4.20
   1   1 -16    2.10    0.60
  -3   1  15    4.20    4.00
   3  -1 -15    4.60    3.80
  -2   0  15   21.10    1.90
  -2   0  15   20.80    0.80
  -2   0  15   13.80    2.90
   2   0 -15   28.20    4.10
   2   0 -15   21.10    1.40
  -1  -1  15   19.00    1.10
  -1  -1  15   21.20    4.40
  -1  -1  15   19.50    1.10
  -1  -1  15   21.10    1.50
   1   1 -15   19.50    1.90
   1   1 -15   16.40    1.30
   1   1 -15   17.00    3.70
   0  -2  15    1.60    0.60
   0  -2  15    3.60    3.50
   0  -2  15    2.00    0.60
   0   2 -15    0.60    3.10
   0   2 -15    1.90    0.50
   0   2 -15    1.60    1.00
   1  -3  15    0.00    0.60
  -1   3 -15    0.50    0.50
  -1   3 -15   -0.30    0.90
  -4   2  14    1.40    0.60
  -4   2  14   -0.40    2.70
   4  -2 -14    0.70    1.30
  -3   1  14    7.70    0.80
  -3   1  14   10.00    1.10
  -3   1  14    6.10    2.60
   3  -1 -14    8.60    2.60
   3  -1 -14    8.00    1.00
   3  -1 -14    7.30    1.30
  -2   0  14   10.20    0.60
  -2   0  14    7.30    0.70
  -2   0  14    8.70    0.90
  -2   0  14    8.60    0.60
  -2   0  14    7.80    3.00
   2   0 -14   11.80    1.80
   2   0 -14   12.80    3.00
   2   0 -14    9.20    1.00
  -1  -1  14    4.90    0.70
  -1  -1  14    2.80    2.60
  -1  -1  14    5.60    0.70
   1   1 -14    6.80    1.10
   1   1 -14    4.00    0.60
   1   1 -14    5.80    2.70
   0  -2  14   11.40    1.00
   0  -2  14   10.60    1.00
   0  -2  14   13.70    4.70
   0   2 -14   10.70    1.00
   0   2 -14   10.80    1.10
   0   2 -14   12.60    1.70
   0   2 -14   12.10    3.30
   1  -3  14    0.40    0.40
   1  -3  14   -0.30    0.50
  -1   3 -14   -0.50    0.40
  -1   3 -14    0.30    0.80
  -1   3 -14    1.30    0.70
   2  -4  14    2.60    0.70
  -2   4 -14    3.10    0.70
  -2   4 -14    2.90    0.90
  -5   3  13    0.60    0.60
   5  -3 -13    0.30    1.20
  -4   2  13    1.80    0.50
  -4   2  13    4.60    2.40
  -4   2  13    1.80    0.60
   4  -2 -13    4.00    2.40
   4  -2 -13    1.00    1.00
   4  -2 -13    1.90    0.50
  -3   1  13   73.89    2.70
  -3   1  13   70.69    2.40
  -3   1  13   72.19    5.70
   3  -1 -13   72.49    3.00
   3  -1 -13   70.09    2.30
   3  -1 -13   63.09    5.10
  -2   0  13    8.80    3.20
  -2   0  13    8.20    0.80
  -2   0  13    8.90    0.60
   2   0 -13    7.90    1.20
   2   0 -13   11.10    3.10
  -1  -1  13    1.30    0.40
  -1  -1  13    0.50    0.50
  -1  -1  13    1.40    0.40
  -1  -1  13    0.30    2.10
   1   1 -13    0.50    3.00
   1   1 -13    0.80    0.50
   1   1 -13    2.20    0.90
   0  -2  13    5.20    1.90
   0  -2  13    6.70    0.90
   0  -2  13    8.40    0.90
   0   2 -13    8.30    1.10
   0   2 -13    7.50    0.90
   0   2 -13    6.30    2.80
   0   2 -13    6.80    0.80
   1  -3  13   53.89    2.00
   1  -3  13   50.19    5.70
   1  -3  13   59.19    2.20
  -1   3 -13   57.99    2.10
  -1   3 -13   57.99    5.30
  -1   3 -13   51.09    1.90
  -1   3 -13   57.59    2.40
   2  -4  13    1.70    0.70
  -2   4 -13    2.90    0.80
  -2   4 -13    2.10    0.70
  -5   3  12    2.30    0.60
  -5   3  12    1.00    0.30
   5  -3 -12   -0.30    2.30
   5  -3 -12    3.30    1.20
  -4   2  12    2.40    2.40
  -4   2  12    0.20    0.40
  -4   2  12   -0.30    0.40
   4  -2 -12    0.90    0.90
   4  -2 -12   -1.20    1.90
   4  -2 -12    0.00    0.40
  -3   1  12    1.10    0.50
  -3   1  12    1.30    2.10
  -3   1  12    0.40    0.40
   3  -1 -12    1.10    0.90
   3  -1 -12    0.30    0.30
   3  -1 -12    3.10    1.60
  -2   0  12    7.00    0.70
  -2   0  12    5.70    0.70
  -2   0  12    7.80    0.50
  -2   0  12    4.50    2.30
   2   0 -12    8.20    2.20
   2   0 -12    8.10    1.20
   2   0 -12    6.30    0.70
  -1  -1  12   54.59    2.00
  -1  -1  12   54.09    2.00
  -1  -1  12   53.99    1.70
  -1  -1  12   54.29    1.70
   1   1 -12   55.99    2.50
   1   1 -12   52.79    1.90
   1   1 -12   54.29    1.90
   0  -2  12    8.30    0.90
   0  -2  12    8.50    0.90
   0  -2  12    7.00    0.90
   0  -2  12    3.60    1.70
   0   2 -12    8.40    2.70
   0   2 -12    7.60    1.10
   0   2 -12    8.80    0.90
   1  -3  12   -0.30    0.40
   1  -3  12    0.60    0.50
   1  -3  12   -1.10    3.30
  -1   3 -12   -0.30    0.40
  -1   3 -12    0.20    1.80
  -1   3 -12    0.60    0.50
  -1   3 -12    0.40    0.70
   2  -4  12    4.80    0.80
   2  -4  12    3.70    0.60
  -2   4 -12    4.20    0.70
  -2   4 -12    4.40    0.90
  -2   4 -12    3.10    0.50
   3  -5  12    0.80    0.70
  -3   5 -12    0.40    0.50
  -3   5 -12    1.90    0.80
  -6   4  11   21.80    1.30
  -6   4  11   21.80    1.20
  -6   4  11   25.10    4.20
   6  -4 -11   19.40    2.10
  -5   3  11   25.90    1.20
  -5   3  11   30.00    3.70
  -5   3  11   27.50    1.30
   5  -3 -11   24.40    2.00
   5  -3 -11   24.40    1.10
   5  -3 -11   32.30    4.10
  -4   2  11   17.60    1.00
  -4   2  11   19.00    1.10
   4  -2 -11   16.40    1.60
   4  -2 -11   15.90    2.50
   4  -2 -11   17.50    0.90
  -3   1  11    6.00    0.60
  -3   1  11    5.80    1.80
  -3   1  11    5.90    0.60
   3  -1 -11    7.90    2.20
   3  -1 -11    5.90    0.70
  -2   0  11   41.30    3.90
  -2   0  11   37.40    1.50
  -2   0  11   36.50    1.10
  -2   0  11   37.20    1.10
   2   0 -11   36.20    1.40
   2   0 -11   38.80    1.90
   2   0 -11   40.70    5.00
   2   0 -11   34.00    1.40
  -1  -1  11 1493.15   38.40
  -1  -1  11 1428.56   33.50
  -1  -1  11 1457.45   33.30
  -1  -1  11 1450.65   33.30
   1   1 -11 1516.15   33.90
   1   1 -11 1400.86   33.50
   1   1 -11 1470.35   38.20
   0  -2  11    0.70    0.70
   0  -2  11    1.80    0.50
   0  -2  11    0.40    0.40
   0  -2  11    1.30    4.00
   0  -2  11    1.00    0.40
   0   2 -11    5.00    2.60
   0   2 -11   -0.30    0.70
   0   2 -11    0.70    0.40
   0   2 -11    0.50    0.40
   1  -3  11    8.00    0.80
   1  -3  11    7.00    1.00
   1  -3  11    6.80    2.30
  -1   3 -11    5.90    1.00
  -1   3 -11    9.20    2.50
  -1   3 -11    8.10    0.90
  -1   3 -11    6.70    0.90
   2  -4  11    4.90    0.70
   2  -4  11    5.30    0.60
   2  -4  11    5.20    2.20
  -2   4 -11    3.40    0.50
  -2   4 -11    4.50    0.50
  -2   4 -11    5.60    0.80
  -2   4 -11    2.80    2.00
   3  -5  11    1.00    0.70
  -3   5 -11    1.20    0.80
  -3   5 -11    1.50    0.50
  -6   4  10   18.80    1.00
  -6   4  10   20.60    1.20
   6  -4 -10   17.00    3.00
   6  -4 -10   17.30    1.80
  -5   3  10   25.80    3.40
  -5   3  10   20.00    1.10
  -5   3  10   21.80    1.00
   5  -3 -10   26.80    3.30
   5  -3 -10   20.50    0.90
   5  -3 -10   20.60    1.70
  -4   2  10  157.48    4.10
  -4   2  10  149.49    7.00
  -4   2  10  148.69    4.00
   4  -2 -10  157.58    4.50
   4  -2 -10  149.49    3.90
   4  -2 -10  152.08    7.00
  -3   1  10  148.29    3.90
  -3   1  10  142.29    3.80
  -3   1  10  142.79    6.80
   3  -1 -10  146.69    4.00
   3  -1 -10  146.89    4.30
   3  -1 -10  139.99    6.70
  -2   0  10    3.50    1.90
  -2   0  10    0.40    0.20
  -2   0  10    1.10    0.40
  -2   0  10    0.10    0.30
  -2   0  10    0.50    0.20
   2   0 -10   -0.40    0.60
   2   0 -10    0.10    0.20
   2   0 -10    0.20    0.30
   2   0 -10    2.70    1.70
  -1  -1  10  247.28    6.40
  -1  -1  10  260.97    9.90
  -1  -1  10  263.07    6.50
  -1  -1  10  256.77    6.30
  -1  -1  10  257.67    6.20
   1   1 -10  275.57    6.50
   1   1 -10  261.17    6.80
   1   1 -10  269.07    9.90
   0  -2  10   18.10    1.00
   0  -2  10   22.70    1.10
   0  -2  10   20.90    1.10
   0  -2  10   20.90    1.00
   0  -2  10   20.10    3.10
   0   2 -10   20.30    1.50
   0   2 -10   21.50    1.10
   0   2 -10   19.70    1.00
   1  -3  10   45.50    4.10
   1  -3  10   48.50    1.60
   1  -3  10   46.70    1.70
  -1   3 -10   45.90    1.70
  -1   3 -10   44.40    3.90
  -1   3 -10   44.90    1.60
  -1   3 -10   45.70    2.00
   2  -4  10   13.50    2.60
   2  -4  10    9.60    0.80
  -2   4 -10    9.20    1.20
  -2   4 -10    6.90    3.60
  -2   4 -10    8.80    0.80
   3  -5  10   13.50    1.30
   3  -5  10   11.90    0.80
  -3   5 -10   13.40    1.00
  -3   5 -10   13.10    0.90
  -3   5 -10   14.90    1.30
   4  -6  10    5.20    0.90
  -4   6 -10    3.90    0.50
  -4   6 -10    5.00    0.60
  -4   6 -10    5.90    1.00
  -6   4   9   21.20    1.00
  -6   4   9   21.60    1.10
  -6   4   9   20.30    2.70
   6  -4  -9   25.10    3.00
   6  -4  -9   18.60    1.80
  -5   3   9    9.10    0.80
  -5   3   9    9.00    0.70
  -5   3   9    9.50    1.90
   5  -3  -9    9.00    1.30
   5  -3  -9    6.50    1.60
   5  -3  -9    8.10    0.60
  -4   2   9   -2.20    1.10
  -4   2   9   -0.80    0.30
  -4   2   9    0.00    0.20
   4  -2  -9    1.30    0.70
   4  -2  -9    0.60    1.30
   4  -2  -9   -0.30    0.30
  -3   1   9  130.79    6.10
  -3   1   9  129.79    3.40
  -3   1   9  133.49    3.50
   3  -1  -9  132.69    3.40
   3  -1  -9  134.99    6.20
   3  -1  -9  131.69    3.90
  -2   0   9  102.79    3.00
  -2   0   9  104.49    5.40
  -2   0   9  101.49    2.50
  -2   0   9  104.99    2.80
  -2   0   9  102.39    2.50
   2   0  -9  103.69    5.20
   2   0  -9  104.69    3.20
   2   0  -9  103.39    2.80
  -1  -1   9  255.67    9.20
  -1  -1   9  245.88    6.10
  -1  -1   9  246.98    5.90
  -1  -1   9  248.48    5.90
  -1  -1   9  256.77    6.10
  -1  -1   9  244.68    6.30
   1   1  -9  253.37    6.10
   1   1  -9  241.98    6.00
   1   1  -9  241.08    6.30
   1   1  -9  242.88    9.00
   0  -2   9   27.60    1.10
   0  -2   9   26.00    1.40
   0  -2   9   27.00    1.10
   0  -2   9   29.00    1.10
   0  -2   9   26.40    1.10
   0   2  -9   26.50    1.40
   0   2  -9   26.20    1.10
   0   2  -9   28.00    1.20
   0   2  -9   25.30    2.90
   1  -3   9   25.20    1.60
   1  -3   9   26.40    1.30
   1  -3   9   28.30    1.60
   1  -3   9   28.80    3.20
   1  -3   9   25.60    1.30
  -1   3  -9   26.10    1.10
  -1   3  -9   25.50    1.50
  -1   3  -9   27.90    3.50
  -1   3  -9   27.50    1.20
   2  -4   9    0.40    0.30
   2  -4   9    0.40    0.50
   2  -4   9    1.40    1.30
  -2   4  -9    0.50    0.40
  -2   4  -9    0.60    0.30
  -2   4  -9    0.40    0.60
  -2   4  -9   -0.90    1.10
   3  -5   9    0.10    0.30
   3  -5   9    0.00    0.60
  -3   5  -9    0.20    0.30
  -3   5  -9    2.00    2.20
  -3   5  -9    0.10    0.40
   4  -6   9    5.90    0.90
  -4   6  -9    7.90    1.10
  -4   6  -9    8.00    0.90
  -4   6  -9    7.60    0.80
  -6   4   8   11.60    1.90
  -6   4   8    9.30    0.80
   6  -4  -8    8.10    1.90
   6  -4  -8    9.30    1.40
  -5   3   8   11.70    0.70
  -5   3   8   12.60    0.80
  -5   3   8   13.20    2.00
   5  -3  -8   10.60    0.60
   5  -3  -8   11.50    2.10
   5  -3  -8   12.10    1.30
  -4   2   8   49.90    3.50
  -4   2   8   54.89    1.70
  -4   2   8   59.99    1.80
   4  -2  -8   57.49    1.70
   4  -2  -8   58.39    3.70
   4  -2  -8   58.09    2.20
  -3   1   8  915.41   21.70
  -3   1   8  923.81   21.40
  -3   1   8  963.90   21.40
  -3   1   8  929.71   24.90
   3  -1  -8  935.11   21.40
   3  -1  -8  938.21   24.50
   3  -1  -8  938.41   21.70
   3  -1  -8  895.41   21.30
  -2   0   8 1009.50   22.80
  -2   0   8  971.90   22.50
  -2   0   8  986.40   22.50
  -2   0   8  971.10   23.20
  -2   0   8 1026.00   23.00
   2   0  -8  992.50   22.80
   2   0  -8 1001.40   23.10
   2   0  -8  981.80   22.80
  -1  -1   8   89.09    4.60
  -1  -1   8   90.69    2.30
  -1  -1   8   91.89    2.50
  -1  -1   8   90.89    2.30
  -1  -1   8   88.09    2.60
  -1  -1   8   90.09    2.40
   1   1  -8   82.49    4.50
   1   1  -8   89.89    2.40
   1   1  -8   88.09    2.70
   1   1  -8   89.69    2.40
   0  -2   8  130.39    3.60
   0  -2   8  122.89    5.70
   0  -2   8  129.79    3.30
   0  -2   8  130.29    3.30
   0  -2   8  128.39    3.30
   0   2  -8  130.49    3.60
   0   2  -8  128.39    3.40
   0   2  -8  123.89    3.30
   1  -3   8    1.20    0.50
   1  -3   8    0.70    0.30
   1  -3   8    0.60    0.30
   1  -3   8    1.70    1.20
   1  -3   8    1.20    0.60
  -1   3  -8    0.80    0.30
  -1   3  -8    1.40    0.30
  -1   3  -8    1.50    1.20
  -1   3  -8    1.30    0.60
   2  -4   8   78.89    2.50
   2  -4   8   76.69    2.20
   2  -4   8   79.19    4.70
  -2   4  -8   78.59    2.60
  -2   4  -8   70.09    4.40
  -2   4  -8   74.49    2.20
   3  -5   8   95.79    2.70
   3  -5   8  107.09    3.20
   3  -5   8  106.49    5.50
  -3   5  -8  101.79    2.80
  -3   5  -8  103.89    2.90
  -3   5  -8  104.29    3.20
  -3   5  -8  107.39    5.50
   4  -6   8    4.30    0.80
  -4   6  -8    3.70    0.50
  -4   6  -8    4.80    0.90
  -7   5   7   16.80    0.80
  -7   5   7   19.80    1.40
   7  -5  -7   17.10    1.80
  -6   4   7   11.80    0.70
  -6   4   7   14.40    1.90
   6  -4  -7   11.20    1.70
   6  -4  -7   11.40    0.70
   6  -4  -7   11.70    1.40
   6  -4  -7   12.10    0.60
  -5   3   7   35.60    2.80
  -5   3   7   40.20    1.30
  -5   3   7   42.60    1.50
   5  -3  -7   40.90    2.90
   5  -3  -7   39.80    1.10
   5  -3  -7   40.20    1.90
  -4   2   7    8.00    0.60
  -4   2   7    7.00    0.60
   4  -2  -7    7.20    0.50
   4  -2  -7    6.70    2.40
  -3   1   7  415.66   10.20
  -3   1   7  428.26    9.90
  -3   1   7  430.06   10.10
   3  -1  -7  416.46    9.90
   3  -1  -7  430.76   10.20
   3  -1  -7  415.26   12.40
  -2   0   7  198.58    4.50
  -2   0   7  188.28    4.90
  -2   0   7  196.38    4.80
  -2   0   7  200.08    4.80
   2   0  -7  192.58    4.70
   2   0  -7  194.98    5.00
   2   0  -7  196.08    4.80
  -1  -1   7  506.95   11.80
  -1  -1   7  510.65   11.50
  -1  -1   7  500.65   11.50
  -1  -1   7  504.55   11.70
  -1  -1   7  498.05   11.80
   1   1  -7  494.95   11.70
   1   1  -7  498.45   11.90
   1   1  -7  493.25   14.30
   0  -2   7   12.90    0.90
   0  -2   7   14.40    0.70
   0  -2   7   14.00    0.70
   0  -2   7   14.20    0.70
   0  -2   7   13.90    0.70
   0  -2   7   13.40    2.00
   0   2  -7   12.50    1.90
   0   2  -7   14.10    0.70
   0   2  -7   14.00    0.70
   1  -3   7  275.27    7.00
   1  -3   7  292.47    6.90
   1  -3   7  285.17   10.70
   1  -3   7  293.17    7.10
   1  -3   7  288.97    7.20
  -1   3  -7  296.87    7.20
  -1   3  -7  285.97    6.90
  -1   3  -7  290.27    9.50
  -1   3  -7  295.17    6.90
   2  -4   7    8.40    1.10
   2  -4   7   12.90    2.20
   2  -4   7    8.40    0.60
   2  -4   7    8.40    0.90
  -2   4  -7    9.20    0.70
  -2   4  -7    7.30    0.80
  -2   4  -7   10.00    0.70
  -2   4  -7    7.10    1.80
   3  -5   7   15.40    2.80
   3  -5   7   10.20    0.60
  -3   5  -7   10.20    1.20
  -3   5  -7    9.50    0.70
  -3   5  -7    8.30    1.10
  -3   5  -7   12.50    2.10
   4  -6   7    0.80    0.60
  -4   6  -7   -0.10    0.30
  -4   6  -7    0.40    0.30
  -4   6  -7    0.00    0.60
   5  -7   7    6.90    1.00
  -5   7  -7    8.30    0.90
  -5   7  -7    5.60    0.70
  -5   7  -7    6.60    1.00
  -7   5   6   22.30    0.90
  -7   5   6   24.20    0.90
   7  -5  -6   22.60    1.80
   7  -5  -6   23.10    1.20
  -6   4   6    9.80    0.70
  -6   4   6    9.90    0.60
   6  -4  -6   10.40    1.30
   6  -4  -6   10.70    0.70
   6  -4  -6    9.10    0.80
  -5   3   6   27.00    1.00
  -5   3   6   28.20    2.20
  -5   3   6   31.90    1.00
   5  -3  -6   27.60    2.30
   5  -3  -6   28.30    0.90
   5  -3  -6   29.50    1.00
   5  -3  -6   27.30    1.50
  -4   2   6    3.10    0.30
  -4   2   6    3.20    0.30
  -4   2   6    2.70    0.50
  -4   2   6    2.70    1.10
   4  -2  -6    3.80    1.20
   4  -2  -6    2.20    0.20
   4  -2  -6    2.20    0.60
   4  -2  -6    2.20    0.30
  -3   1   6  684.93   15.70
  -3   1   6  689.23   18.10
  -3   1   6  670.43   15.90
   3  -1  -6  676.33   15.70
   3  -1  -6  700.53   15.70
   3  -1  -6  657.33   17.90
   3  -1  -6  695.83   16.00
  -2   0   6   12.80    0.70
  -2   0   6   12.90    0.60
  -2   0   6   13.40    0.60
  -2   0   6   13.30    1.90
   2   0  -6   13.70    0.60
   2   0  -6   13.60    0.60
   2   0  -6   10.70    1.60
   2   0  -6   12.10    0.90
   0  -2   6  498.65   11.60
   0  -2   6  502.45   11.80
   0  -2   6  506.35   11.70
   0  -2   6  495.05   11.60
   0  -2   6  502.25   11.60
   0   2  -6  492.05   13.90
   0   2  -6  500.05   11.60
   0   2  -6  505.05   11.60
   0   2  -6  511.85   11.80
   1  -3   6  113.99    3.10
   1  -3   6  117.39    3.00
   1  -3   6  120.19    3.10
   1  -3   6  118.49    5.00
   1  -3   6  115.29    3.20
   1  -3   6  120.49    3.00
  -1   3  -6  117.59    3.20
  -1   3  -6  118.29    3.00
  -1   3  -6  110.79    2.90
  -1   3  -6  113.99    4.90
   2  -4   6   94.39    2.40
   2  -4   6   95.19    2.70
   2  -4   6   92.69    4.40
   2  -4   6   90.49    2.70
   2  -4   6   87.99    2.40
   2  -4   6   93.79    2.80
  -2   4  -6   87.89    4.30
  -2   4  -6   88.39    2.40
  -2   4  -6   93.49    2.80
  -2   4  -6   92.59    2.50
   3  -5   6  168.68    4.30
   3  -5   6  183.28    4.80
   3  -5   6  171.58    6.60
  -3   5  -6  180.78    6.60
  -3   5  -6  174.98    4.40
  -3   5  -6  182.08    4.80
  -3   5  -6  178.78    4.40
   4  -6   6   42.30    1.90
  -4   6  -6   40.20    1.40
  -4   6  -6   40.10    3.10
  -4   6  -6   46.40    2.10
  -4   6  -6   41.40    1.40
  -5   7  -6    0.40    0.30
  -5   7  -6    1.50    0.80
  -5   7  -6    0.60    0.40
   7  -5  -5   49.50    2.40
   7  -5  -5   50.19    1.80
  -6   4   5   19.90    0.80
  -6   4   5   20.00    0.80
   6  -4  -5   20.10    0.90
   6  -4  -5   21.20    1.50
   6  -4  -5   19.40    1.00
  -5   3   5   15.30    0.70
  -5   3   5   16.70    1.60
  -5   3   5   15.70    0.70
   5  -3  -5   15.00    1.20
   5  -3  -5   15.80    0.70
   5  -3  -5   15.30    0.70
   5  -3  -5   16.90    1.60
  -4   2   5  132.09    4.80
  -4   2   5  130.99    3.60
  -4   2   5  135.99    3.30
  -4   2   5  132.59    3.30
   4  -2  -5  131.09    3.20
   4  -2  -5  136.49    3.70
   4  -2  -5  135.09    3.20
   4  -2  -5  137.69    3.20
   4  -2  -5  133.39    3.20
   4  -2  -5  137.29    4.90
  -3   1   5  202.48    4.80
  -3   1   5  192.58    4.90
  -3   1   5  203.98    5.10
  -3   1   5  210.88    6.60
   3  -1  -5  200.38    4.80
   3  -1  -5  201.28    5.10
   3  -1  -5  209.08    4.80
   3  -1  -5  205.68    6.60
  -2   0   5    0.80    0.70
  -2   0   5    0.50    0.30
  -2   0   5    0.30    0.20
  -2   0   5    0.40    0.20
   2   0  -5    0.70    0.30
   2   0  -5    0.20    0.10
   2   0  -5   -0.30    0.50
  -1  -1   5   21.80    0.80
  -1  -1   5   21.50    2.70
  -1  -1   5   22.90    0.70
  -1  -1   5   22.20    0.70
  -1  -1   5   22.80    0.90
  -1  -1   5   25.70    0.80
   1   1  -5   23.50    0.80
   1   1  -5   29.90    2.40
   1   1  -5   23.20    0.80
   0  -2   5  180.78    6.20
   0  -2   5  176.38    4.30
   0  -2   5  176.18    4.30
   0  -2   5  179.98    4.40
   0  -2   5  183.48    4.40
   0  -2   5  182.18    4.50
   0   2  -5  179.28    6.10
   0   2  -5  178.58    4.30
   0   2  -5  185.88    4.50
   0   2  -5  181.88    4.30
   1  -3   5  409.66    9.80
   1  -3   5  410.16    9.90
   1  -3   5  412.56    9.70
   1  -3   5  421.06    9.70
   1  -3   5  414.66   11.80
  -1   3  -5  409.66   11.70
  -1   3  -5  414.86    9.90
  -1   3  -5  437.96    9.90
   2  -4   5  576.74   13.40
   2  -4   5  582.44   13.80
   2  -4   5  603.84   15.90
   2  -4   5  565.24   13.70
   2  -4   5  596.04   13.50
   2  -4   5  572.64   13.80
  -2   4  -5  590.34   13.80
  -2   4  -5  569.74   13.50
  -2   4  -5  599.84   15.80
  -2   4  -5  593.94   13.50
   3  -5   5   87.09    2.70
   3  -5   5   82.69    2.10
   3  -5   5   86.89    4.10
  -3   5  -5   82.09    2.30
  -3   5  -5   86.69    2.70
  -3   5  -5   84.49    4.00
  -3   5  -5   89.29    2.30
   4  -6   5    0.70    0.60
   4  -6   5    2.20    1.20
  -4   6  -5    0.80    0.30
  -4   6  -5    2.10    1.20
  -4   6  -5    0.30    0.60
  -4   6  -5    1.10    0.30
   5  -7   5    5.40    1.00
  -5   7  -5    5.60    0.70
  -5   7  -5    5.20    1.00
  -5   7  -5    6.10    0.80
   7  -5  -4    0.90    0.80
   7  -5  -4   -0.10    0.50
  -6   4   4   27.30    0.90
   6  -4  -4   28.30    1.20
   6  -4  -4   27.70    1.10
  -5   3   4  141.49    3.40
  -5   3   4  143.69    3.40
   5  -3  -4  143.69    3.60
   5  -3  -4  144.19    4.00
   5  -3  -4  139.59    3.60
  -4   2   4  579.34   13.70
  -4   2   4  611.74   13.70
  -4   2   4  609.34   15.10
   4  -2  -4  597.14   14.10
   4  -2  -4  597.24   15.10
   4  -2  -4  594.94   14.10
   4  -2  -4  599.64   13.80
   4  -2  -4  608.34   13.80
  -3   1   4 1110.59   27.00
   3  -1  -4 1114.09   25.30
   3  -1  -4 1138.99   25.30
   3  -1  -4 1082.79   26.90
   3  -1  -4 1130.19   25.30
   2   0  -4 4248.08   97.69
  -1  -1   4  540.95   14.30
  -1  -1   4  552.04   12.50
  -1  -1   4  559.64   12.60
  -1  -1   4  545.25   12.50
   1   1  -4  550.14   14.30
   1   1  -4  551.44   12.60
   1   1  -4  551.04   12.60
   0  -2   4 1455.45   34.50
   0   2  -4 1417.76   34.40
   1  -3   4  374.36   10.30
   1  -3   4  361.36    8.60
   1  -3   4  370.46    8.50
   1  -3   4  351.96    8.60
   1  -3   4  363.36    8.40
   1  -3   4  357.06    8.60
  -1   3  -4  372.46    8.50
  -1   3  -4  370.46    8.70
  -1   3  -4  359.56   10.20
   2  -4   4  234.08    6.00
   2  -4   4  230.78    5.90
   2  -4   4  238.58    5.60
   2  -4   4  231.78    5.50
   2  -4   4  239.28    7.40
  -2   4  -4  234.18    5.60
  -2   4  -4  236.28    5.90
  -2   4  -4  249.18    8.20
  -2   4  -4  238.28    5.60
   3  -5   4    6.30    1.40
   3  -5   4    3.70    0.60
   3  -5   4    3.90    0.60
  -3   5  -4    3.00    0.30
  -3   5  -4    3.10    0.30
  -3   5  -4    3.60    0.60
  -3   5  -4    5.70    1.20
   4  -6   4   11.70    1.20
  -4   6  -4    9.00    0.70
  -4   6  -4   14.90    2.00
  -4   6  -4   10.30    1.10
  -4   6  -4    9.40    0.60
   5  -7   4   60.69    2.50
  -5   7  -4   60.89    2.50
  -5   7  -4   56.29    1.70
  -5   7  -4   55.19    1.70
   7  -5  -3    1.20    0.60
   7  -5  -3   -1.40    0.70
   6  -4  -3   16.70    1.00
   6  -4  -3   17.20    0.90
   6  -4  -3   15.70    1.40
  -5   3   3  194.48    4.50
  -5   3   3  198.88    4.70
   5  -3  -3  190.98    4.80
   5  -3  -3  194.88    5.10
   5  -3  -3  191.98    4.80
   5  -3  -3  185.78    5.00
  -4   2   3   45.00    1.20
  -4   2   3   46.70    2.00
  -4   2   3   48.60    1.20
   4  -2  -3   45.70    1.30
   4  -2  -3   44.90    1.60
   4  -2  -3   46.10    1.90
   4  -2  -3   47.80    1.70
   4  -2  -3   46.10    1.60
  -3   1   3  837.52   19.00
  -3   1   3  825.42   20.10
   3  -1  -3  842.92   18.90
   3  -1  -3  830.62   19.00
   3  -1  -3  829.42   21.40
   3  -1  -3  839.22   19.00
   2   0  -3 6874.71  156.58
  -1  -1   3 1062.99   25.60
   1   1  -3 1077.59   25.70
   0  -2   3  883.51   21.60
   0   2  -3  890.81   21.60
   1  -3   3   35.80    1.20
   1  -3   3   35.60    1.20
   1  -3   3   36.30    2.00
   1  -3   3   35.40    1.20
   1  -3   3   37.30    1.00
   1  -3   3   36.40    1.00
  -1   3  -3   35.40    1.20
  -1   3  -3   37.30    2.10
  -1   3  -3   37.10    1.00
   2  -4   3   40.40    1.10
   2  -4   3   40.20    2.20
   2  -4   3   41.20    1.40
   2  -4   3   38.90    1.10
   2  -4   3   38.70    1.40
   2  -4   3   39.40    1.40
  -2   4  -3   40.10    2.20
  -2   4  -3   40.30    1.10
  -2   4  -3   39.70    1.10
   3  -5   3    1.90    0.50
   3  -5   3    3.00    0.60
   3  -5   3    5.20    1.10
  -3   5  -3    2.20    0.50
  -3   5  -3    3.00    0.40
  -3   5  -3    3.00    0.30
  -3   5  -3    3.30    1.00
  -4   6  -3   48.90    1.40
  -4   6  -3   48.50    1.80
  -4   6  -3   53.89    2.10
   5  -7   3   20.00    1.60
  -5   7  -3   21.10    0.80
  -5   7  -3   22.30    1.70
  -5   7  -3   20.30    0.80
   7  -5  -2    1.80    0.80
   7  -5  -2    1.60    0.90
   6  -4  -2   64.79    2.40
   6  -4  -2   65.09    2.10
   6  -4  -2   61.99    2.00
   5  -3  -2  175.68    4.40
   5  -3  -2  181.98    4.40
   5  -3  -2  169.48    4.60
   5  -3  -2  177.48    4.70
  -4   2   2   21.60    0.60
  -4   2   2   21.20    0.60
   4  -2  -2   21.40    0.80
   4  -2  -2   21.20    0.80
   4  -2  -2   21.10    1.00
  -3   1   2 4741.53  110.19
   3  -1  -2 4907.71  109.79
  -1  -1   2 2202.88   51.49
   1   1  -2 2263.27   51.59
   0  -2   2  136.69    4.30
   0  -2   2  137.39    3.40
   0  -2   2  133.99    3.30
   0  -2   2  140.89    3.30
   0  -2   2  138.79    3.30
   0   2  -2  136.99    3.30
   0   2  -2  138.89    3.40
   0   2  -2  140.89    3.30
   0   2  -2  147.39    5.40
   1  -3   2  160.68    3.70
   1  -3   2  163.88    3.70
   1  -3   2  155.88    3.90
   1  -3   2  151.68    3.90
   1  -3   2  159.48    4.90
   1  -3   2  158.88    3.90
  -1   3  -2  158.38    3.70
  -1   3  -2  160.58    4.90
  -1   3  -2  158.48    3.90
  -1   3  -2  158.48    3.70
   2  -4   2  483.55   12.40
   2  -4   2  483.05   11.40
   2  -4   2  494.75   11.10
   2  -4   2  501.75   11.10
   2  -4   2  477.55   11.40
   2  -4   2  481.85   11.40
  -2   4  -2  482.25   11.10
  -2   4  -2  477.45   12.40
  -2   4  -2  491.35   11.20
   3  -5   2   53.69    1.80
   3  -5   2   52.59    1.80
   3  -5   2   57.09    2.50
   3  -5   2   51.79    1.80
  -3   5  -2   54.29    1.90
  -3   5  -2   54.19    1.40
  -3   5  -2   49.20    2.30
  -3   5  -2   53.89    1.40
   4  -6   2  327.57    8.00
  -4   6  -2  305.87    7.40
  -4   6  -2  331.97    8.10
  -4   6  -2  310.47    7.40
   5  -7   2   49.40    2.10
  -5   7  -2   49.99    2.20
  -5   7  -2   49.40    1.40
   7  -5  -1   -0.70    0.70
   7  -5  -1    0.50    0.60
   6  -4  -1   52.19    2.10
   6  -4  -1   52.29    1.90
   5  -3  -1 1048.20   24.50
   5  -3  -1 1085.79   24.50
   5  -3  -1 1040.60   24.70
   5  -3  -1 1085.29   24.70
   4  -2  -1  973.50   22.10
   4  -2  -1  955.20   22.20
   4  -2  -1  972.50   22.20
   4  -2  -1  953.80   22.10
  -3   1   1  232.18    5.50
   3  -1  -1  232.78    5.50
   3  -1  -1  232.48    5.60
  -2   0   1 5023.80  118.09
   2   0  -1 5155.28  118.29
  -1  -1   1  415.26   10.20
   0  -2   1 7102.29  172.08
   0   2  -1 7489.85  169.58
   1  -3   1    0.50    0.10
   1  -3   1    0.40    0.10
   1  -3   1    0.00    0.20
   1  -3   1    0.40    0.30
   1  -3   1    0.10    0.20
  -1   3  -1    0.50    0.40
  -1   3  -1    0.20    0.10
  -1   3  -1    0.60    0.20
  -1   3  -1    0.60    0.10
  -1   3  -1    0.20    0.10
   2  -4   1   19.20    0.90
   2  -4   1   17.30    1.10
   2  -4   1   19.30    0.80
   2  -4   1   18.30    1.30
  -2   4  -1   18.40    1.40
  -2   4  -1   16.80    0.80
  -2   4  -1   17.40    0.60
   3  -5   1  406.86   10.10
   3  -5   1  389.26    9.50
   3  -5   1  402.96    9.60
   3  -5   1  383.26    9.60
  -3   5  -1  394.96   10.10
  -3   5  -1  400.66    9.20
  -3   5  -1  405.56    9.20
  -3   5  -1  404.46    9.70
   4  -6   1  820.22   19.20
  -4   6  -1  834.62   19.30
  -4   6  -1  810.92   18.60
  -4   6  -1  804.12   18.60
   5  -7   1   16.90    1.40
  -5   7  -1   15.80    1.50
   7  -5   0    6.80    1.00
   7  -5   0    6.10    0.80
   6  -4   0   59.99    2.20
   6  -4   0   64.29    2.30
   5  -3   0  100.99    3.00
   5  -3   0  109.19    3.50
   5  -3   0  101.69    2.90
   4  -2   0   48.50    1.60
   4  -2   0   45.40    1.50
   4  -2   0   47.40    1.50
  -2   0   0 2325.17   53.19
   2   0   0 2348.97   53.19
  -1  -1   0  711.63   17.40
   0  -2   0 7700.63  176.98
   0   2   0 7613.14  176.98
   1  -3   0    1.30    0.20
   1  -3   0    1.20    0.10
   1  -3   0    1.40    0.50
   1  -3   0    1.00    0.20
  -1   3   0    0.90    0.20
  -1   3   0    1.70    0.50
  -1   3   0    1.20    0.10
  -1   3   0    1.60    0.20
   2  -4   0 1067.39   23.60
   2  -4   0  992.10   23.60
   2  -4   0 1036.90   24.30
  -2   4   0 1043.00   23.30
  -2   4   0 1032.40   23.30
  -2   4   0 1011.30   24.30
  -2   4   0 1003.90   23.60
   3  -5   0   30.50    1.30
   3  -5   0   29.10    1.30
  -3   5   0   29.30    0.90
  -3   5   0   29.50    0.90
  -3   5   0   29.10    1.30
   4  -6   0   38.20    1.60
  -4   6   0   29.70    1.80
  -4   6   0   36.30    1.00
  -4   6   0   34.80    1.00
   5  -7   0    0.50    0.60
   5  -7   0    0.60    0.80
   6  -8   0    2.40    1.20
   6  -8   0    1.60    0.70
   7  -5   1   11.90    1.30
   7  -5   1   12.10    1.30
   6  -4   1    5.20    0.80
   6  -4   1    7.50    1.00
   5  -3   1   15.10    0.90
   5  -3   1   15.00    1.00
   5  -3   1   15.70    1.00
   5  -3   1   15.10    1.00
  -4   2  -1 1444.46   33.40
   4  -2   1 1464.55   33.40
   4  -2   1 1470.95   33.40
  -3   1  -1    7.00    0.50
  -3   1  -1    5.70    0.40
   3  -1   1    5.20    0.40
  -2   0  -1 1239.18   28.70
  -2   0  -1 1244.38   28.70
  -1  -1  -1  697.93   15.30
  -1  -1  -1  578.14   15.20
   0  -2  -1  564.34   13.60
   1  -3  -1 2286.37   52.29
   1  -3  -1 2250.27   52.19
   2  -4  -1 1475.75   34.40
   2  -4  -1 1469.25   34.40
   3  -5  -1    7.80    0.70
   3  -5  -1    6.10    0.70
  -3   5   1    7.10    0.40
  -3   5   1    7.10    0.40
  -3   5   1    7.40    0.80
   4  -6  -1  199.68    5.20
   4  -6  -1  206.88    5.40
  -4   6   1  192.78    4.70
   5  -7  -1   10.70    1.40
   5  -7  -1    8.50    1.20
   6  -8  -1    5.50    1.70
   6  -8  -1    3.80    0.80
   7  -5   2   -0.50    0.60
   7  -5   2   -0.20    0.60
   6  -4   2  121.39    3.60
   6  -4   2  118.09    3.50
  -5   3  -2    5.20    0.80
   5  -3   2    4.90    0.60
   5  -3   2    4.40    0.60
   5  -3   2    4.40    0.60
  -4   2  -2  598.94   13.80
  -4   2  -2  616.64   14.20
  -4   2  -2  612.64   13.90
  -4   2  -2  617.24   14.20
   4  -2   2  604.64   14.20
   4  -2   2  605.14   14.20
  -3   1  -2  132.19    3.10
  -3   1  -2  133.09    3.10
  -3   1  -2  134.49    3.30
  -3   1  -2  132.89    3.30
  -3   1  -2  132.29    3.80
   3  -1   2  131.69    3.20
   3  -1   2  128.39    3.80
   3  -1   2  132.89    3.30
  -2   0  -2  887.51   21.10
   2   0   2  895.61   21.10
   0  -2  -2 5183.78  122.49
   1  -3  -2    0.40    0.40
   1  -3  -2    0.20    0.40
   1  -3  -2    0.90    0.10
   2  -4  -2 1364.16   32.30
   2  -4  -2 1377.66   32.30
   3  -5  -2  137.89    3.80
   3  -5  -2  138.59    4.30
   3  -5  -2  138.59    3.80
   3  -5  -2  140.99    3.60
   3  -5  -2  139.59    4.30
   3  -5  -2  137.09    3.60
  -3   5   2  138.09    3.30
  -3   5   2  136.49    3.30
   4  -6  -2  159.08    4.20
   4  -6  -2  155.08    4.40
  -4   6   2  154.68    3.70
  -4   6   2  154.18    3.70
   5  -7  -2   -0.50    0.70
   6  -8  -2    7.00    0.90
   7  -5   3   -0.30    0.60
   7  -5   3    0.30    0.70
  -6   4  -3    0.80    0.60
   6  -4   3    0.80    0.60
  -5   3  -3  124.49    3.00
  -5   3  -3  124.69    3.50
  -5   3  -3  125.79    3.00
   5  -3   3  132.89    3.60
   5  -3   3  121.59    3.50
  -4   2  -3  110.59    3.00
  -4   2  -3  110.79    2.90
  -4   2  -3  111.19    2.70
  -4   2  -3  114.69    3.50
  -4   2  -3  111.49    2.70
   4  -2   3  107.29    2.90
   4  -2   3  109.49    3.00
  -3   1  -3   12.40    0.60
  -3   1  -3   12.40    0.50
  -3   1  -3   13.00    1.10
  -3   1  -3   11.40    0.70
  -3   1  -3   12.80    0.50
   3  -1   3   11.20    0.60
   3  -1   3   15.50    1.20
   3  -1   3   12.20    0.40
   3  -1   3   12.10    0.70
  -2   0  -3  962.60   23.00
   2   0   3  953.50   23.00
   1   1   3 1783.42   41.80
   0  -2  -3 2112.69   49.30
   0   2   3 2127.79   49.40
   1  -3  -3   15.30    0.50
   1  -3  -3   14.50    0.70
   1  -3  -3   14.60    0.70
   1  -3  -3   19.30    1.30
   1  -3  -3   15.60    0.50
   1  -3  -3   15.00    0.60
  -1   3   3   15.10    0.50
  -1   3   3   16.10    0.60
  -1   3   3   15.00    1.20
   2  -4  -3 2405.66   56.49
   2  -4  -3 2451.95   56.49
   3  -5  -3   36.70    1.50
   3  -5  -3   36.00    1.60
   3  -5  -3   33.00    2.00
   3  -5  -3   34.50    1.30
   3  -5  -3   34.30    2.10
   3  -5  -3   35.40    1.30
  -3   5   3   35.90    1.00
  -3   5   3   34.80    1.00
   4  -6  -3  309.47    7.90
   4  -6  -3  333.47    8.20
   4  -6  -3  328.07    7.90
  -4   6   3  322.77    7.50
  -4   6   3  321.87    7.50
   5  -7  -3    2.40    0.80
   6  -8  -3    2.00    1.00
   7  -5   4    1.00    0.70
   7  -5   4    0.60    0.70
  -6   4  -4   96.79    2.40
  -6   4  -4   98.59    3.10
  -6   4  -4   96.69    2.40
   6  -4   4  103.69    3.20
  -5   3  -4   28.10    1.00
  -5   3  -4   28.30    1.40
  -5   3  -4   29.70    0.90
   5  -3   4   29.90    1.50
  -4   2  -4   18.40    1.00
  -4   2  -4   17.40    0.60
  -4   2  -4   16.60    0.90
  -4   2  -4   17.10    0.60
  -4   2  -4   17.80    1.50
   4  -2   4   18.40    0.90
   4  -2   4   16.20    0.90
   4  -2   4   17.60    1.60
  -3   1  -4  444.36   11.90
  -3   1  -4  460.95   10.60
  -3   1  -4  453.25   10.50
   3  -1   4  465.75   10.50
   3  -1   4  463.85   10.50
   3  -1   4  456.15   12.00
   3  -1   4  445.46   10.70
  -2   0  -4  331.97    9.20
  -2   0  -4  327.07    7.80
  -2   0  -4  329.97    7.70
  -2   0  -4  328.77    7.70
   2   0   4  324.77    7.60
   2   0   4  329.67    7.80
   2   0   4  338.67    9.20
   2   0   4  334.77    7.60
   2   0   4  330.37    7.70
   1   1   4 3344.67   78.89
   1  -3  -4  424.96   11.50
   1  -3  -4  428.66    9.80
   1  -3  -4  429.56   10.00
   1  -3  -4  432.66    9.90
   1  -3  -4  416.76    9.80
   1  -3  -4  422.76   10.00
  -1   3   4  435.36    9.90
  -1   3   4  428.26    9.90
  -1   3   4  423.66   11.50
   2  -4  -4   66.79    2.10
   2  -4  -4   67.49    1.70
   2  -4  -4   66.19    1.80
   2  -4  -4   64.29    2.00
   2  -4  -4   69.79    1.70
  -2   4   4   66.49    1.70
  -2   4   4   66.19    1.80
  -2   4   4   69.39    3.00
  -2   4   4   65.89    1.80
   3  -5  -4   13.20    1.10
   3  -5  -4   16.80    1.80
   3  -5  -4   13.40    1.00
   3  -5  -4   15.60    1.60
  -3   5   4   14.50    0.60
  -3   5   4   13.70    0.70
   4  -6  -4    1.60    0.40
   4  -6  -4    1.60    0.50
   4  -6  -4    1.10    0.70
  -4   6   4    1.50    0.30
  -4   6   4    1.60    0.50
   5  -7  -4    1.30    0.60
   5  -7  -4    1.00    0.80
  -5   7   4    1.30    0.30
   7  -5   5   19.30    1.50
  -6   4  -5    5.30    0.80
  -6   4  -5    4.20    0.50
  -6   4  -5    4.60    0.50
   6  -4   5    4.10    0.80
  -5   3  -5  171.98    4.20
  -5   3  -5  173.28    5.60
  -5   3  -5  172.08    4.20
  -5   3  -5  177.38    4.60
   5  -3   5  171.08    4.60
   5  -3   5  186.48    5.70
  -4   2  -5  247.28    6.30
  -4   2  -5  250.87    5.90
  -4   2  -5  254.37    7.60
  -4   2  -5  253.37    5.90
  -4   2  -5  257.57    6.20
   4  -2   5  249.88    5.80
   4  -2   5  249.68    7.70
   4  -2   5  257.07    5.80
   4  -2   5  247.48    6.30
   4  -2   5  246.48    6.20
  -3   1  -5   96.89    2.40
  -3   1  -5   93.49    3.80
  -3   1  -5   95.19    2.50
  -3   1  -5   94.79    2.40
   3  -1   5   98.29    2.40
   3  -1   5   99.39    2.40
   3  -1   5   93.39    2.60
   3  -1   5   94.19    2.50
   3  -1   5   99.29    4.00
  -2   0  -5 6627.04  152.28
   2   0   5 6677.83  152.38
  -1  -1  -5  146.59    3.60
  -1  -1  -5  146.49    3.60
  -1  -1  -5  141.89    5.10
  -1  -1  -5  143.79    3.50
   1   1   5  149.88    3.60
   1   1   5  150.68    3.60
   1   1   5  140.69    5.10
   1   1   5  147.59    3.60
   0  -2  -5    1.00    0.20
   0  -2  -5    0.50    0.20
   0  -2  -5    0.70    1.40
   0  -2  -5    1.10    0.30
   0  -2  -5    0.90    0.20
   0   2   5    1.30    0.20
   0   2   5    0.80    0.50
   0   2   5    0.90    0.20
   0   2   5    0.70    0.20
   1  -3  -5  918.61   20.80
   1  -3  -5  897.61   22.90
   1  -3  -5  917.31   20.90
  -1   3   5  921.61   20.80
   2  -4  -5   25.80    1.20
   2  -4  -5   26.10    0.80
   2  -4  -5   26.90    1.00
   2  -4  -5   25.40    1.10
   2  -4  -5   27.60    2.10
   2  -4  -5   25.70    0.80
  -2   4   5   25.90    0.90
  -2   4   5   25.80    0.90
  -2   4   5   28.60    2.10
  -2   4   5   26.40    0.90
   3  -5  -5  296.97    6.80
   3  -5  -5  287.07    8.70
   3  -5  -5  284.37    6.70
   3  -5  -5  286.87    8.80
   3  -5  -5  296.07    7.40
   3  -5  -5  295.67    7.00
  -3   5   5  283.67    7.00
  -3   5   5  293.67    6.90
  -3   5   5  292.37    6.90
   4  -6  -5   43.50    1.60
   4  -6  -5   45.30    2.80
   4  -6  -5   42.20    1.70
  -4   6   5   43.00    1.30
  -4   6   5   44.30    1.50
   5  -7  -5    1.80    0.60
   5  -7  -5    0.60    0.80
  -5   7   5    0.90    0.30
  -5   7   5    1.20    0.30
  -6   4  -6   83.39    2.30
  -6   4  -6   81.89    2.30
  -6   4  -6   85.39    2.80
   6  -4   6   92.39    3.10
  -5   3  -6    2.10    0.30
  -5   3  -6    2.70    0.60
  -5   3  -6    4.40    1.30
   5  -3   6    2.60    0.60
   5  -3   6    3.90    1.50
  -4   2  -6  195.08    5.00
  -4   2  -6  192.88    4.70
  -4   2  -6  193.68    5.10
  -4   2  -6  187.38    6.60
  -4   2  -6  198.08    4.70
   4  -2   6  189.88    4.90
   4  -2   6  203.38    6.80
   4  -2   6  194.88    4.60
  -3   1  -6  115.29    2.90
  -3   1  -6  115.69    3.00
  -3   1  -6  108.49    4.60
  -3   1  -6  115.69    3.30
  -3   1  -6  116.89    3.20
   3  -1   6  117.09    2.90
   3  -1   6  118.79    3.00
   3  -1   6  114.09    3.10
   3  -1   6  113.79    3.20
   3  -1   6  133.19    5.30
  -2   0  -6    2.60    0.40
  -2   0  -6    2.00    0.90
  -2   0  -6    2.10    0.30
  -2   0  -6    1.80    0.40
   2   0   6    1.90    0.30
   2   0   6    4.00    1.30
   2   0   6    1.50    0.20
   2   0   6    2.70    0.40
  -1  -1  -6 2285.97   54.89
   1   1   6 2343.57   54.99
   0  -2  -6 1632.44   40.00
   0   2   6 1675.53   40.10
   1  -3  -6  232.58    5.60
   1  -3  -6  232.68    5.50
   1  -3  -6  231.48    5.60
   1  -3  -6  232.78    7.70
  -1   3   6  236.88    5.50
  -1   3   6  238.48    5.60
  -1   3   6  241.68    5.60
  -1   3   6  232.08    5.80
  -1   3   6  228.18    7.70
   2  -4  -6   30.10    1.00
   2  -4  -6   29.10    1.00
   2  -4  -6   30.60    1.30
   2  -4  -6   30.10    1.30
   2  -4  -6   28.00    2.30
   2  -4  -6   29.80    1.00
  -2   4   6   29.50    1.00
  -2   4   6   29.50    1.00
  -2   4   6   30.40    1.10
  -2   4   6   27.80    2.30
   3  -5  -6  607.64   16.60
   3  -5  -6  639.14   14.30
   3  -5  -6  603.64   14.20
   3  -5  -6  633.14   14.80
  -3   5   6  594.24   16.50
  -3   5   6  631.94   14.30
  -3   5   6  611.54   14.30
  -3   5   6  614.64   14.30
   4  -6  -6  121.99    3.40
   4  -6  -6  130.59    3.90
   4  -6  -6  123.89    5.00
   4  -6  -6  134.49    5.30
   4  -6  -6  130.19    3.40
  -4   6   6  131.59    3.30
  -4   6   6  127.29    3.30
   5  -7  -6    2.30    0.60
   5  -7  -6    1.30    0.80
  -5   7   6    2.80    0.40
  -5   7   6    2.10    0.30
  -6   4  -7   27.20    1.10
  -6   4  -7   28.60    1.10
  -6   4  -7   29.30    1.60
   6  -4   7   32.00    1.80
  -5   3  -7   60.69    2.00
  -5   3  -7   57.99    1.70
  -5   3  -7   55.99    1.70
  -5   3  -7   55.09    3.40
  -5   3  -7   59.89    2.20
   5  -3   7   55.69    2.00
   5  -3   7   58.19    3.60
  -4   2  -7  131.59    5.50
  -4   2  -7  138.19    3.90
  -4   2  -7  138.49    3.50
  -4   2  -7  139.19    3.70
  -4   2  -7  137.79    3.50
   4  -2   7  136.29    3.40
   4  -2   7  147.39    5.80
   4  -2   7  134.49    3.70
  -3   1  -7  264.67    6.50
  -3   1  -7  257.37    6.20
  -3   1  -7  259.67    6.40
  -3   1  -7  267.17    8.70
   3  -1   7  257.17    8.70
   3  -1   7  263.27    6.20
   3  -1   7  258.47    6.40
   3  -1   7  260.97    6.20
   3  -1   7  260.07    6.50
  -2   0  -7  188.98    5.00
  -2   0  -7  180.48    4.50
  -2   0  -7  174.08    4.40
  -2   0  -7  180.18    4.50
  -2   0  -7  176.98    6.70
   2   0   7  179.68    4.50
   2   0   7  186.58    6.90
   2   0   7  180.68    4.40
   2   0   7  177.28    4.50
   2   0   7  182.08    4.50
  -1  -1  -7  740.43   19.80
  -1  -1  -7  747.63   17.20
  -1  -1  -7  740.93   17.20
  -1  -1  -7  759.02   17.20
  -1  -1  -7  757.12   17.30
   1   1   7  752.92   17.20
   1   1   7  750.52   20.00
   1   1   7  732.13   17.30
   1   1   7  760.52   17.20
   1   1   7  743.23   17.20
   0  -2  -7 1172.18   26.50
   0   2   7 1152.58   26.50
   0   2   7 1149.58   29.30
   1  -3  -7   32.50    1.10
   1  -3  -7   34.60    1.10
   1  -3  -7   34.60    1.40
   1  -3  -7   33.70    1.10
   1  -3  -7   33.70    2.60
  -1   3   7   35.70    1.00
  -1   3   7   34.10    1.20
  -1   3   7   31.70    2.60
  -1   3   7   33.90    1.10
  -1   3   7   33.40    1.30
   2  -4  -7   85.99    2.30
   2  -4  -7   85.89    2.30
   2  -4  -7   87.89    2.70
   2  -4  -7   84.49    4.30
  -2   4   7   87.29    2.40
  -2   4   7   86.09    2.30
  -2   4   7   81.79    2.60
  -2   4   7   94.69    4.40
   3  -5  -7  138.89    4.00
   3  -5  -7  140.79    3.50
   3  -5  -7  137.09    5.80
   3  -5  -7  139.39    3.40
  -3   5   7  139.59    3.50
  -3   5   7  142.69    3.60
  -3   5   7  135.09    3.50
  -3   5   7  131.89    5.60
   4  -6  -7   68.99    3.80
   4  -6  -7   66.19    2.60
   4  -6  -7   67.09    2.10
   4  -6  -7   76.09    4.10
   4  -6  -7   64.39    2.00
  -4   6   7   65.39    1.90
  -4   6   7   67.59    2.00
   5  -7  -7   52.19    2.50
   5  -7  -7   45.20    1.80
  -5   7   7   47.30    1.50
  -5   7   7   48.00    1.60
  -6   4  -8   21.20    1.00
  -6   4  -8   25.00    1.80
  -6   4  -8   22.60    1.10
   6  -4   8   24.50    1.80
  -5   3  -8    2.70    1.40
  -5   3  -8    2.40    0.40
  -5   3  -8    3.20    0.40
   5  -3   8    3.10    1.90
   5  -3   8    2.80    0.70
   5  -3   8    2.50    0.30
  -4   2  -8    6.80    0.80
  -4   2  -8    7.20    0.70
  -4   2  -8    5.60    0.70
  -4   2  -8   13.30    2.20
  -4   2  -8    7.70    0.70
   4  -2   8    6.70    0.60
   4  -2   8    7.00    1.60
  -3   1  -8  402.26    9.60
  -3   1  -8  399.46   12.30
  -3   1  -8  398.06    9.40
  -3   1  -8  396.26    9.60
   3  -1   8  387.76    9.50
   3  -1   8  387.36    9.60
   3  -1   8  402.36    9.40
   3  -1   8  410.16   12.50
  -2   0  -8  974.50   23.20
  -2   0  -8 1015.20   23.20
  -2   0  -8 1016.00   23.30
  -2   0  -8 1012.80   23.30
   2   0   8 1029.90   26.50
   2   0   8 1002.30   23.30
   2   0   8 1012.00   23.20
   2   0   8 1012.50   23.30
   2   0   8 1016.10   23.20
  -1  -1  -8  773.12   18.30
  -1  -1  -8  793.62   18.30
  -1  -1  -8  803.72   18.10
  -1  -1  -8  786.22   18.10
  -1  -1  -8  778.02   21.20
   1   1   8  783.32   21.30
   1   1   8  800.72   18.20
   1   1   8  793.22   18.10
   1   1   8  776.62   18.10
   1   1   8  776.82   18.20
   0  -2  -8  627.14   14.30
   0  -2  -8  625.14   14.10
   0  -2  -8  605.74   14.10
   0  -2  -8  594.64   17.00
   0   2   8  610.74   14.30
   0   2   8  635.54   14.20
   0   2   8  571.04   14.30
   0   2   8  599.34   14.00
   1  -3  -8   12.70    0.90
   1  -3  -8   11.80    0.70
   1  -3  -8   11.50    0.70
   1  -3  -8   15.70    2.30
  -1   3   8   12.10    0.70
  -1   3   8   11.00    0.70
  -1   3   8   14.80    2.40
   2  -4  -8  661.73   15.60
   2  -4  -8  662.43   18.80
   2  -4  -8  678.43   15.70
   2  -4  -8  692.93   16.10
  -2   4   8  681.83   15.60
  -2   4   8  690.93   15.80
   3  -5  -8   23.00    1.50
   3  -5  -8   23.80    1.00
   3  -5  -8   24.70    2.80
   3  -5  -8   25.70    0.90
  -3   5   8   23.30    1.00
  -3   5   8   25.80    1.10
  -3   5   8   22.30    0.90
   4  -6  -8  110.09    3.00
   4  -6  -8  117.99    3.70
   4  -6  -8  106.09    2.80
   4  -6  -8  111.99    5.30
   4  -6  -8  113.19    3.00
  -4   6   8  111.09    3.00
  -4   6   8  116.99    3.10
   5  -7  -8   62.19    2.00
   5  -7  -8   63.99    2.80
   5  -7  -8   58.49    4.00
  -5   7   8   65.49    2.00
  -5   7   8   61.79    1.90
  -6   4  -9    2.30    0.50
  -6   4  -9    3.00    0.80
  -6   4  -9    2.10    0.40
   6  -4   9    3.50    0.90
  -5   3  -9    1.90    0.40
  -5   3  -9    1.90    0.40
  -5   3  -9    2.10    0.60
   5  -3   9    2.80    0.70
   5  -3   9    1.80    0.30
  -4   2  -9    0.80    0.90
  -4   2  -9   -0.50    0.50
  -4   2  -9    0.00    0.30
  -4   2  -9    1.00    1.60
   4  -2   9    0.00    0.30
   4  -2   9    0.00    1.30
   4  -2   9   -0.80    0.50
  -3   1  -9  106.39    3.00
  -3   1  -9   98.19    5.30
  -3   1  -9  101.39    2.90
  -3   1  -9  106.29    3.10
  -3   1  -9  106.89    2.90
   3  -1   9  108.49    2.90
   3  -1   9  115.59    5.80
   3  -1   9  101.89    3.00
  -2   0  -9  735.93   16.90
  -2   0  -9  692.83   16.70
  -2   0  -9  717.63   16.80
  -2   0  -9  723.73   16.90
   2   0   9  738.13   20.40
   2   0   9  727.23   16.90
   2   0   9  721.73   16.90
   2   0   9  726.63   16.80
   2   0   9  723.53   16.80
  -1  -1  -9    3.80    0.40
  -1  -1  -9    4.80    0.50
  -1  -1  -9    4.50    0.60
  -1  -1  -9    6.10    2.00
  -1  -1  -9    3.90    0.60
   1   1   9    4.20    0.50
   1   1   9    2.50    1.40
   1   1   9    3.00    0.40
   1   1   9    3.20    0.40
   1   1   9    3.70    0.40
   0  -2  -9  271.47    6.50
   0  -2  -9  271.37    6.60
   0  -2  -9  276.57    9.70
   0  -2  -9  269.67    6.60
   0  -2  -9  276.67    6.80
   0   2   9  276.27    6.60
   0   2   9  269.67    6.50
   0   2   9  271.87    6.80
   0   2   9  269.47    6.60
   0   2   9  283.27    9.80
   1  -3  -9  112.49    2.90
   1  -3  -9  112.19    3.00
   1  -3  -9  115.59    3.30
   1  -3  -9  111.79    3.00
   1  -3  -9  115.79    5.50
  -1   3   9  114.99    2.90
  -1   3   9  118.19    3.10
  -1   3   9  110.79    3.20
  -1   3   9  109.39    5.50
  -1   3   9  115.59    3.10
   2  -4  -9  187.68    5.10
   2  -4  -9  190.58    4.70
   2  -4  -9  187.88    7.70
   2  -4  -9  183.58    4.60
  -2   4   9  195.28    4.80
  -2   4   9  189.78    4.60
  -2   4   9  189.48    4.80
   3  -5  -9  375.16    9.30
   3  -5  -9  373.66    9.40
   3  -5  -9  347.77   15.10
   3  -5  -9  363.86    8.60
  -3   5   9  358.36    8.60
  -3   5   9  386.46    9.50
  -3   5   9  360.26   12.00
  -3   5   9  370.66    8.80
   4  -6  -9   29.00    3.40
   4  -6  -9   30.80    1.10
   4  -6  -9   32.20    2.00
   4  -6  -9   27.90    1.00
   4  -6  -9   29.50    1.20
  -4   6   9   29.40    1.30
  -4   6   9   31.30    1.30
   5  -7  -9    3.60    0.60
   5  -7  -9    5.10    1.20
   5  -7  -9    2.90    2.20
  -5   7   9    4.80    0.60
  -5   7   9    4.40    0.50
  -5   3 -10    9.60    0.90
  -5   3 -10    8.60    0.80
  -5   3 -10    8.90    1.10
   5  -3  10    7.40    1.00
   5  -3  10    6.70    0.60
  -4   2 -10    4.10    0.70
  -4   2 -10    3.70    2.00
  -4   2 -10    4.30    0.70
  -4   2 -10    3.80    0.50
  -4   2 -10    2.90    0.40
   4  -2  10    5.20    1.90
  -3   1 -10    8.40    1.00
  -3   1 -10    9.60    0.80
  -3   1 -10    7.80    1.90
  -3   1 -10    8.30    1.10
  -3   1 -10    7.30    0.90
   3  -1  10    7.70    1.00
   3  -1  10    7.30    2.00
   3  -1  10    7.20    0.80
  -2   0 -10  316.67   11.10
  -2   0 -10  332.97    7.90
  -2   0 -10  325.67    7.80
  -2   0 -10  318.87    7.70
  -2   0 -10  312.67    7.70
   2   0  10  322.47    7.70
   2   0  10  315.87    7.80
   2   0  10  307.57   11.30
   2   0  10  313.67    7.70
  -1  -1 -10   42.30    1.50
  -1  -1 -10   42.60    1.70
  -1  -1 -10   45.30    1.70
   1   1  10   45.90    3.90
   1   1  10   42.80    1.50
   1   1  10   42.40    1.50
   1   1  10   41.10    1.50
   0  -2 -10   17.00    0.90
   0  -2 -10   16.40    0.80
   0  -2 -10   18.70    0.90
   0  -2 -10   17.50    1.20
   0  -2 -10   20.60    3.00
   0   2  10   17.40    0.80
   0   2  10   18.20    1.00
   0   2  10   18.00    1.10
   1  -3 -10  154.58    4.00
   1  -3 -10  158.18    4.40
   1  -3 -10  148.89    4.00
   1  -3 -10  154.98    3.80
  -1   3  10  156.08    7.10
  -1   3  10  152.48    3.80
  -1   3  10  162.38    4.10
  -1   3  10  161.68    4.10
   2  -4 -10   -0.50    1.30
   2  -4 -10    0.50    0.40
   2  -4 -10    0.00    0.30
   2  -4 -10   -0.20    0.70
  -2   4  10    0.30    0.40
  -2   4  10    0.60    0.40
  -2   4  10    0.00    0.30
  -2   4  10    0.20    1.50
   3  -5 -10   49.00    2.30
   3  -5 -10   52.09    1.60
   3  -5 -10   48.90    4.00
   3  -5 -10   50.89    1.50
  -3   5  10   54.29    4.10
  -3   5  10   52.09    1.50
  -3   5  10   53.69    1.80
   4  -6 -10    3.90    1.00
   4  -6 -10    3.30    0.40
   4  -6 -10    3.80    0.50
   4  -6 -10    3.20    0.40
   4  -6 -10    8.20    2.30
  -4   6  10    5.40    2.40
  -4   6  10    2.20    0.40
  -5   3 -11   11.40    1.00
  -5   3 -11    8.60    0.90
   5  -3  11   10.60    1.50
  -4   2 -11   13.40    1.20
  -4   2 -11   15.30    1.30
  -4   2 -11   15.10    1.00
   4  -2  11   14.30    1.00
  -3   1 -11  175.18    4.70
  -3   1 -11  185.98    4.70
  -3   1 -11  170.88    7.80
  -3   1 -11  182.98    4.80
  -3   1 -11  189.18    4.90
   3  -1  11  177.18    8.60
   3  -1  11  173.38    4.60
  -2   0 -11   26.40    3.30
  -2   0 -11   31.80    1.40
  -2   0 -11   28.50    1.30
  -2   0 -11   33.90    1.40
  -2   0 -11   33.30    1.60
   2   0  11   33.20    3.70
   2   0  11   34.50    1.50
   2   0  11   32.70    1.30
  -1  -1 -11   55.19    1.80
  -1  -1 -11   55.89    4.40
  -1  -1 -11   52.19    1.80
  -1  -1 -11   57.39    2.10
   1   1  11   53.79    1.90
   1   1  11   57.49    1.90
   1   1  11   55.39    1.90
   0  -2 -11    5.10    1.90
   0  -2 -11    6.30    0.80
   0  -2 -11    6.40    0.90
   0  -2 -11    7.00    0.80
   0   2  11    6.60    0.70
   0   2  11    6.10    2.40
   0   2  11    5.00    0.60
   0   2  11    5.20    0.60
   1  -3 -11  291.07    7.30
   1  -3 -11  264.47   10.40
   1  -3 -11  274.07    6.60
   1  -3 -11  277.87    6.90
  -1   3  11  275.07    6.60
  -1   3  11  276.67   10.60
  -1   3  11  288.47    6.90
  -1   3  11  278.27    6.90
   2  -4 -11  209.78    6.00
   2  -4 -11  197.48    8.60
   2  -4 -11  203.38    4.90
   2  -4 -11  200.08    5.20
  -2   4  11  204.18    5.30
  -2   4  11  206.58    5.00
  -2   4  11  214.28    5.30
  -2   4  11  213.18    9.00
   3  -5 -11   37.60    3.80
   3  -5 -11   30.70    1.00
   3  -5 -11   32.70    2.00
   3  -5 -11   31.30    1.20
  -3   5  11   32.50    1.60
  -3   5  11   35.00    3.80
  -3   5  11   32.30    1.10
  -3   5  11   32.60    1.40
   4  -6 -11   19.40    1.70
   4  -6 -11   15.80    3.00
  -4   6  11   20.50    3.50
  -4   6  11   15.20    1.00
  -4   6  11   17.30    1.20
  -5   3 -12    3.00    0.50
  -5   3 -12    3.50    0.80
   5  -3  12    3.70    0.90
  -4   2 -12    5.30    0.60
  -4   2 -12    6.90    0.90
  -4   2 -12    5.90    0.90
  -4   2 -12    7.80    1.00
   4  -2  12    6.10    0.80
  -3   1 -12   63.49    2.10
  -3   1 -12   61.99    2.20
  -3   1 -12   60.89    4.60
  -3   1 -12   62.59    2.30
  -3   1 -12   57.49    2.00
   3  -1  12   68.29    5.50
   3  -1  12   59.29    2.00
  -2   0 -12   28.20    1.60
  -2   0 -12   28.80    3.80
  -2   0 -12   24.60    1.20
  -2   0 -12   28.80    1.40
  -2   0 -12   26.40    1.30
   2   0  12   38.10    5.00
   2   0  12   27.10    1.30
  -1  -1 -12   39.80    1.80
  -1  -1 -12   35.90    1.50
  -1  -1 -12   37.70    1.60
  -1  -1 -12   35.80    3.90
  -1  -1 -12   38.30    1.50
   1   1  12   37.60    1.50
   1   1  12   42.00    4.30
   1   1  12   36.50    1.50
   1   1  12   35.70    1.60
   0  -2 -12    4.30    0.60
   0  -2 -12    2.80    0.50
   0  -2 -12    4.90    0.90
   0  -2 -12    4.70    0.70
   0  -2 -12    3.80    1.90
   0   2  12    3.60    0.50
   0   2  12    3.20    0.50
   0   2  12    4.90    0.70
   0   2  12    4.70    1.90
   1  -3 -12   26.30    1.30
   1  -3 -12   25.30    1.70
   1  -3 -12   24.20    1.00
   1  -3 -12   25.40    3.40
  -1   3  12   23.00    1.00
  -1   3  12   27.20    1.30
  -1   3  12   25.60    1.30
  -1   3  12   22.80    3.30
   2  -4 -12   79.89    5.30
   2  -4 -12   78.79    2.90
   2  -4 -12   73.99    2.30
   2  -4 -12   74.69    2.00
  -2   4  12   75.79    2.10
  -2   4  12   71.19    3.00
  -2   4  12   75.89    2.40
  -2   4  12   84.79    5.60
   3  -5 -12    8.50    1.20
   3  -5 -12   10.00    0.80
   3  -5 -12   15.80    3.10
  -3   5  12   10.00    0.90
  -3   5  12   10.50    1.00
  -3   5  12   11.10    2.70
   4  -6 -12   29.30    2.20
  -4   6  12   21.20    4.60
  -4   2 -13    8.60    1.30
  -4   2 -13   11.90    1.20
  -3   1 -13   51.59    2.10
  -3   1 -13   54.99    2.00
  -3   1 -13   52.29    2.10
   3  -1  13   48.80    1.90
  -2   0 -13    0.40    0.40
  -2   0 -13   -0.20    0.50
  -2   0 -13    0.20    0.40
  -2   0 -13   -1.60    2.10
  -2   0 -13   -1.20    0.70
   2   0  13    0.30    0.40
   2   0  13   -1.80    1.90
  -1  -1 -13   18.90    3.50
  -1  -1 -13   19.50    1.60
  -1  -1 -13   20.50    1.30
  -1  -1 -13   21.10    1.10
   1   1  13   14.10    2.50
   1   1  13   21.10    1.20
   0  -2 -13    2.50    0.50
   0  -2 -13    2.50    0.50
   0  -2 -13    3.80    2.10
   0  -2 -13    2.90    1.00
   0   2  13    2.20    0.60
   0   2  13    2.00    0.60
   0   2  13    2.10    0.40
   0   2  13   -1.10    1.70
   1  -3 -13    2.70    1.00
   1  -3 -13    1.60    0.50
   1  -3 -13    1.00    0.40
   1  -3 -13    0.90    1.80
  -1   3  13    1.70    0.50
  -1   3  13    1.60    0.60
  -1   3  13    1.90    2.30
  -1   3  13    0.60    0.40
   2  -4 -13    1.30    0.90
   2  -4 -13    0.80    3.80
   2  -4 -13    0.50    0.30
  -2   4  13    0.60    0.40
  -2   4  13   -0.70    2.30
  -2   4  13    0.50    0.50
   3  -5 -13    2.50    2.60
   3  -5 -13    3.20    1.10
  -3   5  13    4.00    0.70
  -3   5  13    2.70    0.50
  -3   1 -14   13.60    1.40
  -3   1 -14   12.30    1.30
  -3   1 -14   12.60    1.40
  -2   0 -14    8.90    0.90
  -2   0 -14   10.90    2.80
  -2   0 -14    6.40    0.80
  -2   0 -14    8.50    1.10
   2   0  14    9.00    3.00
   2   0  14    8.00    1.00
  -1  -1 -14   19.70    1.20
  -1  -1 -14   21.00    3.70
  -1  -1 -14   23.20    1.40
  -1  -1 -14   23.90    1.80
  -1  -1 -14   19.50    1.20
   1   1  14   22.20    1.40
   1   1  14   24.00    4.50
   0  -2 -14   20.10    4.00
   0  -2 -14   15.60    1.00
   0  -2 -14   14.50    1.10
   0  -2 -14   15.00    1.60
   0   2  14   16.70    1.20
   0   2  14   20.30    4.20
   0   2  14   14.70    1.00
   1  -3 -14   34.70    4.40
   1  -3 -14   33.50    1.50
   1  -3 -14   34.50    2.10
  -1   3  14   34.30    1.50
  -1   3  14   29.70    1.20
  -1   3  14   33.20    1.60
  -1   3  14   43.60    5.30
   2  -4 -14   11.50    1.70
   2  -4 -14    7.10    2.70
   2  -4 -14    9.90    0.90
  -2   4  14    9.60    3.70
  -2   4  14   10.40    1.00
  -2   4  14   11.40    1.20
   3  -5 -14    9.70    1.50
  -3   5  14   13.00    1.20
  -3   1 -15   14.40    1.40
  -3   1 -15   13.10    1.50
  -3   1 -15   12.60    1.40
  -2   0 -15   19.90    1.40
  -2   0 -15   16.70    1.70
  -2   0 -15   18.70    1.40
   2   0  15   17.80    1.30
  -1  -1 -15   39.50    1.80
  -1  -1 -15   36.80    1.60
  -1  -1 -15   33.90    4.70
  -1  -1 -15   43.20    2.30
   1   1  15   41.00    1.90
   0  -2 -15    1.20    0.50
   0  -2 -15    1.20    0.50
   0  -2 -15    5.40    2.90
   0  -2 -15    0.90    1.00
   0   2  15    1.20    0.60
   0   2  15    0.20    0.50
   0   2  15    2.40    2.60
   1  -3 -15   18.70    4.40
   1  -3 -15   19.10    1.30
   1  -3 -15   18.20    2.00
   1  -3 -15   18.00    0.90
  -1   3  15   17.50    4.10
  -1   3  15   20.60    1.40
  -1   3  15   16.20    1.20
   2  -4 -15    4.60    1.30
  -2   4  15    7.10    5.10
  -2   4  15    3.60    0.70
  -1  -1 -16   64.39    3.10
  -1  -1 -16   59.89    6.00
  -1  -1 -16   64.69    2.80
  -1  -1 -16   58.89    2.20
   1   1  16   65.19    8.10
   1   1  16   59.39    2.30
   0  -2 -16    2.60    0.70
   0  -2 -16    3.40    1.20
   0  -2 -16    2.90    0.60
   0  -2 -16    3.00    2.50
   0   2  16    2.80    0.70
   0   2  16    4.60    4.00
   1  -3 -16   25.50    1.20
   1  -3 -16   25.40    2.30
   1  -3 -16   27.20    1.70
  -1   3  16   38.30    6.80
  -1   3  16   29.60    1.70
  -3   0  15   12.50    3.70
  -3   0  15   15.50    1.40
   3   0 -15   15.90    1.20
   3   0 -15   20.40    3.90
   3   0 -15   16.60    2.30
  -2  -1  15    8.10    0.90
  -2  -1  15    9.90    0.70
  -2  -1  15   10.80    3.60
   2   1 -15   12.90    3.50
   2   1 -15    9.60    1.40
  -1  -2  15    2.90    0.60
  -1  -2  15    2.70    0.70
  -1  -2  15    4.60    4.40
   1   2 -15    2.30    0.50
   1   2 -15    5.20    1.20
   1   2 -15    6.20    3.50
   0  -3  15    3.20    0.60
   0  -3  15    2.90    0.60
   0   3 -15    2.20    0.50
   0   3 -15    4.00    1.10
  -4   1  14    2.90    3.10
   4  -1 -14    3.20    2.70
  -3   0  14   -3.50    2.40
  -3   0  14   -1.00    0.50
  -3   0  14   -0.70    0.40
   3   0 -14   -0.10    1.00
   3   0 -14    0.20    0.50
   3   0 -14    1.30    2.60
  -2  -1  14   47.30    2.00
  -2  -1  14   45.20    1.50
  -2  -1  14   46.60    5.70
  -2  -1  14   48.00    1.50
   2   1 -14   52.89    2.50
   2   1 -14   42.40    5.30
   2   1 -14   47.90    2.00
  -1  -2  14    9.90    1.10
  -1  -2  14   11.30    0.90
  -1  -2  14    8.90    3.50
  -1  -2  14   10.60    0.90
   1   2 -14    8.20    2.90
   1   2 -14   11.00    1.60
   1   2 -14    9.80    1.00
   0  -3  14    5.00    3.60
   0  -3  14    1.60    0.50
   0  -3  14    3.00    0.60
   0   3 -14    2.30    0.70
   0   3 -14    2.90    1.00
   0   3 -14    6.10    3.30
   0   3 -14    2.20    0.50
   1  -4  14    2.90    0.70
  -1   4 -14    2.70    0.60
  -1   4 -14    4.10    1.00
  -5   2  13   49.99    2.00
  -5   2  13   42.90    5.40
   5  -2 -13   45.50    3.30
  -4   1  13    2.70    0.60
  -4   1  13    2.50    0.60
  -4   1  13    1.90    2.00
   4  -1 -13    2.90    1.00
   4  -1 -13    1.20    2.20
  -3   0  13   10.90    1.10
  -3   0  13   10.40    1.20
  -3   0  13   13.90    3.50
   3   0 -13    9.50    1.00
   3   0 -13   10.00    2.90
   3   0 -13    8.70    1.30
  -2  -1  13   23.90    1.40
  -2  -1  13   25.40    1.00
  -2  -1  13   24.70    1.00
  -2  -1  13   25.10    1.40
  -2  -1  13   27.00    4.20
   2   1 -13   21.20    2.10
   2   1 -13   27.60    4.30
   2   1 -13   24.80    1.90
  -1  -2  13   62.19    2.00
  -1  -2  13   60.19    1.90
  -1  -2  13   60.79    5.60
   1   2 -13   61.09    2.20
   1   2 -13   57.29    2.10
   1   2 -13   63.59    5.50
   1   2 -13   62.39    2.60
   0  -3  13   -1.50    2.10
   0  -3  13    0.00    0.50
   0  -3  13   -0.30    0.40
   0   3 -13   -1.30    2.30
   0   3 -13   -0.30    0.30
   0   3 -13    0.20    0.80
   0   3 -13    0.20    0.50
   1  -4  13   10.60    1.00
   1  -4  13   12.40    1.20
  -1   4 -13   11.30    1.10
  -1   4 -13   10.40    1.00
  -1   4 -13   12.60    1.40
   2  -5  13   -0.30    0.60
  -2   5 -13    0.80    0.80
  -2   5 -13   -0.90    0.50
  -6   3  12    3.10    0.60
   6  -3 -12    2.40    1.20
  -5   2  12    4.20    0.60
  -5   2  12    9.10    2.80
  -5   2  12    5.70    0.70
   5  -2 -12    3.00    2.00
   5  -2 -12    4.40    1.20
  -4   1  12  109.79    6.60
  -4   1  12  111.19    3.20
  -4   1  12  102.09    3.10
   4  -1 -12  101.09    3.00
   4  -1 -12  106.99    3.70
   4  -1 -12  106.79    6.30
  -3   0  12   -0.30    0.40
  -3   0  12   -0.50    0.40
  -3   0  12   -0.60    1.70
   3   0 -12   -0.20    1.80
   3   0 -12   -0.40    0.40
   3   0 -12   -0.10    0.80
  -2  -1  12   31.20    1.10
  -2  -1  12   37.00    4.80
  -2  -1  12   30.80    1.60
  -2  -1  12   32.50    1.10
  -2  -1  12   28.40    1.40
   2   1 -12   32.70    1.90
   2   1 -12   42.60    5.80
   2   1 -12   29.10    1.40
  -1  -2  12   51.39    1.70
  -1  -2  12   51.19    2.10
  -1  -2  12   53.39    1.70
   1   2 -12   53.79    4.90
   1   2 -12   53.29    2.50
   0  -3  12   18.60    1.10
   0  -3  12   17.40    1.10
   0  -3  12   14.10    3.00
   0   3 -12   16.60    1.20
   0   3 -12   16.80    1.10
   0   3 -12   13.50    2.70
   0   3 -12   18.00    1.50
   1  -4  12   17.80    1.30
   1  -4  12   16.50    1.10
   1  -4  12   14.30    2.80
  -1   4 -12   19.90    1.60
  -1   4 -12   17.40    1.20
  -1   4 -12   16.70    1.10
  -1   4 -12   19.70    3.30
   2  -5  12    1.40    0.70
  -2   5 -12    1.60    0.50
  -2   5 -12    1.80    0.50
  -2   5 -12    0.90    0.80
  -6   3  11    0.20    0.40
  -6   3  11    3.80    2.70
  -6   3  11    1.20    0.50
   6  -3 -11    2.10    2.20
   6  -3 -11   -0.90    0.90
  -5   2  11    0.30    0.40
  -5   2  11    2.20    2.10
  -5   2  11   -0.20    0.20
   5  -2 -11    0.40    0.30
   5  -2 -11   -0.80    0.90
   5  -2 -11    1.10    2.00
  -4   1  11   21.50    3.10
  -4   1  11   21.10    1.10
  -4   1  11   20.70    1.90
   4  -1 -11   21.90    1.10
   4  -1 -11   23.90    1.80
   4  -1 -11   28.60    3.80
  -3   0  11  196.48    5.20
  -3   0  11  212.28    5.30
  -3   0  11  212.78    8.90
   3   0 -11  195.08    8.60
   3   0 -11  208.28    5.20
   3   0 -11  212.18    6.40
  -2  -1  11   12.80    1.10
  -2  -1  11   12.40    0.70
  -2  -1  11   14.60    1.40
  -2  -1  11   11.20    0.70
  -2  -1  11    9.70    2.50
   2   1 -11   10.90    0.90
   2   1 -11    9.50    2.40
   2   1 -11    9.10    0.80
   2   1 -11   12.10    1.40
  -1  -2  11   95.99    2.70
  -1  -2  11  101.49    2.90
  -1  -2  11   95.39    2.70
   1   2 -11  103.59    5.90
   1   2 -11   99.99    2.80
   1   2 -11   94.49    2.80
   1   2 -11   96.89    3.30
   0  -3  11    3.30    1.80
   0  -3  11    3.70    0.50
   0  -3  11    4.10    0.50
   0  -3  11    2.90    0.60
   0   3 -11    3.30    0.50
   0   3 -11    4.20    0.90
   0   3 -11    4.90    2.00
   0   3 -11    2.50    0.40
   1  -4  11    3.30    3.80
   1  -4  11    2.10    0.70
   1  -4  11    4.10    0.60
  -1   4 -11    3.90    0.80
  -1   4 -11    3.90    0.60
  -1   4 -11    1.30    2.00
   2  -5  11   15.60    1.30
   2  -5  11   13.80    0.90
  -2   5 -11   12.90    1.00
  -2   5 -11   13.30    1.10
  -2   5 -11   15.00    1.50
   3  -6  11    0.40    0.80
  -3   6 -11    0.40    0.80
  -3   6 -11    1.10    0.80
  -6   3  10   27.40    1.20
  -6   3  10   30.30    3.70
  -6   3  10   31.10    1.40
   6  -3 -10   24.50    2.00
   6  -3 -10   27.90    3.60
  -5   2  10   27.80    1.30
  -5   2  10   26.30    3.30
  -5   2  10   25.90    1.20
   5  -2 -10   25.40    1.10
   5  -2 -10   28.90    1.90
   5  -2 -10   29.70    3.60
  -4   1  10    8.60    0.80
  -4   1  10    6.60    0.80
   4  -1 -10    8.40    1.90
   4  -1 -10    7.20    0.70
  -3   0  10  127.99    7.40
  -3   0  10  130.09    3.50
  -3   0  10  126.49    3.40
   3   0 -10  129.79    3.90
   3   0 -10  126.49    3.40
   3   0 -10  127.09    6.30
  -2  -1  10  308.07    7.50
  -2  -1  10  318.17    7.50
  -2  -1  10  309.37   11.10
  -2  -1  10  314.47    7.20
  -2  -1  10  304.97    7.20
   2   1 -10  314.87    7.80
   2   1 -10  303.17   10.90
   2   1 -10  306.67    7.40
   2   1 -10  276.57    7.70
  -1  -2  10  256.27    6.20
  -1  -2  10  255.87    9.80
  -1  -2  10  245.08    6.00
  -1  -2  10  237.18    6.20
  -1  -2  10  245.88    6.10
   1   2 -10  249.68    6.50
   1   2 -10  244.98    9.50
   0  -3  10  118.19    3.30
   0  -3  10  124.49    6.50
   0  -3  10  122.59    3.30
   0  -3  10  124.29    3.30
   0   3 -10  119.09    6.20
   0   3 -10  125.09    3.70
   1  -4  10   72.39    5.10
   1  -4  10   62.69    2.00
   1  -4  10   67.19    2.20
  -1   4 -10   67.49    2.50
  -1   4 -10   64.19    2.10
  -1   4 -10   68.99    2.10
  -1   4 -10   55.19    4.40
   2  -5  10   27.70    1.20
   2  -5  10   31.40    1.60
   2  -5  10   31.70    4.00
  -2   5 -10   28.50    3.50
  -2   5 -10   30.10    1.30
  -2   5 -10   29.10    1.30
  -2   5 -10   33.00    1.80
   3  -6  10   37.70    1.90
  -3   6 -10   36.90    1.60
  -3   6 -10   34.20    1.50
  -3   6 -10   39.30    2.00
  -7   4   9   18.10    2.70
  -7   4   9   20.40    1.10
  -7   4   9   19.80    1.00
   7  -4  -9   18.50    2.50
  -6   3   9    0.20    0.30
  -6   3   9   -1.40    1.50
  -6   3   9    0.10    0.40
   6  -3  -9   -0.30    0.80
   6  -3  -9   -0.70    1.40
  -5   2   9   45.80    3.70
  -5   2   9   46.70    1.60
  -5   2   9   45.70    1.50
   5  -2  -9   44.80    1.40
   5  -2  -9   44.90    3.50
   5  -2  -9   48.50    2.10
  -4   1   9  288.27    7.10
  -4   1   9  292.37    7.10
   4  -1  -9  292.97    7.00
   4  -1  -9  278.17   10.10
   4  -1  -9  302.07    7.50
  -3   0   9  279.07   10.10
  -3   0   9  290.67    7.00
  -3   0   9  287.37    6.90
   3   0  -9  291.37    6.90
   3   0  -9  291.17   10.10
   3   0  -9  277.27    6.90
   3   0  -9  284.27    7.30
  -2  -1   9   19.20    1.00
  -2  -1   9   19.80    0.70
  -2  -1   9   19.90    1.10
  -2  -1   9   19.70    0.90
  -2  -1   9   19.40    2.50
  -2  -1   9   18.70    0.70
   2   1  -9   18.90    1.30
   2   1  -9   19.80    0.90
   2   1  -9   21.80    2.60
  -1  -2   9  186.68    4.70
  -1  -2   9  180.98    4.90
  -1  -2   9  185.48    4.60
  -1  -2   9  188.38    7.70
  -1  -2   9  191.48    4.70
  -1  -2   9  184.88    4.60
   1   2  -9  176.78    7.50
   1   2  -9  187.78    4.70
   1   2  -9  188.18    4.70
   1   2  -9  191.08    5.00
   0  -3   9  424.56   10.30
   0  -3   9  434.16   10.30
   0  -3   9  439.76   10.30
   0  -3   9  437.16   13.90
   0  -3   9  426.46   10.20
   0   3  -9  420.06   10.30
   0   3  -9  433.76   10.30
   0   3  -9  439.26   10.50
   1  -4   9   66.69    4.70
   1  -4   9   67.59    2.20
   1  -4   9   68.89    2.10
  -1   4  -9   66.69    2.10
  -1   4  -9   69.99    2.10
  -1   4  -9   69.99    2.50
  -1   4  -9   68.29    4.60
   2  -5   9  112.89    3.30
   2  -5   9  104.59    3.00
   2  -5   9  109.49    6.00
  -2   5  -9  108.89    5.90
  -2   5  -9  107.19    3.00
  -2   5  -9  109.89    3.40
   3  -6   9    0.40    0.60
   3  -6   9   -0.20    0.30
  -3   6  -9   -0.20    0.30
  -3   6  -9    0.30    0.70
  -3   6  -9   -0.10    0.40
   4  -7   9    0.20    0.70
  -4   7  -9    0.60    0.80
  -4   7  -9    0.40    0.40
  -4   7  -9    0.60    0.40
  -7   4   8    3.90    0.40
  -7   4   8    4.50    0.60
   7  -4  -8    3.60    1.00
  -6   3   8   40.00    3.10
  -6   3   8   39.20    1.40
  -6   3   8   41.80    1.40
   6  -3  -8   42.30    3.20
   6  -3  -8   40.90    2.10
  -5   2   8   24.40    1.00
  -5   2   8   24.50    1.20
  -5   2   8   27.70    2.80
   5  -2  -8   25.10    0.90
   5  -2  -8   28.80    2.80
   5  -2  -8   26.10    1.60
  -4   1   8   80.19    2.30
  -4   1   8   85.09    4.50
   4  -1  -8   78.19    2.20
   4  -1  -8   76.99    4.30
   4  -1  -8   77.99    2.60
  -3   0   8   38.20    1.30
  -3   0   8   37.60    1.30
  -3   0   8   36.90    1.50
   3   0  -8   38.70    1.30
   3   0  -8   34.40    2.90
   3   0  -8   37.60    1.70
   3   0  -8   38.70    1.30
  -2  -1   8   73.59    2.10
  -2  -1   8   82.29    2.20
  -2  -1   8   72.59    2.30
  -2  -1   8   73.29    4.30
  -2  -1   8   75.69    1.90
  -2  -1   8   73.89    1.90
   2   1  -8   74.29    2.10
   2   1  -8   76.39    2.10
   2   1  -8   74.49    2.50
   2   1  -8   72.19    4.20
  -1  -2   8  181.98    4.40
  -1  -2   8  169.68    4.90
  -1  -2   8  179.48    4.40
  -1  -2   8  178.08    4.50
  -1  -2   8  185.38    4.50
   1   2  -8  187.48    7.20
   1   2  -8  179.28    4.50
   1   2  -8  176.78    4.50
   1   2  -8  184.68    4.80
   0  -3   8   18.30    0.90
   0  -3   8   18.70    0.90
   0  -3   8   18.40    1.20
   0  -3   8   16.90    0.90
   0  -3   8   19.50    2.60
   0  -3   8   18.70    0.90
   0   3  -8   20.90    1.30
   0   3  -8   17.10    2.40
   0   3  -8   16.20    0.80
   0   3  -8   18.50    0.90
   1  -4   8   91.79    2.50
   1  -4   8   88.69    2.70
   1  -4   8   84.09    2.60
   1  -4   8   96.09    5.20
  -1   4  -8   93.29    5.00
  -1   4  -8   88.09    2.80
  -1   4  -8   94.49    2.60
  -1   4  -8   88.89    2.50
   2  -5   8   83.39    2.30
   2  -5   8   73.89    4.80
   2  -5   8   85.59    2.70
  -2   5  -8   84.29    2.40
  -2   5  -8   87.99    2.80
  -2   5  -8   82.99    4.90
   3  -6   8   16.50    1.40
   3  -6   8   13.40    0.70
  -3   6  -8   16.30    0.90
  -3   6  -8   15.80    1.40
  -3   6  -8   14.70    0.90
  -4   7  -8    0.50    0.40
  -4   7  -8    1.50    0.80
  -4   7  -8    1.00    0.70
  -7   4   7   25.10    1.10
  -7   4   7   22.70    1.00
   7  -4  -7   25.30    1.90
   7  -4  -7   20.50    0.90
  -6   3   7   47.50    1.50
  -6   3   7   46.80    3.10
  -6   3   7   45.70    1.50
   6  -3  -7   49.20    3.30
   6  -3  -7   48.20    2.20
  -5   2   7   20.50    2.30
  -5   2   7   22.10    0.90
  -5   2   7   21.40    0.90
   5  -2  -7   21.60    0.80
   5  -2  -7   20.90    1.40
   5  -2  -7   19.10    2.30
  -4   1   7  239.88    6.30
  -4   1   7  252.67    6.00
  -4   1   7  248.58    8.40
   4  -1  -7  254.87    6.40
   4  -1  -7  240.38    6.00
   4  -1  -7  249.68    5.90
   4  -1  -7  254.57    8.40
  -3   0   7  539.65   12.70
  -3   0   7  552.64   12.70
  -3   0   7  535.25   15.40
   3   0  -7  554.14   12.70
   3   0  -7  549.25   13.00
   3   0  -7  537.95   12.70
   3   0  -7  552.54   15.40
  -2  -1   7  690.73   15.70
  -2  -1   7  678.03   16.10
  -2  -1   7  696.33   15.90
  -2  -1   7  702.83   18.90
  -2  -1   7  695.23   15.70
  -2  -1   7  683.23   15.90
   2   1  -7  683.33   15.90
   2   1  -7  688.33   18.90
   2   1  -7  684.83   16.20
  -1  -2   7   92.69    4.50
  -1  -2   7   84.09    2.30
  -1  -2   7   83.59    2.30
  -1  -2   7   83.39    2.50
  -1  -2   7   84.29    2.20
  -1  -2   7   84.09    2.20
   1   2  -7   83.19    2.30
   1   2  -7   86.09    2.50
   1   2  -7   83.79    2.30
   0  -3   7  178.18    4.60
   0  -3   7  184.18    4.50
   0  -3   7  185.18    4.80
   0  -3   7  180.08    4.50
   0  -3   7  186.38    4.80
   0   3  -7  189.68    4.80
   0   3  -7  186.18    4.80
   0   3  -7  180.18    4.50
   1  -4   7  412.86    9.90
   1  -4   7  418.66   12.80
   1  -4   7  405.06    9.70
   1  -4   7  408.86   10.00
   1  -4   7  425.16    9.70
   1  -4   7  401.16    9.80
  -1   4  -7  399.16    9.70
  -1   4  -7  413.96    9.70
  -1   4  -7  419.86   12.70
  -1   4  -7  416.66   10.00
   2  -5   7   80.09    2.60
   2  -5   7   76.79    4.50
   2  -5   7   80.29    2.20
  -2   5  -7   81.39    2.70
  -2   5  -7   78.79    2.30
  -2   5  -7   80.59    4.50
  -2   5  -7   79.09    2.30
   3  -6   7   21.00    1.40
   3  -6   7   19.00    0.80
   3  -6   7   23.60    3.00
  -3   6  -7   21.20    1.00
  -3   6  -7   21.90    2.70
  -3   6  -7   19.10    1.00
   4  -7   7   42.90    2.20
  -4   7  -7   40.20    2.10
  -4   7  -7   43.10    1.60
  -7   4   6    7.80    0.60
  -7   4   6    8.00    0.60
   7  -4  -6    9.50    1.50
   7  -4  -6    6.10    0.70
   7  -4  -6    9.00    0.70
  -6   3   6  141.99    3.50
  -6   3   6  139.59    4.90
   6  -3  -6  132.59    3.40
   6  -3  -6  138.09    3.50
   6  -3  -6  141.69    5.00
   6  -3  -6  148.39    4.60
  -5   2   6    8.10    0.60
  -5   2   6    9.60    1.60
  -5   2   6    8.30    0.60
   5  -2  -6    7.70    1.50
   5  -2  -6    8.60    0.40
   5  -2  -6    7.20    1.10
  -4   1   6   46.00    1.40
  -4   1   6   47.30    2.90
  -4   1   6   41.70    1.60
  -4   1   6   44.20    1.30
   4  -1  -6   45.90    1.30
   4  -1  -6   47.70    1.30
   4  -1  -6   44.20    2.80
   4  -1  -6   47.40    1.80
  -3   0   6    0.00    0.20
  -3   0   6    0.40    0.40
  -3   0   6   -0.40    0.20
   3   0  -6    0.70    0.50
   3   0  -6    0.20    0.90
   3   0  -6   -0.30    0.20
   3   0  -6   -0.30    0.20
  -2  -1   6    1.10    0.10
  -2  -1   6    2.10    2.00
  -2  -1   6    1.10    0.20
  -2  -1   6    1.10    0.10
  -2  -1   6    0.80    0.20
   2   1  -6    0.70    0.20
   2   1  -6    2.00    0.50
   2   1  -6    1.70    0.50
   2   1  -6    0.40    0.80
  -1  -2   6   26.40    2.30
  -1  -2   6   26.60    1.10
  -1  -2   6   26.40    0.90
  -1  -2   6   27.10    0.90
  -1  -2   6   24.80    0.90
  -1  -2   6   27.10    0.90
   1   2  -6   26.80    0.90
   1   2  -6   25.70    0.90
   1   2  -6   28.10    1.20
   0  -3   6    1.00    0.40
   0  -3   6    1.30    0.30
   0  -3   6    0.80    0.30
   0  -3   6    0.90    0.30
   0   3  -6    1.30    0.90
   0   3  -6    1.20    0.20
   0   3  -6    0.60    0.20
   0   3  -6    1.50    0.40
   1  -4   6   53.89    1.80
   1  -4   6   53.89    3.40
   1  -4   6   54.49    1.60
   1  -4   6   51.49    1.50
  -1   4  -6   63.49    5.50
  -1   4  -6   57.59    1.60
  -1   4  -6   53.69    1.90
   2  -5   6    7.60    0.60
   2  -5   6    5.80    0.70
   2  -5   6    6.20    1.80
  -2   5  -6    6.30    0.60
  -2   5  -6    7.70    1.70
  -2   5  -6    8.10    0.80
  -2   5  -6    6.70    0.60
   3  -6   6   28.30    1.00
   3  -6   6   32.00    1.60
   3  -6   6   31.40    2.90
  -3   6  -6   29.90    2.70
  -3   6  -6   31.00    1.20
  -3   6  -6   30.40    1.10
  -3   6  -6   32.00    1.60
   4  -7   6   20.60    1.60
  -4   7  -6   16.20    1.00
  -4   7  -6   16.70    0.90
  -4   7  -6   18.40    1.60
  -7   4   5    6.50    0.50
  -7   4   5    5.60    0.50
   7  -4  -5    7.20    1.00
   7  -4  -5    6.00    0.60
  -6   3   5  151.48    3.80
  -6   3   5  152.28    3.70
   6  -3  -5  157.38    3.80
   6  -3  -5  157.68    4.40
   6  -3  -5  149.39    3.80
  -5   2   5   72.39    1.90
  -5   2   5   69.19    3.10
  -5   2   5   70.79    1.90
   5  -2  -5   69.69    1.80
   5  -2  -5   69.09    3.20
   5  -2  -5   67.19    1.80
   5  -2  -5   67.49    2.40
   5  -2  -5   69.99    2.40
  -4   1   5  573.74   13.30
  -4   1   5  569.44   13.60
  -4   1   5  577.34   13.30
  -4   1   5  576.24   15.30
   4  -1  -5  578.94   13.20
   4  -1  -5  587.44   13.60
   4  -1  -5  578.34   15.40
  -3   0   5    1.10    0.30
  -3   0   5   -0.20    0.80
  -3   0   5    0.80    0.20
   3   0  -5    0.60    0.20
   3   0  -5    0.70    0.20
   3   0  -5    1.30    0.40
   3   0  -5   -0.20    0.70
  -2  -1   5   41.70    2.60
  -2  -1   5   43.40    1.40
  -2  -1   5   43.40    1.30
  -2  -1   5   43.30    1.10
  -2  -1   5   44.40    1.10
   2   1  -5   43.90    1.30
   2   1  -5   44.00    1.20
   2   1  -5   44.40    2.60
  -1  -2   5  116.59    2.80
  -1  -2   5  113.39    2.90
  -1  -2   5  118.99    4.70
  -1  -2   5  115.09    2.80
  -1  -2   5  116.09    3.10
  -1  -2   5  115.99    2.90
   1   2  -5  114.09    4.60
   1   2  -5  117.49    2.90
   1   2  -5  118.79    3.10
   1   2  -5  113.79    2.90
   0  -3   5 1376.86   33.80
   0   3  -5 1385.66   33.80
   0   3  -5 1365.06   31.30
   1  -4   5   14.70    1.90
   1  -4   5   14.50    0.60
   1  -4   5   14.40    0.90
   1  -4   5   15.10    0.70
   1  -4   5   14.90    0.90
   1  -4   5   14.20    0.80
  -1   4  -5   16.10    0.90
  -1   4  -5   18.60    2.00
  -1   4  -5   15.20    0.70
   2  -5   5  157.38    4.20
   2  -5   5  162.58    6.00
   2  -5   5  148.19    4.20
   2  -5   5  149.49    4.10
  -2   5  -5  161.18    6.00
  -2   5  -5  154.38    3.90
  -2   5  -5  154.08    3.80
  -2   5  -5  157.78    4.20
   3  -6   5   22.30    2.80
  -3   6  -5   28.20    1.50
  -3   6  -5   28.40    1.20
  -3   6  -5   25.70    1.00
  -3   6  -5   27.30    2.50
   4  -7   5    0.20    0.60
  -4   7  -5    0.00    0.30
  -4   7  -5    0.70    0.70
  -4   7  -5    0.10    0.30
   5  -8   5    3.10    0.90
  -5   8  -5    3.40    0.40
  -5   8  -5    4.00    0.40
  -5   8  -5    4.40    1.00
   7  -4  -4   -0.50    0.70
   7  -4  -4   -0.40    0.40
   7  -4  -4    0.70    0.40
  -6   3   4   59.49    1.60
  -6   3   4   56.89    1.60
   6  -3  -4   59.29    1.80
   6  -3  -4   61.39    2.00
   6  -3  -4   60.59    2.20
  -5   2   4   49.40    1.40
  -5   2   4   49.99    1.40
  -5   2   4   49.90    2.30
   5  -2  -4   49.30    1.40
   5  -2  -4   48.30    1.80
   5  -2  -4   47.00    2.30
   5  -2  -4   49.40    1.40
   5  -2  -4   50.19    1.80
  -4   1   4   39.60    1.40
  -4   1   4   37.20    2.10
  -4   1   4   40.10    1.10
  -4   1   4   40.00    1.10
   4  -1  -4   39.50    1.10
   4  -1  -4   41.00    2.20
   4  -1  -4   39.00    1.10
   4  -1  -4   39.20    1.40
   4  -1  -4   40.20    1.10
   4  -1  -4   41.70    1.30
  -3   0   4 1181.68   28.80
   3   0  -4 1171.68   28.80
   3   0  -4 1217.48   27.10
  -2  -1   4  167.98    4.20
  -2  -1   4  173.58    3.90
  -2  -1   4  168.28    5.60
  -2  -1   4  168.88    4.00
  -2  -1   4  167.58    3.90
  -2  -1   4  167.18    4.00
   2   1  -4  167.78    4.20
   2   1  -4  170.48    4.10
  -1  -2   4  413.86    9.60
  -1  -2   4  415.76    9.50
  -1  -2   4  422.66    9.50
  -1  -2   4  413.86    9.60
  -1  -2   4  400.36    9.70
   1   2  -4  411.56    9.60
   1   2  -4  412.66    9.60
   1   2  -4  421.06    9.70
   0  -3   4 4409.76  102.19
   0   3  -4 4440.76  102.29
   1  -4   4  632.34   15.00
   1  -4   4  635.34   15.00
   1  -4   4  653.83   14.80
   1  -4   4  645.14   14.80
   1  -4   4  655.73   15.00
   1  -4   4  639.44   16.90
  -1   4  -4  635.24   16.80
  -1   4  -4  655.23   14.80
  -1   4  -4  646.64   15.00
  -1   4  -4  633.84   14.80
   2  -5   4  361.86    8.20
   2  -5   4  353.16    8.60
   2  -5   4  353.56   10.30
   2  -5   4  352.76    8.20
   2  -5   4  348.87    8.60
   2  -5   4  348.87    8.60
  -2   5  -4  359.26    8.60
  -2   5  -4  356.06   10.30
  -2   5  -4  346.57    8.30
  -2   5  -4  348.87    8.30
   3  -6   4    1.40    1.20
   3  -6   4    2.20    0.60
  -3   6  -4    0.80    0.30
  -3   6  -4    0.00    1.10
  -3   6  -4    0.90    0.30
   4  -7   4   41.60    2.00
  -4   7  -4   36.20    1.20
  -4   7  -4   36.40    2.50
  -4   7  -4   39.30    1.30
  -4   7  -4   41.10    2.00
  -5   8  -4   56.99    2.60
  -5   8  -4   53.59    1.60
  -5   8  -4   55.49    1.80
   7  -4  -3   18.70    1.50
   7  -4  -3   18.00    1.10
   6  -3  -3   48.40    1.90
   6  -3  -3   46.40    1.60
   6  -3  -3   44.60    1.50
  -5   2   3   52.89    1.40
  -5   2   3   52.99    1.40
   5  -2  -3   51.69    2.00
   5  -2  -3   52.09    1.50
   5  -2  -3   50.89    1.80
   5  -2  -3   51.99    1.50
  -4   1   3    2.10    0.60
  -4   1   3    0.90    0.20
  -4   1   3    1.50    0.40
  -4   1   3    1.00    0.20
   4  -1  -3    1.10    0.20
   4  -1  -3    1.40    0.60
   4  -1  -3    1.20    0.40
   4  -1  -3    0.70    0.20
  -3   0   3  793.02   19.80
  -3   0   3  819.62   18.50
   3   0  -3  804.82   19.90
   3   0  -3  815.62   18.40
   3   0  -3  820.22   18.40
  -2  -1   3 2828.82   67.09
   2   1  -3 2973.10   67.19
  -1  -2   3  122.09    2.90
  -1  -2   3  119.79    2.90
   1   2  -3  126.19    3.10
   1   2  -3  119.99    2.90
   1   2  -3  120.69    2.90
   0  -3   3 1707.03   40.80
   0   3  -3 1740.33   40.90
   1  -4   3   90.49    2.30
   1  -4   3   91.79    3.70
   1  -4   3   89.69    2.50
   1  -4   3   94.09    2.30
  -1   4  -3   90.79    2.30
  -1   4  -3   91.69    2.50
  -1   4  -3   89.89    3.70
  -1   4  -3   88.29    2.40
   2  -5   3   35.90    1.40
   2  -5   3   34.80    1.00
   2  -5   3   31.10    2.20
   2  -5   3   34.40    1.30
   2  -5   3   33.80    1.00
  -2   5  -3   38.60    1.10
  -2   5  -3   34.30    1.50
  -2   5  -3   32.20    2.20
  -2   5  -3   35.60    1.10
   3  -6   3   90.39    2.80
   3  -6   3   87.29    3.80
  -3   6  -3   88.09    2.40
  -3   6  -3   87.19    2.30
  -3   6  -3   92.59    2.90
  -3   6  -3   88.69    3.90
   4  -7   3   49.00    2.10
  -4   7  -3   46.40    1.40
  -4   7  -3   47.70    2.10
  -4   7  -3   46.50    1.40
   5  -8   3    1.40    0.80
  -5   8  -3    0.70    0.80
  -5   8  -3    1.20    0.30
  -5   8  -3    1.30    0.30
   8  -5  -2   24.10    1.50
   8  -5  -2   24.50    1.80
   7  -4  -2   40.50    1.90
   7  -4  -2   41.10    1.70
   6  -3  -2    3.30    0.50
   6  -3  -2    3.30    0.70
   6  -3  -2    4.10    0.60
   5  -2  -2   11.10    0.60
   5  -2  -2    9.40    0.90
   5  -2  -2    8.50    0.80
   5  -2  -2   10.60    0.70
  -4   1   2   95.79    3.00
  -4   1   2  102.79    2.50
  -4   1   2  100.79    2.40
  -4   1   2   97.79    2.40
   4  -1  -2   97.79    3.10
   4  -1  -2   99.79    2.70
   4  -1  -2   97.49    2.60
   4  -1  -2  100.89    2.70
  -3   0   2   40.80    1.10
  -3   0   2   42.10    1.90
  -3   0   2   40.80    1.10
  -3   0   2   37.80    1.40
  -3   0   2   38.30    1.10
   3   0  -2   38.40    1.10
   3   0  -2   39.20    1.00
   3   0  -2   41.30    1.00
   3   0  -2   41.20    1.20
   2   1  -2 9921.81  230.38
   0  -3   2 3825.92   87.19
   0   3  -2 3757.62   87.19
   1  -4   2  602.34   14.10
   1  -4   2  593.14   14.10
   1  -4   2  594.04   13.80
   1  -4   2  591.84   14.10
   1  -4   2  621.64   13.90
   1  -4   2  604.34   15.40
  -1   4  -2  619.74   14.10
  -1   4  -2  609.24   13.90
  -1   4  -2  604.14   13.90
  -1   4  -2  619.64   15.50
   2  -5   2  100.59    3.80
   2  -5   2  101.89    2.40
   2  -5   2  105.29    2.50
   2  -5   2   99.09    2.90
   2  -5   2  102.89    2.80
  -2   5  -2   99.89    5.40
  -2   5  -2  101.59    2.60
  -2   5  -2  103.89    2.60
  -2   5  -2  102.69    2.90
   3  -6   2   31.30    2.30
   3  -6   2   34.10    1.50
  -3   6  -2   30.80    1.10
  -3   6  -2   31.80    1.10
  -3   6  -2   29.90    2.20
  -3   6  -2   35.80    1.70
   4  -7   2   24.20    1.60
  -4   7  -2   25.40    0.90
  -4   7  -2   24.40    0.90
  -4   7  -2   27.80    1.70
   5  -8   2   24.30    1.70
  -5   8  -2   24.10    1.80
  -5   8  -2   24.10    0.90
  -5   8  -2   22.30    0.80
   8  -5  -1   28.00    1.80
   8  -5  -1   29.90    1.70
   7  -4  -1   10.20    1.10
   7  -4  -1    9.40    1.60
   6  -3  -1   66.79    2.10
   6  -3  -1   68.39    2.30
   6  -3  -1   62.99    2.10
   5  -2  -1   13.30    0.90
   5  -2  -1   12.70    0.90
   5  -2  -1   12.90    0.90
   5  -2  -1   14.10    0.70
   4  -1  -1 1209.18   27.60
  -3   0   1  168.48    4.00
  -3   0   1  168.38    3.90
  -3   0   1  164.18    4.60
  -3   0   1  167.78    4.00
  -3   0   1  165.58    3.90
   3   0  -1  168.58    3.80
   3   0  -1  168.08    4.00
   3   0  -1  172.08    3.80
   3   0  -1  165.78    4.00
   3   0  -1  162.78    4.70
  -1  -2   1 5509.95  129.69
   1   2  -1 5445.06  129.59
   0  -3   1  130.69    3.00
   0  -3   1  127.69    3.20
   0  -3   1  128.49    3.10
   0  -3   1  128.79    4.10
   0  -3   1  127.69    3.00
   0   3  -1  126.89    3.00
   0   3  -1  126.59    3.10
   0   3  -1  127.09    3.20
   0   3  -1  126.99    4.10
   1  -4   1 4113.19   94.49
  -1   4  -1 4120.69   94.49
   2  -5   1  301.47    7.60
   2  -5   1  308.87   10.30
   2  -5   1  314.17    7.20
   2  -5   1  308.87    7.50
   2  -5   1  307.17    7.10
   2  -5   1  313.47    7.50
  -2   5  -1  316.47    8.60
  -2   5  -1  313.87    7.30
  -2   5  -1  317.07    7.70
  -2   5  -1  317.97    7.30
   3  -6   1    1.60    0.50
   3  -6   1    2.70    0.80
  -3   6  -1    1.10    0.60
  -3   6  -1    2.10    0.30
  -3   6  -1    1.90    0.30
   4  -7   1  158.98    4.50
  -4   7  -1  162.08    4.60
  -4   7  -1  155.88    3.80
  -4   7  -1  155.48    3.80
   5  -8   1    1.40    0.70
   7  -4   0    1.20    0.80
   6  -3   0   31.90    1.50
   6  -3   0   32.00    1.40
   6  -3   0   30.20    1.40
   5  -2   0   11.30    0.80
   5  -2   0    9.70    0.70
   5  -2   0   10.80    0.80
  -4   1   0  118.99    3.00
   4  -1   0  118.39    3.00
   4  -1   0  118.69    3.00
   4  -1   0  117.69    3.00
  -3   0   0   30.90    0.80
  -3   0   0   30.00    0.80
  -3   0   0   29.20    1.30
  -3   0   0   31.30    0.90
   3   0   0   31.60    0.90
   3   0   0   29.60    0.90
   3   0   0   29.90    1.50
  -1  -2   0 6567.14  151.48
   1   2   0 6363.06  151.28
   0  -3   0 2189.98   50.49
   0   3   0 2169.78   50.49
   1  -4   0    7.80    0.60
   1  -4   0    9.90    0.40
   1  -4   0    9.80    1.10
  -1   4   0    8.70    0.70
  -1   4   0    9.60    0.60
  -1   4   0    9.80    0.40
  -1   4   0    8.00    1.00
  -1   4   0    9.80    0.40
   2  -5   0  474.65   12.30
   2  -5   0  467.45   11.10
   2  -5   0  458.75   11.20
  -2   5   0  485.35   10.90
  -2   5   0  465.45   12.10
  -2   5   0  464.65   11.20
  -2   5   0  487.05   10.90
   3  -6   0    8.00    0.70
   3  -6   0    8.00    0.90
   3  -6   0   10.30    1.20
   3  -6   0    9.10    1.10
  -3   6   0    8.40    0.50
  -3   6   0    6.60    1.00
  -3   6   0    8.40    0.50
   4  -7   0  203.68    5.40
  -4   7   0  193.78    4.70
  -4   7   0  197.68    4.70
  -4   7   0  204.58    5.60
   5  -8   0    0.90    0.70
   5  -8   0    0.60    0.80
   7  -4   1   21.20    1.40
   7  -4   1   20.90    1.50
   6  -3   1    9.10    0.90
   6  -3   1   11.50    1.00
   6  -3   1   10.00    1.00
  -5   2  -1    1.60    0.40
   5  -2   1    1.40    0.40
   5  -2   1    2.40    0.40
   5  -2   1    1.60    0.50
  -4   1  -1   14.00    0.70
   4  -1   1   14.70    0.70
   4  -1   1   13.90    0.70
   4  -1   1   13.60    0.70
  -3   0  -1    2.70    0.50
  -3   0  -1    3.10    0.20
  -3   0  -1    3.00    0.20
  -3   0  -1    4.00    0.60
   3   0   1    3.20    0.30
   3   0   1    2.90    0.30
  -2  -1  -1 3776.42   86.19
  -1  -2  -1 6021.70  141.59
   1   2   1 6024.70  141.59
   0  -3  -1  448.86   10.30
   0  -3  -1  460.55   10.30
   0  -3  -1  435.26   11.40
   0  -3  -1  445.26   10.40
   0   3   1  450.45   10.30
   0   3   1  449.86   11.40
   0   3   1  453.55   10.30
   0   3   1  448.26   10.40
   1  -4  -1  193.78    4.90
   1  -4  -1  200.08    5.90
   1  -4  -1  197.68    4.80
   1  -4  -1  200.38    4.60
   1  -4  -1  196.38    4.60
  -1   4   1  197.28    4.90
  -1   4   1  199.28    4.60
  -1   4   1  197.18    4.60
  -1   4   1  196.68    4.80
   2  -5  -1    3.20    0.80
   2  -5  -1    3.80    0.80
   2  -5  -1    1.60    0.40
  -2   5   1    1.30    0.30
  -2   5   1    1.50    0.20
  -2   5   1    1.60    0.50
   3  -6  -1   54.59    2.40
   3  -6  -1   52.79    1.80
   3  -6  -1   51.89    2.30
   3  -6  -1   51.69    1.90
  -3   6   1   53.39    1.40
  -3   6   1   53.19    1.40
  -3   6   1   53.09    2.00
   4  -7  -1   14.60    1.50
   4  -7  -1   13.00    1.20
  -4   7   1   11.30    0.60
   5  -8  -1    9.00    1.20
   5  -8  -1    9.00    1.20
   7  -4   2   16.80    1.30
   7  -4   2   17.00    1.40
   6  -3   2   73.49    2.40
   6  -3   2   71.99    2.30
   6  -3   2   67.39    2.30
  -5   2  -2  379.66    9.00
   5  -2   2  369.06    8.90
   5  -2   2  366.16    8.90
  -4   1  -2  266.77    6.30
  -4   1  -2  261.27    6.10
  -4   1  -2  262.07    6.10
   4  -1   2  258.07    6.30
   4  -1   2  266.67    6.40
  -3   0  -2  462.25   10.70
  -3   0  -2  466.25   10.70
  -3   0  -2  471.25   11.60
  -3   0  -2  459.75   10.80
  -3   0  -2  473.25   10.70
   3   0   2  469.05   10.60
   3   0   2  467.75   10.80
   3   0   2  462.65   10.70
   3   0   2  473.85   10.60
  -2  -1  -2  220.08    5.20
  -2  -1  -2  228.98    5.20
  -2  -1  -2  217.18    6.20
   2   1   2  224.68    5.20
   2   1   2  222.78    5.20
   2   1   2  219.28    6.20
   2   1   2  226.58    5.20
  -1  -2  -2 2075.09   52.99
   0  -3  -2 9053.69  208.48
   0  -3  -2 8790.32  208.48
   1  -4  -2   96.79    2.30
   1  -4  -2   87.79    3.40
   1  -4  -2   92.29    2.40
   1  -4  -2   93.99    2.20
   1  -4  -2   89.29    3.40
   1  -4  -2   91.99    2.50
  -1   4   2   93.39    2.30
  -1   4   2   93.49    2.30
  -1   4   2   91.59    2.40
   2  -5  -2   46.80    1.20
   2  -5  -2   50.19    2.90
   2  -5  -2   49.60    2.40
   2  -5  -2   46.50    1.20
   2  -5  -2   45.90    1.60
  -2   5   2   47.30    1.30
  -2   5   2   46.60    1.50
  -2   5   2   47.80    1.30
  -2   5   2   47.10    1.60
   3  -6  -2  104.99    3.20
   3  -6  -2  106.69    3.80
   3  -6  -2  104.89    3.80
   3  -6  -2  105.89    3.00
   3  -6  -2  105.59    3.00
  -3   6   2  107.09    2.60
   4  -7  -2  198.08    5.30
   4  -7  -2  213.48    5.60
  -4   7   2  198.48    4.80
  -4   7   2  198.48    4.80
   5  -8  -2   82.69    2.80
   5  -8  -2   84.09    3.10
  -5   8   2   80.09    2.10
   7  -4   3   26.20    1.60
   7  -4   3   26.70    1.60
   6  -3   3   17.40    1.10
   6  -3   3   15.30    1.10
   6  -3   3   15.10    1.20
  -5   2  -3    1.30    0.50
  -5   2  -3    1.30    0.20
  -5   2  -3    1.40    0.20
   5  -2   3    1.60    0.40
   5  -2   3    1.10    0.40
  -4   1  -3  172.88    4.00
  -4   1  -3  169.38    4.00
  -4   1  -3  171.98    4.30
  -4   1  -3  166.48    5.00
  -4   1  -3  170.88    4.20
   4  -1   3  175.68    5.10
   4  -1   3  167.08    4.20
   4  -1   3  168.38    4.30
  -3   0  -3  951.60   21.60
  -3   0  -3  947.71   22.90
  -3   0  -3  954.10   21.60
   3   0   3  943.81   21.60
   3   0   3  942.81   22.90
  -2  -1  -3 4204.48   97.49
   2   1   3 4301.37   97.59
  -1  -2  -3 1758.22   41.40
   1   2   3 1769.42   41.50
   0  -3  -3  428.16   11.30
   0  -3  -3  430.76    9.90
   0  -3  -3  436.46    9.90
   0  -3  -3  428.56    9.90
   0  -3  -3  429.76   10.00
   0  -3  -3  424.76   10.00
   0   3   3  403.76   11.40
   0   3   3  432.96    9.90
   0   3   3  428.86    9.90
   0   3   3  439.36    9.90
   1  -4  -3   64.49    2.90
   1  -4  -3   66.59    1.80
   1  -4  -3   67.59    1.70
   1  -4  -3   63.69    2.80
   1  -4  -3   67.59    1.70
   1  -4  -3   63.59    1.90
  -1   4   3   65.79    1.70
  -1   4   3   65.09    1.80
  -1   4   3   66.79    1.70
   2  -5  -3    5.10    0.70
   2  -5  -3    5.10    1.10
   2  -5  -3    4.70    0.30
   2  -5  -3    5.10    0.70
   2  -5  -3    5.20    1.10
   2  -5  -3    4.40    0.30
  -2   5   3    5.30    0.40
  -2   5   3    4.30    0.40
  -2   5   3    5.70    0.50
   3  -6  -3  330.07    8.40
   3  -6  -3  337.67    8.20
   3  -6  -3  342.47    9.40
   3  -6  -3  336.77    8.40
   3  -6  -3  333.87    9.40
  -3   6   3  338.87    7.90
  -3   6   3  339.27    7.90
   4  -7  -3   10.20    1.30
   4  -7  -3   10.60    1.10
  -4   7   3   11.00    0.60
  -4   7   3   10.80    0.60
   5  -8  -3   -0.40    0.60
   5  -8  -3    0.10    0.80
  -5   8   3    0.20    0.20
  -5   8   3    0.10    0.20
   7  -4   4    3.30    0.80
   7  -4   4    2.40    0.70
  -6   3  -4   14.60    1.00
  -6   3  -4   17.30    1.20
  -6   3  -4   15.70    0.70
   6  -3   4   16.00    1.10
   6  -3   4   16.00    1.90
  -5   2  -4    7.60    1.00
  -5   2  -4    9.30    0.50
  -5   2  -4    8.30    0.90
  -5   2  -4   10.30    1.30
  -5   2  -4    9.30    0.50
   5  -2   4    7.60    0.80
  -4   1  -4    9.90    1.20
  -4   1  -4    7.70    0.40
  -4   1  -4    7.90    0.60
  -4   1  -4    7.60    0.40
  -4   1  -4    7.30    0.70
   4  -1   4    8.50    0.30
   4  -1   4    8.50    1.40
   4  -1   4    8.30    0.60
   4  -1   4    8.50    0.30
   4  -1   4    7.50    0.70
  -3   0  -4   27.50    1.90
  -3   0  -4   27.00    0.80
  -3   0  -4   26.00    0.80
   3   0   4   27.00    1.90
   3   0   4   27.90    0.90
   3   0   4   27.60    0.80
   3   0   4   27.60    0.80
   3   0   4   27.90    1.00
  -2  -1  -4   26.30    0.90
  -2  -1  -4   27.50    0.80
  -2  -1  -4   27.60    0.90
  -2  -1  -4   30.10    1.90
  -2  -1  -4   27.60    0.90
   2   1   4   28.30    1.90
   2   1   4   30.90    1.00
   2   1   4   28.60    0.90
   2   1   4   27.20    0.80
  -1  -2  -4 5860.31  134.19
   0  -3  -4 1767.12   42.30
   0   3   4 1795.02   42.30
   1  -4  -4   63.59    1.90
   1  -4  -4   66.19    1.80
   1  -4  -4   64.99    1.70
   1  -4  -4   62.19    3.00
   1  -4  -4   65.59    1.70
   1  -4  -4   65.69    1.90
  -1   4   4   60.19    3.00
  -1   4   4   63.89    1.80
  -1   4   4   65.29    1.70
  -1   4   4   70.69    1.70
   2  -5  -4    0.00    0.30
   2  -5  -4    0.70    0.80
   2  -5  -4   -0.30    0.30
   2  -5  -4   -0.10    0.70
   2  -5  -4    0.00    0.40
  -2   5   4    0.50    0.20
  -2   5   4    0.40    0.30
   3  -6  -4  210.98    5.20
   3  -6  -4  200.68    6.60
   3  -6  -4  204.88    6.70
   3  -6  -4  212.78    5.60
  -3   6   4  207.68    5.20
  -3   6   4  208.18    5.00
  -3   6   4  207.28    5.00
   4  -7  -4    2.30    0.60
   4  -7  -4    1.80    0.80
  -4   7   4    2.10    0.30
  -4   7   4    2.00    0.30
   5  -8  -4   -0.50    0.50
   5  -8  -4   -0.60    0.80
  -5   8   4   -0.30    0.30
  -5   8   4   -0.20    0.30
   7  -4   5    2.10    0.80
   7  -4   5    2.30    0.70
  -6   3  -5    5.00    0.50
  -6   3  -5    4.60    0.50
  -6   3  -5    4.80    0.70
   6  -3   5    4.00    0.80
  -5   2  -5  158.68    3.80
  -5   2  -5  151.58    5.30
  -5   2  -5  155.88    3.80
  -5   2  -5  160.08    4.10
  -5   2  -5  158.48    4.30
   5  -2   5  158.98    5.50
   5  -2   5  154.08    4.10
  -4   1  -5    3.80    0.40
  -4   1  -5    3.60    0.40
  -4   1  -5    3.40    0.40
  -4   1  -5    4.30    1.10
  -4   1  -5    2.70    0.40
   4  -1   5    2.90    0.40
   4  -1   5    2.80    1.00
   4  -1   5    3.40    0.30
   4  -1   5    4.20    0.30
   4  -1   5    3.40    0.50
  -3   0  -5    8.30    0.50
  -3   0  -5    9.50    1.40
  -3   0  -5    8.20    0.80
  -3   0  -5    7.90    0.50
  -3   0  -5    7.70    0.70
   3   0   5    6.90    1.10
   3   0   5    8.70    0.50
   3   0   5    7.90    0.60
   3   0   5    8.60    0.60
   3   0   5    9.80    0.50
  -2  -1  -5  857.01   21.50
  -2  -1  -5  861.81   19.50
   2   1   5  838.52   21.50
   2   1   5  844.72   19.50
   2   1   5  856.91   19.40
  -1  -2  -5 3985.10   96.09
   1   2   5 4254.07   96.19
   0  -3  -5    1.30    0.60
   0  -3  -5    2.70    0.30
   0  -3  -5    3.50    0.30
   0  -3  -5    3.60    0.50
   0  -3  -5    3.00    0.40
   0   3   5    3.90    1.10
   0   3   5    3.10    0.30
   0   3   5    3.50    0.40
   0   3   5    2.90    0.40
   0   3   5    2.60    0.30
   1  -4  -5    3.50    0.50
   1  -4  -5    2.90    0.30
   1  -4  -5    3.20    0.40
   1  -4  -5    2.30    0.70
   1  -4  -5    3.70    0.30
   1  -4  -5    3.60    0.50
  -1   4   5    3.50    1.00
  -1   4   5    3.70    0.40
   2  -5  -5  371.56    8.60
   2  -5  -5  364.46   11.60
   2  -5  -5  353.66    8.90
   2  -5  -5  358.56    8.50
   2  -5  -5  367.96    8.90
   2  -5  -5  365.86    8.50
  -2   5   5  366.56    8.50
  -2   5   5  368.66    8.50
  -2   5   5  359.46    8.60
   3  -6  -5  755.72   17.50
   3  -6  -5  741.63   19.10
   3  -6  -5  741.83   17.10
   3  -6  -5  714.03   16.70
   3  -6  -5  745.23   19.20
  -3   6   5  732.13   16.90
  -3   6   5  718.43   17.10
  -3   6   5  734.13   16.90
   4  -7  -5  115.09    4.60
   4  -7  -5  122.19    3.80
   4  -7  -5  118.39    3.30
   4  -7  -5  116.99    4.50
  -4   7   5  117.69    3.00
  -4   7   5  114.59    3.00
   5  -8  -5    9.80    1.50
   5  -8  -5    8.80    1.30
  -5   8   5    9.40    0.70
  -5   8   5    9.50    0.70
  -7   4  -6   21.70    0.90
  -7   4  -6   20.70    0.90
  -7   4  -6   24.00    1.80
   7  -4   6   24.50    1.80
  -6   3  -6   41.60    1.70
  -6   3  -6   39.50    1.30
  -6   3  -6   40.10    1.30
   6  -3   6   39.60    1.80
   6  -3   6   43.90    2.00
  -5   2  -6   26.30    1.50
  -5   2  -6   27.80    2.40
  -5   2  -6   28.50    1.30
  -5   2  -6   27.50    1.00
  -5   2  -6   27.60    1.00
   5  -2   6   25.90    1.30
   5  -2   6   33.50    2.50
  -4   1  -6   27.60    1.40
  -4   1  -6   27.50    2.30
  -4   1  -6   28.70    1.20
  -4   1  -6   30.60    1.10
  -4   1  -6   30.50    1.00
   4  -1   6   31.80    1.10
   4  -1   6   29.90    0.90
   4  -1   6   31.30    2.50
   4  -1   6   28.80    1.30
   4  -1   6   27.50    1.20
  -3   0  -6 1471.75   36.70
   3   0   6 1544.75   36.90
  -2  -1  -6  107.89    2.70
  -2  -1  -6  109.09    4.60
  -2  -1  -6  104.79    2.70
  -2  -1  -6  105.29    2.70
  -2  -1  -6  106.79    2.80
   2   1   6  108.29    2.70
   2   1   6  110.79    2.70
   2   1   6  104.29    4.60
   2   1   6  105.99    2.80
  -1  -2  -6  730.43   17.10
  -1  -2  -6  730.83   17.10
  -1  -2  -6  750.82   17.10
  -1  -2  -6  737.53   17.10
  -1  -2  -6  741.63   19.50
   1   2   6  747.03   17.10
   1   2   6  740.93   17.10
   1   2   6  758.82   17.10
   1   2   6  752.12   17.10
   0  -3  -6  257.07    6.10
   0  -3  -6  253.67    6.10
   0  -3  -6  253.47    6.20
   0  -3  -6  262.67    8.30
   0  -3  -6  250.77    6.10
   0   3   6  260.27    6.10
   0   3   6  253.27    6.10
   0   3   6  253.27    6.20
   0   3   6  262.47    8.40
   0   3   6  255.77    6.10
   1  -4  -6   69.19    1.90
   1  -4  -6   74.09    1.90
   1  -4  -6   69.39    2.10
   1  -4  -6   73.09    1.90
   1  -4  -6   68.69    3.60
   1  -4  -6   70.89    2.20
  -1   4   6   69.79    2.00
  -1   4   6   71.69    2.00
  -1   4   6   72.69    1.90
   2  -5  -6  187.78    4.60
   2  -5  -6  195.38    5.10
   2  -5  -6  188.78    5.00
   2  -5  -6  191.88    6.90
   2  -5  -6  189.68    4.60
   2  -5  -6  195.88    4.70
  -2   5   6  191.08    4.70
  -2   5   6  195.98    6.90
  -2   5   6  197.48    4.70
  -2   5   6  195.38    4.70
   3  -6  -6   43.80    1.90
   3  -6  -6   41.40    1.20
   3  -6  -6   40.00    1.50
   3  -6  -6   40.00    3.10
   3  -6  -6   44.10    3.00
  -3   6   6   41.50    1.40
  -3   6   6   40.20    1.40
  -3   6   6   40.00    1.30
   4  -7  -6    0.50    0.50
   4  -7  -6    0.70    0.40
   4  -7  -6    0.60    0.80
   4  -7  -6    0.60    1.50
   4  -7  -6    1.70    1.30
  -4   7   6    0.30    0.30
  -4   7   6    0.70    0.30
   5  -8  -6   23.00    1.90
   5  -8  -6   20.70    1.40
  -5   8   6   23.00    1.00
  -5   8   6   21.40    1.00
  -7   4  -7    9.30    1.00
  -7   4  -7    9.60    0.80
  -7   4  -7   11.00    1.30
   7  -4   7    8.10    1.10
  -6   3  -7    0.10    0.30
  -6   3  -7   -0.30    0.30
  -6   3  -7    0.10    0.50
   6  -3   7   -0.10    0.60
  -5   2  -7    4.30    0.60
  -5   2  -7    5.20    1.50
  -5   2  -7    3.60    0.60
  -5   2  -7    2.80    0.40
   5  -2   7    3.20    0.40
  -4   1  -7    2.70    1.40
  -4   1  -7    0.70    0.50
  -4   1  -7    1.30    0.40
   4  -1   7    0.90    0.50
   4  -1   7    1.80    0.30
   4  -1   7    2.10    1.20
  -3   0  -7  442.66   10.50
  -3   0  -7  458.15   10.60
  -3   0  -7  430.46   10.60
  -3   0  -7  455.15   10.50
  -3   0  -7  454.65   13.50
   3   0   7  441.56   13.10
   3   0   7  442.16   10.70
   3   0   7  452.55   10.50
   3   0   7  444.56   10.40
  -2  -1  -7  700.03   16.00
  -2  -1  -7  685.03   18.60
  -2  -1  -7  682.33   16.00
  -2  -1  -7  681.53   16.00
   2   1   7  693.73   16.00
   2   1   7  702.33   18.70
   2   1   7  690.63   16.10
   2   1   7  702.73   16.00
   2   1   7  696.63   16.00
  -1  -2  -7  167.58    4.10
  -1  -2  -7  162.08    6.30
  -1  -2  -7  166.98    4.10
  -1  -2  -7  165.58    4.10
   1   2   7  165.38    4.10
   1   2   7  161.28    6.30
   1   2   7  160.48    4.10
   1   2   7  162.78    4.00
   0  -3  -7  242.58    5.90
   0  -3  -7  249.08    8.40
   0  -3  -7  243.08    6.20
   0  -3  -7  243.18    5.80
   0  -3  -7  243.28    5.90
   0   3   7  253.17    5.90
   0   3   7  245.18    6.00
   0   3   7  246.88    5.90
   0   3   7  245.78    5.80
   1  -4  -7   73.79    2.00
   1  -4  -7   75.69    2.00
   1  -4  -7   75.39    4.00
   1  -4  -7   76.29    2.30
   1  -4  -7   72.89    2.00
  -1   4   7   76.99    2.10
  -1   4   7   72.89    2.10
  -1   4   7   76.39    2.00
  -1   4   7   73.79    2.40
  -1   4   7   73.89    4.00
   2  -5  -7  815.72   21.90
   2  -5  -7  834.02   19.40
   2  -5  -7  823.72   18.90
   2  -5  -7  820.02   18.90
  -2   5   7  828.62   19.60
  -2   5   7  820.22   18.90
  -2   5   7  839.52   19.00
  -2   5   7  801.72   21.80
   3  -6  -7  330.87    7.80
   3  -6  -7  321.37   11.40
   3  -6  -7  331.87    8.70
   3  -6  -7  314.47    7.60
   3  -6  -7  324.07   10.30
  -3   6   7  323.67    7.90
  -3   6   7  322.17    7.70
  -3   6   7  314.17    7.70
   4  -7  -7    1.70    0.40
   4  -7  -7    3.20    1.60
   4  -7  -7    1.20    0.50
   4  -7  -7    1.50    0.80
  -4   7   7    1.40    0.40
   5  -8  -7   13.50    1.20
   5  -8  -7   18.50    1.80
  -5   8   7   14.80    0.90
  -5   8   7   16.60    0.90
  -6   3  -8   10.20    1.00
  -6   3  -8    7.50    0.80
  -6   3  -8   10.10    0.80
   6  -3   8    9.10    1.10
  -5   2  -8    2.50    0.40
  -5   2  -8    3.60    1.70
  -5   2  -8    3.60    0.60
  -5   2  -8    2.50    0.60
  -5   2  -8    2.40    0.40
   5  -2   8    2.90    0.30
   5  -2   8    2.80    0.60
   5  -2   8    2.40    1.50
  -4   1  -8   12.40    0.80
  -4   1  -8   10.60    1.10
  -4   1  -8    9.30    1.90
  -4   1  -8   11.20    0.80
  -4   1  -8   10.40    0.90
   4  -1   8   11.50    0.70
   4  -1   8   11.10    1.90
   4  -1   8   10.30    1.00
  -3   0  -8  487.65   11.30
  -3   0  -8  494.35   11.30
  -3   0  -8  472.55   14.20
  -3   0  -8  486.25   11.40
  -3   0  -8  462.25   11.20
   3   0   8  474.15   11.20
   3   0   8  478.85   11.40
   3   0   8  477.95   11.20
   3   0   8  477.75   14.40
   3   0   8  484.55   11.30
  -2  -1  -8   10.70    1.20
  -2  -1  -8    9.20    0.80
  -2  -1  -8    8.50    0.60
  -2  -1  -8    7.60    1.70
   2   1   8    9.50    0.70
   2   1   8    8.10    0.60
   2   1   8    9.00    0.70
   2   1   8    8.80    2.00
   2   1   8    7.90    0.70
  -1  -2  -8   83.79    2.30
  -1  -2  -8   88.79    2.50
  -1  -2  -8   86.69    2.30
  -1  -2  -8   79.19    4.40
  -1  -2  -8   87.59    2.40
   1   2   8   83.49    2.30
   1   2   8   88.29    2.40
   1   2   8   86.09    2.40
   1   2   8   89.89    2.40
   0  -3  -8    5.70    0.50
   0  -3  -8   10.70    2.90
   0  -3  -8    5.40    0.60
   0  -3  -8    6.00    0.70
   0  -3  -8    6.30    0.50
   0   3   8    5.80    0.60
   0   3   8    5.60    1.60
   0   3   8    6.40    0.60
   0   3   8    6.10    0.50
   1  -4  -8   45.20    1.40
   1  -4  -8   46.70    1.70
   1  -4  -8   45.70    3.20
   1  -4  -8   45.00    1.40
   1  -4  -8   46.60    1.40
  -1   4   8   47.30    1.50
  -1   4   8   45.60    1.60
  -1   4   8   46.00    1.50
  -1   4   8   40.90    3.20
  -1   4   8   44.70    1.40
   2  -5  -8   11.30    2.00
   2  -5  -8   12.50    0.80
   2  -5  -8   13.10    0.80
   2  -5  -8   10.00    1.20
  -2   5   8   11.60    0.70
  -2   5   8   13.80    2.60
  -2   5   8   12.90    0.90
   3  -6  -8  201.38    7.90
   3  -6  -8  211.28    5.70
   3  -6  -8  204.38    5.10
   3  -6  -8  203.78    5.00
  -3   6   8  210.28    5.20
  -3   6   8  207.38    5.10
  -3   6   8  201.08    5.10
   4  -7  -8    0.00    0.50
   4  -7  -8    1.60    0.80
   4  -7  -8   -1.40    2.50
  -4   7   8    0.20    0.40
  -4   7   8    0.20    0.40
  -6   3  -9    0.30    0.40
  -6   3  -9    0.30    0.40
  -6   3  -9    0.90    0.60
   6  -3   9    0.40    0.70
  -5   2  -9   17.60    1.10
  -5   2  -9   17.70    0.90
  -5   2  -9   18.40    1.40
  -5   2  -9   16.40    2.50
  -5   2  -9   17.00    0.90
   5  -2   9   16.10    1.20
   5  -2   9   16.20    0.80
  -4   1  -9   33.90    1.40
  -4   1  -9   35.90    3.20
  -4   1  -9   35.80    1.60
  -4   1  -9   34.60    1.30
   4  -1   9   35.40    3.40
   4  -1   9   33.90    1.20
   4  -1   9   31.20    1.50
  -3   0  -9 1316.57   35.00
  -3   0  -9 1341.67   31.50
  -3   0  -9 1377.16   31.50
  -3   0  -9 1414.16   31.70
  -3   0  -9 1410.36   31.60
   3   0   9 1388.06   35.30
   3   0   9 1381.56   31.50
   3   0   9 1363.46   31.50
  -2  -1  -9    4.10    1.60
  -2  -1  -9    1.30    0.40
  -2  -1  -9    1.50    0.40
   2   1   9    2.30    0.50
   2   1   9    1.30    0.40
   2   1   9    3.10    1.60
   2   1   9    0.70    0.30
   2   1   9    2.30    0.50
  -1  -2  -9   72.69    2.10
  -1  -2  -9   73.89    2.30
  -1  -2  -9   77.89    4.40
  -1  -2  -9   74.39    2.10
  -1  -2  -9   74.89    2.30
   1   2   9   74.19    2.10
   1   2   9   72.09    2.20
   1   2   9   70.49    2.10
   1   2   9   76.19    2.20
   0  -3  -9   35.20    1.50
   0  -3  -9   33.60    1.20
   0  -3  -9   34.90    1.20
   0  -3  -9   33.50    1.20
   0  -3  -9   32.70    3.00
   0   3   9   34.60    1.30
   0   3   9   35.40    1.30
   0   3   9   34.40    1.20
   0   3   9   37.80    3.20
   1  -4  -9  355.16    8.50
   1  -4  -9  339.27   11.50
   1  -4  -9  332.57    8.30
   1  -4  -9  342.67    8.20
   1  -4  -9  351.36    8.60
  -1   4   9  362.16    8.40
  -1   4   9  345.07    8.20
  -1   4   9  374.66    9.60
  -1   4   9  337.57   11.60
  -1   4   9  343.87    8.30
   2  -5  -9  224.78    5.40
   2  -5  -9  222.38    5.90
   2  -5  -9  215.48    8.50
   2  -5  -9  217.88    5.30
  -2   5   9  222.38    5.30
  -2   5   9  228.78    5.50
  -2   5   9  193.28    8.20
  -2   5   9  220.98    5.50
   3  -6  -9  537.45   16.00
   3  -6  -9  513.15   12.30
   3  -6  -9  552.14   13.00
  -3   6   9  509.95   15.70
  -3   6   9  552.94   12.50
  -3   6   9  516.55   12.30
  -3   6   9  517.05   12.50
   4  -7  -9   15.80    1.00
   4  -7  -9   17.10    2.70
   4  -7  -9   18.20    1.70
  -4   7   9   17.30    1.10
  -4   7   9   16.80    1.00
  -6   3 -10   12.20    1.20
  -6   3 -10   11.00    0.90
  -6   3 -10   10.50    1.10
   6  -3  10    8.60    1.30
  -5   2 -10    6.20    0.70
  -5   2 -10    7.10    0.90
  -5   2 -10    5.70    0.80
  -5   2 -10    7.90    0.80
   5  -2  10    5.70    0.60
  -4   1 -10   26.30    1.30
  -4   1 -10   25.50    1.50
  -4   1 -10   26.20    1.50
   4  -1  10   23.60    1.00
   4  -1  10   28.10    3.30
   4  -1  10   22.00    1.30
  -3   0 -10  165.78    4.50
  -3   0 -10  180.88    4.60
  -3   0 -10  183.68    4.80
  -3   0 -10  185.58    4.70
  -3   0 -10  176.68    7.60
   3   0  10  176.18    4.50
   3   0  10  175.58    4.60
   3   0  10  180.28    7.80
  -2  -1 -10  246.18    9.70
  -2  -1 -10  264.87    6.50
  -2  -1 -10  256.77    6.40
  -2  -1 -10  252.47    6.30
   2   1  10  251.77    6.30
   2   1  10  255.67    6.40
   2   1  10  253.97    6.40
   2   1  10  260.27    6.30
   2   1  10  267.77    9.90
  -1  -2 -10   43.10    1.50
  -1  -2 -10   44.60    1.50
  -1  -2 -10   42.70    1.80
  -1  -2 -10   47.10    3.80
   1   2  10   42.90    1.50
   1   2  10   47.70    1.60
   1   2  10   46.30    1.50
   1   2  10   42.60    3.80
   0  -3 -10   -0.30    0.30
   0  -3 -10    0.70    1.20
   0  -3 -10    0.10    0.30
   0   3  10    0.20    0.40
   0   3  10    0.00    0.30
   0   3  10    5.70    2.00
   0   3  10    0.30    0.30
   0   3  10   -0.20    0.30
   1  -4 -10   -1.10    0.60
   1  -4 -10   -0.70    1.30
  -1   4  10    2.90    1.60
  -1   4  10   -0.30    0.40
  -1   4  10   -0.40    0.30
   2  -5 -10  257.27    6.30
   2  -5 -10  249.38    6.10
   2  -5 -10  253.27    9.80
  -2   5  10  266.67    6.40
  -2   5  10  254.57    6.30
  -2   5  10  248.78    6.10
   3  -6 -10  125.69    6.30
   3  -6 -10  116.19    3.10
   3  -6 -10  117.69    3.20
   3  -6 -10  128.79    4.00
  -3   6  10  117.49    3.10
  -3   6  10  126.39    3.40
  -3   6  10  117.39    3.30
   4  -7 -10    1.80    0.40
   4  -7 -10    1.80    1.00
   4  -7 -10    2.60    2.40
  -4   7  10    2.30    0.50
  -4   7  10    1.50    0.50
  -5   2 -11    0.20    0.60
  -5   2 -11   -0.10    0.30
  -5   2 -11    0.20    0.40
  -5   2 -11    0.00    0.60
   5  -2  11    0.20    0.30
  -4   1 -11    4.30    0.50
  -4   1 -11    4.50    0.80
  -4   1 -11    4.10    0.50
  -4   1 -11    4.60    0.70
  -4   1 -11    7.70    2.20
   4  -1  11    8.60    2.20
   4  -1  11    5.90    0.70
   4  -1  11    4.70    0.80
  -3   0 -11    0.30    0.30
  -3   0 -11    2.10    1.60
  -3   0 -11    0.80    0.50
  -3   0 -11    1.40    0.60
  -3   0 -11    1.40    0.60
   3   0  11    0.90    0.50
   3   0  11    3.80    1.80
   3   0  11    0.60    0.60
  -2  -1 -11    3.60    1.60
  -2  -1 -11    2.80    0.50
  -2  -1 -11    3.00    0.70
  -2  -1 -11    1.90    0.40
   2   1  11    3.50    0.60
   2   1  11    2.50    1.80
   2   1  11    4.60    0.90
   2   1  11    2.30    0.50
  -1  -2 -11  134.09    6.80
  -1  -2 -11  134.99    3.70
  -1  -2 -11  145.09    4.00
  -1  -2 -11  141.09    3.80
  -1  -2 -11  139.49    3.70
   1   2  11  145.69    3.80
   1   2  11  141.59    3.90
   1   2  11  135.39    3.80
   1   2  11  140.09    3.70
   0  -3 -11   33.80    3.60
   0  -3 -11   33.10    1.20
   0  -3 -11   33.20    1.40
   0  -3 -11   31.20    1.30
   0  -3 -11   35.90    1.70
   0   3  11   32.50    1.40
   0   3  11   33.00    1.20
   0   3  11   32.00    1.30
   0   3  11   31.20    3.60
   1  -4 -11   13.30    0.80
   1  -4 -11   12.80    0.90
   1  -4 -11   14.70    1.40
   1  -4 -11   12.20    3.10
  -1   4  11   13.00    0.80
  -1   4  11   13.90    1.00
  -1   4  11   14.30    2.70
   2  -5 -11   10.40    0.70
   2  -5 -11   11.60    0.90
   2  -5 -11   12.10    1.40
   2  -5 -11   14.20    2.40
  -2   5  11   10.90    0.70
  -2   5  11   11.10    0.90
  -2   5  11   11.00    2.60
  -2   5  11   12.10    1.20
   3  -6 -11   27.60    1.00
   3  -6 -11   26.90    1.90
   3  -6 -11   32.90    5.30
   3  -6 -11   27.90    1.10
  -3   6  11   20.70    3.00
  -3   6  11   29.90    1.30
  -3   6  11   27.60    1.00
   4  -7 -11    3.40    1.00
  -4   7  11    3.10    0.60
  -4   7  11    2.50    0.50
  -5   2 -12    5.20    0.80
  -5   2 -12    5.50    0.70
  -5   2 -12    5.70    0.70
  -5   2 -12    5.00    0.90
  -4   1 -12   57.29    2.00
  -4   1 -12   65.49    2.20
  -4   1 -12   60.59    2.20
  -4   1 -12   64.29    2.40
   4  -1  12   59.59    2.00
  -3   0 -12   -0.70    1.50
  -3   0 -12   -0.30    0.60
  -3   0 -12    0.10    0.40
  -3   0 -12    0.00    0.40
   3   0  12   -0.10    0.30
  -2  -1 -12   36.20    1.50
  -2  -1 -12   36.90    3.90
  -2  -1 -12   36.40    1.50
  -2  -1 -12   35.80    1.50
  -2  -1 -12   37.30    1.70
   2   1  12   37.80    1.50
   2   1  12   36.70    4.30
  -1  -2 -12   59.29    1.90
  -1  -2 -12   54.79    1.90
  -1  -2 -12   57.39    2.00
  -1  -2 -12   59.69    2.20
   1   2  12   52.69    4.80
   1   2  12   55.39    2.20
   1   2  12   55.39    1.90
   1   2  12   57.09    1.90
   0  -3 -12   12.80    0.80
   0  -3 -12   11.70    1.40
   0  -3 -12   10.30    0.90
   0  -3 -12   13.70    3.00
   0   3  12   10.60    0.80
   0   3  12   11.00    1.00
   0   3  12   12.40    2.60
   0   3  12    9.90    0.90
   1  -4 -12  248.48    6.30
   1  -4 -12  240.08    6.10
   1  -4 -12  263.37    7.50
   1  -4 -12  250.57   10.20
  -1   4  12  245.18   10.40
  -1   4  12  239.68    6.00
  -1   4  12  250.07    6.30
  -1   4  12  265.37    6.40
   2  -5 -12    1.30    0.40
   2  -5 -12    0.80    0.80
   2  -5 -12    1.40    1.80
   2  -5 -12    1.60    0.30
  -2   5  12    0.80    0.30
  -2   5  12    0.80    0.50
  -2   5  12    1.60    0.50
  -2   5  12   -1.80    2.10
   3  -6 -12    0.40    0.30
   3  -6 -12   -0.70    0.80
   3  -6 -12   -1.00    1.90
  -3   6  12    1.80    2.30
  -3   6  12    0.20    0.40
  -3   6  12   -0.10    0.40
  -4   1 -13   31.30    1.60
  -4   1 -13   30.30    1.70
  -4   1 -13   30.70    1.60
  -4   1 -13   27.30    1.40
  -3   0 -13   51.59    2.10
  -3   0 -13   53.69    2.00
  -3   0 -13   50.39    2.10
  -3   0 -13   47.50    4.80
  -3   0 -13   48.00    1.80
   3   0  13   47.40    1.80
   3   0  13   48.70    5.30
  -2  -1 -13   76.99    5.60
  -2  -1 -13   62.79    2.20
  -2  -1 -13   64.59    2.50
  -2  -1 -13   68.19    2.30
  -2  -1 -13   67.19    2.30
   2   1  13   67.29    2.20
   2   1  13   76.39    6.00
  -1  -2 -13   11.20    2.80
  -1  -2 -13   10.10    1.00
  -1  -2 -13    9.50    1.40
  -1  -2 -13   10.90    0.90
  -1  -2 -13    9.40    0.90
   1   2  13   14.40    3.40
   1   2  13    9.70    1.00
   0  -3 -13   25.40    3.40
   0  -3 -13   28.80    1.20
   0  -3 -13   30.10    1.40
   0   3  13   31.90    1.50
   0   3  13   29.60    1.60
   0   3  13   32.90    4.60
   1  -4 -13  226.58    9.90
   1  -4 -13  224.98    6.10
   1  -4 -13  235.88    6.30
   1  -4 -13  227.38    5.80
  -1   4  13  234.18    5.90
  -1   4  13  223.48    5.90
  -1   4  13  212.58    5.50
  -1   4  13  249.88   10.80
   2  -5 -13    0.20    1.90
   2  -5 -13    2.80    1.00
   2  -5 -13    2.80    0.50
  -2   5  13   -0.50    2.30
  -2   5  13    3.60    0.70
  -2   5  13    3.10    0.40
  -2   5  13    2.60    0.60
  -3   6  13    5.60    0.70
  -4   1 -14   24.20    1.80
  -4   1 -14   26.80    1.50
  -4   1 -14   25.10    1.60
  -3   0 -14    0.30    0.70
  -3   0 -14    1.10    0.50
  -3   0 -14    2.10    0.50
   3   0  14    1.50    0.50
  -2  -1 -14   -1.80    1.00
  -2  -1 -14    1.30    0.60
  -2  -1 -14    0.30    0.50
  -2  -1 -14    0.00    2.50
   2   1  14    0.50    0.50
  -1  -2 -14    3.70    0.60
  -1  -2 -14    6.20    2.40
  -1  -2 -14    3.80    0.60
  -1  -2 -14    4.30    1.00
   1   2  14    2.90    0.60
   1   2  14    4.50    2.90
   0  -3 -14    1.20    2.50
   0  -3 -14   -0.10    0.50
   0  -3 -14   -0.60    0.40
   0  -3 -14   -1.20    0.90
   0   3  14   -0.40    0.40
   0   3  14    0.10    0.50
   0   3  14    0.00    0.40
   0   3  14   -0.40    2.80
   1  -4 -14    2.30    0.50
   1  -4 -14    2.20    2.40
   1  -4 -14    2.40    0.40
   1  -4 -14    1.50    1.10
  -1   4  14    3.10    0.60
  -1   4  14    2.00    0.40
  -1   4  14    2.90    0.60
  -1   4  14    4.30    3.10
   2  -5 -14    0.60    1.00
  -2   5  14    0.90    0.60
  -2   5  14   -1.80    2.80
  -3   0 -15    1.50    0.60
  -3   0 -15    1.90    0.80
  -3   0 -15    1.20    0.70
  -2  -1 -15   -1.50    2.60
  -2  -1 -15    2.70    1.00
  -2  -1 -15    3.20    0.70
  -2  -1 -15    2.30    0.70
  -2  -1 -15    2.30    0.60
   2   1  15    1.50    0.60
   2   1  15    2.90    2.90
  -1  -2 -15    3.10    1.00
  -1  -2 -15    3.20    0.60
  -1  -2 -15    0.80    2.10
  -1  -2 -15    1.50    0.50
   1   2  15    6.40    3.70
   1   2  15    2.20    0.60
   0  -3 -15   63.29    6.70
   0  -3 -15   55.79    1.90
   0  -3 -15   56.89    2.20
   0  -3 -15   57.49    2.70
   0   3  15   52.49    1.90
   0   3  15   49.30    6.30
   0   3  15   57.19    2.20
   1  -4 -15    6.10    2.60
   1  -4 -15    4.30    1.20
   1  -4 -15    5.70    0.70
   1  -4 -15    3.50    0.50
  -1   4  15    5.10    0.80
  -1   4  15   13.50    4.40
   2  -5 -15   41.30    2.80
  -2   5  15   43.00    2.00
  -2  -1 -16   13.30    1.20
  -2  -1 -16   12.60    1.60
  -2  -1 -16   12.60    1.40
  -1  -2 -16   32.10    2.20
  -1  -2 -16   32.10    1.80
  -1  -2 -16   19.00    6.60
  -1  -2 -16   29.00    1.70
   1   2  16   31.90    1.80
   1   2  16   29.10    4.80
   0  -3 -16   25.60    1.30
   0  -3 -16   28.00    1.60
   0  -3 -16   24.40    2.10
   0   3  16   28.70    2.20
   0   3  16   38.90    6.50
  -4   0  15   -0.50    0.50
   4   0 -15    0.50    1.10
  -3  -1  15   -4.10    3.90
  -3  -1  15   -0.70    0.50
   3   1 -15    0.60    0.90
   3   1 -15   -0.50    3.50
  -2  -2  15   38.30    1.90
  -2  -2  15   36.30    1.40
   2   2 -15   38.10    1.90
   2   2 -15   42.80    5.60
   2   2 -15   40.90    2.50
  -1  -3  15    0.10    0.50
  -1  -3  15    1.10    2.80
   1   3 -15    0.10    0.70
   1   3 -15    2.60    3.40
   1   3 -15    1.00    1.00
  -5   1  14    1.80    0.60
   5  -1 -14    1.30    1.20
  -4   0  14   12.50    3.90
  -4   0  14   15.10    1.30
   4   0 -14   17.30    2.00
   4   0 -14   14.90    3.40
   4   0 -14   15.30    1.10
  -3  -1  14   59.59    6.30
  -3  -1  14   39.50    1.80
  -3  -1  14   43.20    2.50
   3   1 -14   49.20    6.40
   3   1 -14   42.60    2.40
   3   1 -14   38.90    1.70
  -2  -2  14   -0.50    0.50
  -2  -2  14    0.70    0.40
  -2  -2  14    1.50    0.40
  -2  -2  14    0.30    3.00
   2   2 -14    1.20    1.00
   2   2 -14    0.50    2.60
  -1  -3  14    0.40    0.50
  -1  -3  14    0.90    0.50
  -1  -3  14    0.20    3.10
   1   3 -14   -1.80    2.70
   1   3 -14    0.50    0.50
   1   3 -14    0.60    1.00
   0  -4  14    6.00    0.80
   0  -4  14    5.30    0.60
   0   4 -14    7.10    1.20
  -5   1  13    6.20    3.40
  -5   1  13    3.50    0.70
  -5   1  13    3.80    1.10
   5  -1 -13    0.60    2.10
   5  -1 -13    4.40    1.20
  -4   0  13    0.20    0.40
  -4   0  13    0.50    2.10
  -4   0  13    0.60    0.50
   4   0 -13   -1.00    2.20
   4   0 -13   -0.30    0.90
   4   0 -13   -0.50    0.40
  -3  -1  13  149.69    4.20
  -3  -1  13  153.68    8.50
  -3  -1  13  161.38    4.30
   3   1 -13  155.08    4.30
   3   1 -13  154.98    4.80
   3   1 -13  151.78    8.20
  -2  -2  13    5.70    0.60
  -2  -2  13   16.00    7.20
   2   2 -13    2.90    1.00
   2   2 -13    0.10    2.60
   2   2 -13    3.80    0.70
  -1  -3  13   28.60    1.30
  -1  -3  13   28.40    1.40
  -1  -3  13   27.40    1.70
  -1  -3  13   28.20    3.90
   1   3 -13   26.00    1.30
   1   3 -13   28.00    1.50
   1   3 -13   28.30    1.90
   1   3 -13   22.30    3.50
   0  -4  13   -0.10    2.70
   0  -4  13    0.80    0.40
   0   4 -13    0.50    0.30
   0   4 -13    2.30    0.60
   0   4 -13    0.30    2.50
   0   4 -13    1.00    0.80
   1  -5  13    2.40    0.70
  -1   5 -13    2.20    0.60
  -1   5 -13    4.20    0.90
  -6   2  12   42.50    5.50
  -6   2  12   49.99    2.30
  -5   1  12    1.40    0.50
  -5   1  12    2.30    0.50
   5  -1 -12    1.50    0.40
   5  -1 -12    1.00    1.00
   5  -1 -12    2.40    2.00
  -4   0  12   32.60    5.30
  -4   0  12   21.20    1.60
  -4   0  12   24.30    1.40
   4   0 -12   21.40    1.20
   4   0 -12   23.00    1.90
   4   0 -12   21.90    3.70
  -3  -1  12   53.49    2.00
  -3  -1  12   45.80    4.90
   3   1 -12   53.89    2.50
   3   1 -12   51.99    1.90
   3   1 -12   53.19    4.80
  -2  -2  12  233.98    5.90
  -2  -2  12  221.08    5.50
  -2  -2  12  216.88    5.80
  -2  -2  12  227.98    5.50
   2   2 -12  231.68    6.30
   2   2 -12  231.28    5.90
  -1  -3  12  138.39    3.60
  -1  -3  12  128.39    3.60
  -1  -3  12  134.89    3.80
  -1  -3  12  137.89    7.60
   1   3 -12  135.89    4.20
   1   3 -12  132.89    7.30
   0  -4  12   -3.40    2.80
   0  -4  12   -0.20    0.40
   0  -4  12    0.50    0.50
   0   4 -12   -0.60    0.70
   0   4 -12    0.00    0.40
   0   4 -12   -2.10    1.90
   0   4 -12    0.50    0.40
   1  -5  12   65.69    2.40
   1  -5  12   59.99    2.10
  -1   5 -12   59.99    2.80
  -1   5 -12   64.19    2.60
  -1   5 -12   62.49    2.20
   2  -6  12   47.50    2.20
  -2   6 -12   42.60    1.80
  -2   6 -12   42.50    2.20
  -6   2  11    0.90    0.40
  -6   2  11    2.10    0.60
  -6   2  11    3.90    2.30
   6  -2 -11    0.90    2.00
   6  -2 -11    0.30    1.10
  -5   1  11   55.69    2.00
  -5   1  11   57.39    4.60
  -5   1  11   59.49    2.10
   5  -1 -11   61.89    4.70
   5  -1 -11   60.59    2.70
   5  -1 -11   58.49    1.90
  -4   0  11   28.70    3.60
  -4   0  11   29.00    1.40
  -4   0  11   28.90    1.30
   4   0 -11   27.90    1.90
   4   0 -11   28.80    3.80
   4   0 -11   27.20    1.20
  -3  -1  11   77.99    2.40
  -3  -1  11   73.19    2.40
  -3  -1  11   86.29    5.60
   3   1 -11   81.19    5.30
  -2  -2  11  126.99    3.30
  -2  -2  11  130.19    7.00
  -2  -2  11  127.79    3.30
  -2  -2  11  126.69    3.50
   2   2 -11  126.49    3.50
   2   2 -11  132.99    4.00
   2   2 -11  131.29    3.60
  -1  -3  11   32.30    1.40
  -1  -3  11   32.30    4.10
  -1  -3  11   34.80    1.50
   1   3 -11   32.30    3.80
   1   3 -11   34.30    2.00
   1   3 -11   33.10    1.40
   1   3 -11   34.00    1.50
   0  -4  11   79.59    2.50
   0  -4  11   80.49    2.50
   0  -4  11   81.79    6.00
   0   4 -11   79.39    2.90
   0   4 -11   77.09    2.40
   0   4 -11   76.49    5.40
   0   4 -11   79.19    2.50
   1  -5  11   11.00    0.90
   1  -5  11   12.70    1.20
   1  -5  11    9.20    2.20
  -1   5 -11   12.30    1.10
  -1   5 -11   13.00    3.00
  -1   5 -11   12.00    1.40
  -1   5 -11   11.60    1.00
   2  -6  11    2.60    0.80
  -2   6 -11    2.80    0.60
  -2   6 -11    3.60    0.90
  -2   6 -11    2.50    0.60
  -7   3  10    0.40    0.70
  -7   3  10    1.80    2.30
  -7   3  10    0.50    0.50
   7  -3 -10    0.80    1.30
   7  -3 -10    2.50    2.30
  -6   2  10   18.30    1.00
  -6   2  10   17.70    1.10
  -6   2  10   22.10    3.10
   6  -2 -10   17.10    1.00
   6  -2 -10   16.20    1.70
   6  -2 -10   17.30    3.10
  -5   1  10  104.89    5.80
  -5   1  10  108.79    3.00
   5  -1 -10  104.19    2.90
   5  -1 -10  101.89    5.80
   5  -1 -10  105.69    3.60
  -4   0  10  102.79    2.90
  -4   0  10  106.99    5.80
  -4   0  10  106.99    3.00
   4   0 -10  101.19    5.70
   4   0 -10  102.39    2.90
   4   0 -10  106.29    3.40
  -3  -1  10   -0.60    1.30
  -3  -1  10    0.00    0.30
  -3  -1  10   -0.10    0.40
   3   1 -10    0.20    0.30
   3   1 -10    0.40    1.40
   3   1 -10   -0.50    0.70
  -2  -2  10   98.29    2.60
  -2  -2  10   98.79    2.80
  -2  -2  10   98.29    2.60
  -2  -2  10   98.49    5.90
  -2  -2  10  100.09    2.90
   2   2 -10  101.19    2.80
   2   2 -10  102.49    3.20
   2   2 -10  101.69    2.80
   2   2 -10  100.59    5.70
  -1  -3  10   49.30    1.60
  -1  -3  10   53.39    1.80
  -1  -3  10   50.89    1.70
  -1  -3  10   50.19    1.70
  -1  -3  10   62.39    4.70
   1   3 -10   53.09    1.80
   1   3 -10   49.00    2.10
   1   3 -10   49.60    1.70
   1   3 -10   50.59    4.50
   0  -4  10    3.70    1.80
   0  -4  10    3.10    0.60
   0  -4  10    4.20    0.50
   0   4 -10    2.40    0.80
   0   4 -10    2.10    1.60
   0   4 -10    3.30    0.50
   0   4 -10    1.80    0.30
   1  -5  10   75.19    3.00
   1  -5  10   77.19    5.50
   1  -5  10   71.49    2.20
  -1   5 -10   77.39    2.70
  -1   5 -10   68.39    6.90
  -1   5 -10   65.69    2.90
  -1   5 -10   67.99    2.20
   2  -6  10   14.70    1.40
  -2   6 -10   13.10    1.00
  -2   6 -10   13.80    1.50
   3  -7  10   22.00    2.00
  -3   7 -10   21.20    1.20
  -3   7 -10   23.50    1.70
  -7   3   9   22.60    1.30
  -7   3   9   21.50    2.70
  -7   3   9   19.90    1.00
   7  -3  -9   18.30    1.90
   7  -3  -9   24.70    3.10
  -6   2   9    3.00    0.40
  -6   2   9    4.00    0.50
  -6   2   9    3.60    1.70
   6  -2  -9    3.00    0.90
   6  -2  -9    2.50    1.60
  -5   1   9  102.29    5.50
  -5   1   9  102.99    3.00
   5  -1  -9  105.49    2.80
   5  -1  -9   96.69    5.30
  -4   0   9   26.30    1.20
  -4   0   9   28.30    1.20
  -4   0   9   25.60    3.30
   4   0  -9   27.10    1.70
   4   0  -9   23.30    3.00
   4   0  -9   27.20    1.10
  -3  -1   9   15.40    0.90
  -3  -1   9   16.50    1.00
  -3  -1   9   18.10    2.70
   3   1  -9   12.50    3.10
   3   1  -9   16.10    0.90
   3   1  -9   13.80    1.40
   3   1  -9   15.40    0.80
  -2  -2   9   28.50    3.10
  -2  -2   9   34.10    1.10
  -2  -2   9   33.20    1.30
  -2  -2   9   33.70    1.10
  -2  -2   9   33.10    1.30
   2   2  -9   33.20    1.20
   2   2  -9   33.90    1.30
   2   2  -9   35.40    3.30
   2   2  -9   32.40    1.60
  -1  -3   9    0.10    0.30
  -1  -3   9    0.30    0.30
  -1  -3   9    0.10    1.20
  -1  -3   9    0.30    0.30
  -1  -3   9    0.20    0.30
   1   3  -9    0.60    1.10
   1   3  -9    0.00    0.60
   1   3  -9    0.50    0.30
   0  -4   9  116.79    3.30
   0  -4   9  124.79    3.40
   0  -4   9  123.79    6.40
   0  -4   9  127.89    3.30
   0   4  -9  126.19    3.70
   0   4  -9  126.79    6.20
   0   4  -9  121.19    3.30
   0   4  -9  123.09    3.30
   1  -5   9   37.00    1.40
   1  -5   9   37.30    1.60
   1  -5   9   37.90    3.80
  -1   5  -9   39.10    1.50
  -1   5  -9   37.00    1.40
  -1   5  -9   35.00    3.50
  -1   5  -9   37.40    1.80
   2  -6   9    7.60    1.10
   2  -6   9    8.10    0.80
  -2   6  -9    8.10    1.20
  -2   6  -9    7.80    0.80
  -2   6  -9    6.30    2.60
   3  -7   9    5.80    1.00
  -3   7  -9    5.50    1.00
  -3   7  -9    5.00    0.60
  -3   7  -9    5.20    0.60
  -7   3   8   -0.60    1.50
  -7   3   8    0.30    0.30
  -7   3   8   -0.20    0.40
   7  -3  -8   -0.20    1.50
   7  -3  -8    0.70    0.90
  -6   2   8   14.20    0.80
  -6   2   8   20.50    2.80
  -6   2   8   15.80    0.90
   6  -2  -8   19.00    2.40
   6  -2  -8   14.80    0.60
   6  -2  -8   14.00    1.50
  -5   1   8  297.67    7.20
  -5   1   8  302.47   10.10
  -5   1   8  295.67    7.20
   5  -1  -8  300.97    7.70
   5  -1  -8  288.87   11.20
  -4   0   8   15.40    0.90
  -4   0   8   15.90    0.90
   4   0  -8   18.80    1.40
   4   0  -8   19.50    2.40
   4   0  -8   16.70    0.80
  -3  -1   8   45.00    1.50
  -3  -1   8   44.60    1.40
  -3  -1   8   47.50    3.50
  -3  -1   8   42.60    1.60
   3   1  -8   43.80    1.80
   3   1  -8   39.30    3.20
   3   1  -8   42.80    1.40
   3   1  -8   43.60    1.60
  -2  -2   8    4.30    0.40
  -2  -2   8    3.80    0.60
  -2  -2   8    4.50    0.40
  -2  -2   8    4.00    0.40
  -2  -2   8    4.10    0.40
   2   2  -8    5.00    0.80
   2   2  -8    3.70    1.30
   2   2  -8    4.20    0.50
   2   2  -8    4.50    0.50
  -1  -3   8  171.88    4.70
  -1  -3   8  175.18    4.30
  -1  -3   8  175.18    7.30
  -1  -3   8  174.58    4.40
  -1  -3   8  170.58    4.30
  -1  -3   8  175.58    4.40
   1   3  -8  177.88    4.40
   1   3  -8  170.48    7.10
   1   3  -8  180.18    4.70
   0  -4   8  275.67    6.80
   0  -4   8  265.77    6.60
   0  -4   8  276.27    6.70
   0  -4   8  269.77    9.90
   0  -4   8  267.27    6.80
   0  -4   8  286.57    7.30
   0   4  -8  268.77    9.80
   0   4  -8  282.97    7.00
   0   4  -8  268.57    6.70
   0   4  -8  282.17    6.70
   1  -5   8  403.06   13.00
   1  -5   8  391.86    9.40
   1  -5   8  395.16    9.60
  -1   5  -8  402.26    9.80
  -1   5  -8  400.16    9.40
  -1   5  -8  400.46   12.90
  -1   5  -8  375.06    9.40
   2  -6   8    0.10    0.30
   2  -6   8   -1.20    1.60
   2  -6   8   -0.50    0.50
  -2   6  -8   -1.00    0.60
  -2   6  -8    0.20    0.40
  -2   6  -8   -0.20    0.30
  -2   6  -8   -0.90    1.50
   3  -7   8    2.10    0.40
   3  -7   8    3.30    0.80
  -3   7  -8    2.10    0.80
  -3   7  -8    1.90    0.40
  -3   7  -8    2.50    0.50
  -7   3   7   27.10    1.10
  -7   3   7   25.70    1.00
   7  -3  -7   28.00    1.80
  -6   2   7    3.10    1.30
  -6   2   7    2.20    0.40
  -6   2   7    2.00    0.40
   6  -2  -7    4.80    1.50
   6  -2  -7    0.30    1.00
  -5   1   7  100.19    2.70
  -5   1   7  100.69    4.80
  -5   1   7   98.89    2.70
   5  -1  -7   97.79    4.80
   5  -1  -7  102.09    3.10
   5  -1  -7   98.09    2.60
  -4   0   7  195.58    7.50
  -4   0   7  203.98    5.30
  -4   0   7  211.78    5.10
   4   0  -7  210.28    5.50
   4   0  -7  205.58    5.00
   4   0  -7  214.28    7.60
   4   0  -7  210.88    5.00
  -3  -1   7   71.59    2.00
  -3  -1   7   73.39    4.00
  -3  -1   7   71.19    2.00
   3   1  -7   70.39    2.00
   3   1  -7   63.09    3.80
   3   1  -7   71.09    2.30
   3   1  -7   70.39    2.00
  -2  -2   7  612.44   14.50
  -2  -2   7  614.74   14.40
  -2  -2   7  610.14   14.20
  -2  -2   7  626.14   14.90
  -2  -2   7  625.54   14.20
  -2  -2   7  633.34   17.40
   2   2  -7  620.44   14.60
   2   2  -7  608.24   14.30
  -1  -3   7  169.48    4.20
  -1  -3   7  173.98    6.80
  -1  -3   7  170.08    4.50
  -1  -3   7  170.68    4.20
  -1  -3   7  164.78    4.10
  -1  -3   7  169.08    4.20
   1   3  -7  167.48    6.70
   1   3  -7  166.48    4.20
   1   3  -7  167.48    4.40
   1   3  -7  168.28    4.50
   0  -4   7  322.37    7.60
   0  -4   7  317.97    7.60
   0  -4   7  312.77    7.80
   0  -4   7  305.87    7.60
   0  -4   7  323.47   13.80
   0   4  -7  298.57    7.50
   0   4  -7  322.27    7.80
   0   4  -7  321.57    7.60
   0   4  -7  324.17   10.60
   1  -5   7   17.40    0.90
   1  -5   7   15.50    2.30
   1  -5   7   16.50    1.10
  -1   5  -7   19.30    2.80
  -1   5  -7   16.00    0.90
  -1   5  -7   16.10    0.80
  -1   5  -7   16.00    1.20
   2  -6   7   11.50    0.70
   2  -6   7   13.40    3.10
  -2   6  -7    9.90    1.20
  -2   6  -7   12.20    2.40
  -2   6  -7   11.50    1.30
  -2   6  -7   11.40    0.80
   3  -7   7    1.90    0.30
   3  -7   7    1.60    0.70
  -3   7  -7    1.50    0.40
  -3   7  -7    2.80    0.80
  -3   7  -7    1.80    0.40
   4  -8   7    2.70    0.90
  -4   8  -7    3.40    0.90
  -4   8  -7    2.90    0.50
  -4   8  -7    2.70    0.50
   8  -4  -6    4.00    1.00
   8  -4  -6    3.00    0.60
  -7   3   6    0.60    0.30
  -7   3   6    0.20    0.30
   7  -3  -6    0.30    0.70
   7  -3  -6    0.00    0.30
  -6   2   6   37.60    1.30
  -6   2   6   37.50    1.20
  -6   2   6   38.50    2.60
   6  -2  -6   37.40    1.10
   6  -2  -6   37.30    1.80
   6  -2  -6   36.80    2.70
  -5   1   6    1.40    1.10
  -5   1   6    0.10    0.30
  -5   1   6    0.30    0.30
   5  -1  -6    0.00    0.90
   5  -1  -6    0.60    0.20
   5  -1  -6    0.60    0.60
  -4   0   6    3.70    1.20
  -4   0   6    1.80    0.30
   4   0  -6    2.40    0.30
   4   0  -6    2.20    0.30
   4   0  -6    5.00    1.20
  -3  -1   6 1192.18   29.80
  -3  -1   6 1191.18   27.10
   3   1  -6 1187.28   27.10
   3   1  -6 1199.88   27.10
   3   1  -6 1171.98   29.80
  -2  -2   6   53.99    1.50
  -2  -2   6   58.19    3.30
  -2  -2   6   52.99    1.40
  -2  -2   6   52.09    1.50
  -2  -2   6   57.49    1.40
  -2  -2   6   50.09    1.70
   2   2  -6   51.59    1.50
   2   2  -6   52.39    1.50
  -1  -3   6    3.00    1.10
  -1  -3   6    3.10    0.50
  -1  -3   6    3.30    0.40
  -1  -3   6    3.00    0.50
  -1  -3   6    2.10    0.30
   1   3  -6    2.50    0.30
   1   3  -6    2.70    0.50
   1   3  -6    3.60    1.30
   0  -4   6   21.60    1.00
   0  -4   6   24.70    1.20
   0  -4   6   22.00    2.40
   0  -4   6   23.00    1.00
   0  -4   6   23.50    0.90
   0   4  -6   23.00    0.90
   0   4  -6   21.10    2.30
   0   4  -6   21.90    0.90
   0   4  -6   24.80    1.20
   1  -5   6   -0.40    0.30
   1  -5   6    1.30    1.20
   1  -5   6   -0.50    0.40
   1  -5   6   -0.60    0.50
   1  -5   6   -0.10    0.20
   1  -5   6    0.10    0.20
  -1   5  -6   -0.20    0.30
  -1   5  -6   -0.50    0.50
  -1   5  -6    0.50    1.20
   2  -6   6    6.80    1.90
   2  -6   6    1.90    0.60
   2  -6   6    2.20    0.30
  -2   6  -6    2.30    0.70
  -2   6  -6    2.40    1.30
  -2   6  -6    2.00    0.30
  -2   6  -6    2.50    0.40
   3  -7   6    3.30    0.70
   3  -7   6    3.70    0.50
  -3   7  -6    3.50    0.50
  -3   7  -6    3.50    0.50
  -3   7  -6    3.60    0.80
  -3   7  -6    5.80    2.70
   4  -8   6    7.00    1.30
  -4   8  -6    4.70    0.60
  -4   8  -6    4.40    0.50
  -4   8  -6    5.70    1.00
   8  -4  -5   15.60    1.10
   8  -4  -5   14.30    1.60
  -7   3   5   84.09    2.20
  -7   3   5   86.89    2.30
   7  -3  -5   92.59    2.70
   7  -3  -5   82.19    2.40
   7  -3  -5   92.49    3.10
  -6   2   5  120.89    3.00
  -6   2   5  121.59    3.00
  -6   2   5  114.99    4.20
   6  -2  -5  115.19    3.00
   6  -2  -5  119.99    3.00
   6  -2  -5  121.79    3.50
   6  -2  -5  111.89    4.90
  -5   1   5    5.60    0.50
  -5   1   5    4.90    0.80
  -5   1   5    6.10    0.50
  -5   1   5    5.20    1.10
   5  -1  -5    8.30    1.50
   5  -1  -5    5.50    0.40
   5  -1  -5    6.40    0.40
   5  -1  -5    5.50    0.40
   5  -1  -5    5.90    0.40
   5  -1  -5    6.20    0.90
  -4   0   5   49.40    1.40
  -4   0   5   49.60    1.50
  -4   0   5   49.00    3.00
  -4   0   5   49.90    1.70
   4   0  -5   48.30    1.40
   4   0  -5   48.10    1.40
   4   0  -5   53.19    1.80
   4   0  -5   53.49    3.00
  -3  -1   5   37.80    1.20
  -3  -1   5   38.90    2.60
  -3  -1   5   37.30    1.30
   3   1  -5   37.90    1.20
   3   1  -5   38.40    1.40
   3   1  -5   39.00    2.60
   3   1  -5   39.70    1.20
  -2  -2   5    9.50    0.70
  -2  -2   5   11.20    2.60
  -2  -2   5    9.70    0.40
  -2  -2   5    8.40    0.50
  -2  -2   5    8.60    0.50
   2   2  -5    8.00    1.30
   2   2  -5    9.10    0.50
   2   2  -5   10.50    0.70
   2   2  -5    9.70    0.50
  -1  -3   5  757.42   17.40
  -1  -3   5  744.03   17.20
  -1  -3   5  759.62   17.20
  -1  -3   5  750.12   17.20
  -1  -3   5  740.33   19.60
  -1  -3   5  759.52   17.20
   1   3  -5  740.93   17.20
   0  -4   5  482.75   11.70
   0  -4   5  510.95   11.70
   0  -4   5  528.75   12.40
   0  -4   5  495.35   11.90
   0  -4   5  496.75   11.60
   0  -4   5  505.25   14.10
   0   4  -5  504.65   11.80
   0   4  -5  507.15   11.90
   0   4  -5  498.65   11.70
   0   4  -5  497.15   14.10
   1  -5   5   25.20    1.20
   1  -5   5   27.40    2.50
   1  -5   5   26.70    0.90
   1  -5   5   25.90    1.10
   1  -5   5   26.30    0.90
   1  -5   5   26.40    1.30
  -1   5  -5   26.50    1.00
  -1   5  -5   25.00    1.20
  -1   5  -5   26.20    2.50
  -1   5  -5   22.60    0.90
   2  -6   5  209.78    5.00
   2  -6   5  209.78    7.50
   2  -6   5  214.98    5.50
  -2   6  -5  205.78    5.10
  -2   6  -5  200.48    7.40
  -2   6  -5  208.88    5.10
  -2   6  -5  211.18    5.50
   3  -7   5    0.50    0.60
   3  -7   5    1.50    1.40
  -3   7  -5    1.00    0.30
  -3   7  -5    0.50    0.30
  -3   7  -5    0.00    0.60
  -3   7  -5    2.60    1.50
   4  -8   5   11.40    1.50
  -4   8  -5   10.10    0.90
  -4   8  -5    8.80    0.80
  -4   8  -5   11.70    1.50
   8  -4  -4    1.80    0.90
   8  -4  -4    0.70    0.50
   7  -3  -4   70.29    2.60
   7  -3  -4   66.59    2.10
   7  -3  -4   70.79    2.10
  -6   2   4    0.30    0.20
   6  -2  -4    0.50    0.30
   6  -2  -4    0.40    0.30
   6  -2  -4    0.20    0.60
  -5   1   4  224.88    5.30
  -5   1   4  219.98    6.80
  -5   1   4  228.08    5.40
   5  -1  -4  226.68    6.80
   5  -1  -4  235.38    5.30
   5  -1  -4  226.78    5.70
   5  -1  -4  222.88    5.30
  -4   0   4  429.86   11.80
  -4   0   4  440.06   10.10
  -4   0   4  437.56   10.30
  -4   0   4  430.66   10.10
   4   0  -4  438.06   10.00
   4   0  -4  433.26    9.90
   4   0  -4  453.95   11.90
   4   0  -4  430.36    9.90
   4   0  -4  435.86   10.50
   4   0  -4  429.26   10.00
  -3  -1   4    8.10    0.60
  -3  -1   4    9.30    0.50
   3   1  -4    8.10    0.70
   3   1  -4   11.20    1.60
  -2  -2   4  482.95   11.00
  -2  -2   4  468.75   12.90
  -2  -2   4  477.15   11.00
  -2  -2   4  487.55   10.90
  -2  -2   4  481.75   11.10
   2   2  -4  482.65   10.90
   2   2  -4  468.95   11.00
   2   2  -4  459.55   12.90
   0  -4   4  349.77    8.40
   0  -4   4  347.37    8.20
   0  -4   4  349.67    8.30
   0  -4   4  349.07   10.30
   0  -4   4  357.66    8.30
   0  -4   4  354.66    8.20
   0   4  -4  345.17    8.60
   0   4  -4  348.87    8.20
   0   4  -4  352.36   10.30
   0   4  -4  358.26    8.20
   1  -5   4   96.39    2.60
   1  -5   4   99.39    2.80
   1  -5   4   99.69    4.30
   1  -5   4  100.79    2.60
   1  -5   4   95.99    3.10
  -1   5  -4   99.09    2.90
  -1   5  -4   97.69    2.60
  -1   5  -4  109.99    3.10
   2  -6   4  144.89    3.60
   2  -6   4  151.38    4.10
   2  -6   4  146.79    5.80
  -2   6  -4  149.59    3.80
  -2   6  -4  147.99    5.80
  -2   6  -4  149.49    3.70
  -2   6  -4  155.08    4.20
   3  -7   4   16.60    2.20
   3  -7   4   17.90    1.30
  -3   7  -4   22.40    2.60
  -3   7  -4   15.10    0.80
  -3   7  -4   16.60    0.90
   4  -8   4   38.90    2.00
  -4   8  -4   36.00    1.30
  -4   8  -4   38.20    1.40
  -4   8  -4   40.60    2.10
   8  -4  -3   84.19    3.00
   8  -4  -3   79.99    2.60
   7  -3  -3   77.49    2.60
   7  -3  -3   75.69    2.30
   7  -3  -3   74.79    2.30
  -6   2   3    2.20    0.20
  -6   2   3    1.60    0.20
   6  -2  -3    1.90    0.40
   6  -2  -3    0.80    0.50
   6  -2  -3    1.70    0.60
  -5   1   3   18.10    0.60
  -5   1   3   17.70    0.60
  -5   1   3   18.60    1.40
   5  -1  -3   16.70    0.70
   5  -1  -3   20.30    1.50
   5  -1  -3   17.50    0.70
   5  -1  -3   16.40    1.00
   5  -1  -3   17.50    1.00
  -4   0   3   84.99    3.40
  -4   0   3   86.79    2.20
  -4   0   3   81.59    2.10
  -4   0   3   87.89    2.20
  -4   0   3   87.79    2.40
   4   0  -3   87.49    3.50
   4   0  -3   87.69    2.10
   4   0  -3   85.49    2.10
   4   0  -3   90.79    2.40
   4   0  -3   80.69    2.10
  -3  -1   3 2867.81   67.79
   3   1  -3 2978.90   67.89
  -2  -2   3  738.63   17.00
  -2  -2   3  744.43   18.70
   2   2  -3  755.92   17.00
   2   2  -3  740.53   18.80
   2   2  -3  747.73   17.00
  -1  -3   3   13.10    0.60
  -1  -3   3   12.90    0.70
  -1  -3   3   13.00    0.50
  -1  -3   3   13.10    0.50
  -1  -3   3   14.20    1.40
   1   3  -3   12.60    0.70
   1   3  -3   13.50    0.50
   1   3  -3   13.20    0.50
   1   3  -3   12.90    0.50
   0  -4   3  398.66    9.40
   0  -4   3  402.26    9.20
   0  -4   3  403.46    9.20
   0  -4   3  388.76   11.10
   0  -4   3  401.46    9.30
   0   4  -3  390.66    9.30
   0   4  -3  399.06    9.30
   0   4  -3  393.86   11.10
   0   4  -3  397.06    9.20
   0   4  -3  398.66    9.40
   1  -5   3 1349.16   29.80
   1  -5   3 1301.87   32.30
   1  -5   3 1280.97   30.10
  -1   5  -3 1325.67   29.80
  -1   5  -3 1290.17   32.00
   2  -6   3  263.17    6.20
   2  -6   3  273.17    6.70
   2  -6   3  254.97    7.00
   2  -6   3  265.17    8.30
  -2   6  -3  274.47    6.80
  -2   6  -3  271.87    6.30
  -2   6  -3  266.37    8.40
  -2   6  -3  263.27    6.30
   3  -7   3   59.09    3.00
  -3   7  -3   52.29    1.80
  -3   7  -3   53.19    1.60
  -3   7  -3   55.29    2.20
  -3   7  -3   53.39    3.10
   4  -8   3    5.10    0.90
  -4   8  -3    6.70    0.60
  -4   8  -3    6.40    1.00
  -4   8  -3    6.90    0.60
   8  -4  -2    4.00    0.80
   8  -4  -2    4.10    0.90
   7  -3  -2    6.20    0.80
   7  -3  -2    5.20    0.80
   6  -2  -2    6.40    1.00
   6  -2  -2    8.20    0.90
   6  -2  -2    7.40    0.80
   6  -2  -2    6.80    0.70
  -5   1   2    3.70    0.30
  -5   1   2    3.30    0.50
  -5   1   2    3.00    0.30
   5  -1  -2    3.80    0.50
   5  -1  -2    3.20    0.40
   5  -1  -2    3.20    0.50
  -4   0   2  388.26    8.90
  -4   0   2  383.16    9.00
  -4   0   2  388.06   10.00
  -4   0   2  377.66    8.90
  -4   0   2  385.96    9.10
   4   0  -2  396.66    9.00
   4   0  -2  388.36    8.80
   4   0  -2  388.36    9.10
   4   0  -2  390.26   10.10
   4   0  -2  383.56    8.80
  -3  -1   2  869.91   21.20
   3   1  -2  876.91   21.30
  -2  -2   2  420.56    9.50
  -2  -2   2  421.86    9.50
  -2  -2   2  408.26    9.60
  -2  -2   2  419.56    9.50
   2   2  -2  421.36    9.50
   2   2  -2  392.76   10.90
   2   2  -2  415.26    9.50
   2   2  -2  413.46    9.60
  -1  -3   2    0.60    0.20
  -1  -3   2    0.40    0.20
  -1  -3   2    0.00    0.50
  -1  -3   2    0.00    0.10
  -1  -3   2    0.30    0.10
   1   3  -2    0.20    0.10
   1   3  -2    0.60    0.70
   1   3  -2    0.30    0.10
   1   3  -2    0.30    0.20
   0  -4   2   64.69    2.90
   0  -4   2   59.49    1.80
   0  -4   2   61.69    1.60
   0  -4   2   61.79    1.60
   0  -4   2   60.69    1.70
   0   4  -2   60.59    1.60
   0   4  -2   58.69    1.80
   0   4  -2   64.89    2.90
   0   4  -2   60.79    1.70
   1  -5   2  120.39    4.50
   1  -5   2  120.89    2.90
   1  -5   2  117.99    3.30
   1  -5   2  121.89    3.20
   1  -5   2  119.89    2.90
  -1   5  -2  120.49    4.50
  -1   5  -2  120.19    3.20
  -1   5  -2  121.39    3.30
  -1   5  -2  122.79    3.00
  -1   5  -2  124.19    3.00
   2  -6   2  179.48    6.10
   2  -6   2  188.88    4.40
   2  -6   2  186.18    4.90
   2  -6   2  181.78    4.40
   2  -6   2  193.48    4.90
   2  -6   2  185.88    4.80
  -2   6  -2  194.88    4.50
  -2   6  -2  194.98    5.00
  -2   6  -2  191.98    4.50
  -2   6  -2  181.28    6.20
   3  -7   2  171.68    5.90
   3  -7   2  178.58    4.80
  -3   7  -2  181.38    5.00
  -3   7  -2  172.38    4.30
  -3   7  -2  180.68    5.90
  -3   7  -2  175.18    4.30
   4  -8   2   16.80    1.50
  -4   8  -2   18.30    0.80
  -4   8  -2   18.20    0.80
  -4   8  -2   17.60    1.50
   8  -4  -1    3.00    0.80
   8  -4  -1    2.00    0.60
   7  -3  -1   17.20    1.10
   7  -3  -1   17.50    1.30
   6  -2  -1  365.96    8.70
   6  -2  -1  346.57    8.70
   6  -2  -1  371.76    8.60
   6  -2  -1  344.47    8.70
  -5   1   1  126.49    3.20
  -5   1   1  127.09    2.90
  -5   1   1  123.29    2.90
   5  -1  -1  121.89    3.20
   5  -1  -1  124.69    3.30
   5  -1  -1  120.99    3.30
  -3  -1   1 2031.70   47.30
   3   1  -1 2045.80   47.40
  -2  -2   1 2314.17   59.49
   2   2  -1 2836.42   60.19
  -1  -3   1  361.46    8.30
  -1  -3   1  358.36    9.70
   1   3  -1  357.16    8.30
   1   3  -1  358.76    8.30
   1   3  -1  352.86    8.20
   0  -4   1  586.34   13.30
   0  -4   1  568.44   13.50
   0  -4   1  585.04   13.30
   0  -4   1  594.14   15.00
   0   4  -1  579.74   13.30
   0   4  -1  578.54   13.40
   0   4  -1  580.94   14.90
   0   4  -1  579.44   13.50
   1  -5   1  259.07    7.70
   1  -5   1  256.57    6.00
   1  -5   1  258.27    6.30
   1  -5   1  259.77    6.00
  -1   5  -1  257.47    6.10
  -1   5  -1  266.27    7.80
  -1   5  -1  258.27    6.10
  -1   5  -1  255.07    6.40
   2  -6   1  172.18    4.40
   2  -6   1  170.28    4.40
   2  -6   1  173.58    4.00
   2  -6   1  163.18    4.50
   2  -6   1  165.28    4.00
   2  -6   1  171.38    5.70
  -2   6  -1  175.08    4.10
  -2   6  -1  171.38    4.10
  -2   6  -1  169.68    5.70
  -2   6  -1  170.98    4.60
   3  -7   1   26.60    2.10
  -3   7  -1   24.30    0.90
  -3   7  -1   25.50    0.90
  -3   7  -1   24.60    1.60
   4  -8   1    5.30    0.80
  -4   8  -1    4.90    0.50
  -4   8  -1    5.70    1.00
  -4   8  -1    5.80    0.60
   5  -9   1    8.50    1.40
   5  -9   1    7.90    1.90
   8  -4   0    9.40    1.30
   8  -4   0   10.50    1.20
   7  -3   0    0.70    0.50
   7  -3   0   -0.30    0.60
   6  -2   0   51.39    1.70
   6  -2   0   50.89    2.00
   6  -2   0   55.39    1.90
   6  -2   0   51.79    1.80
   5  -1   0   32.10    1.20
   5  -1   0   32.00    1.20
   5  -1   0   32.80    1.20
  -4   0   0 1304.67   30.40
  -3  -1   0  671.13   15.40
  -3  -1   0  684.13   15.40
  -3  -1   0  661.23   16.40
   3   1   0  671.73   16.40
   3   1   0  686.43   15.30
  -2  -2   0 1973.80   46.30
   2   2   0 2006.90   46.30
  -1  -3   0 1007.30   25.20
   1   3   0  930.31   23.40
   0  -4   0 2327.87   54.09
   0   4   0 2309.47   53.99
   1  -5   0  920.71   22.60
   1  -5   0  938.01   20.90
   1  -5   0  981.30   21.80
   1  -5   0  880.91   21.20
   1  -5   0  943.51   20.90
  -1   5   0  924.51   21.30
  -1   5   0  895.31   22.60
  -1   5   0  883.71   21.10
  -1   5   0  891.61   21.00
  -1   5   0  921.71   20.90
   2  -6   0  108.29    3.00
   2  -6   0  102.99    2.50
   2  -6   0  102.69    3.00
   2  -6   0  109.79    4.10
   2  -6   0  108.59    2.50
  -2   6   0  104.89    3.10
  -2   6   0  109.49    2.70
  -2   6   0  101.29    4.00
  -2   6   0  104.69    2.90
  -2   6   0  106.89    2.70
   3  -7   0    6.30    1.20
   3  -7   0    6.80    1.20
  -3   7   0    6.10    0.50
  -3   7   0    6.30    0.50
   4  -8   0    3.80    0.80
  -4   8   0    4.00    0.90
  -4   8   0    3.40    0.40
  -4   8   0    3.10    0.30
   5  -9   0   16.10    1.50
   8  -4   1   -0.10    0.60
   8  -4   1   -0.70    0.70
   7  -3   1    1.30    0.60
   7  -3   1    1.80    0.60
  -6   2  -1   99.69    2.90
   6  -2   1   97.39    2.80
   6  -2   1   99.19    2.80
   6  -2   1  101.39    2.90
  -5   1  -1   58.49    1.80
   5  -1   1   57.59    1.70
   5  -1   1   59.99    1.80
   5  -1   1   56.59    1.80
  -4   0  -1  264.67    6.00
  -4   0  -1  260.67    6.90
  -4   0  -1  262.47    6.90
  -4   0  -1  262.27    6.30
  -4   0  -1  259.47    6.00
   4   0   1  259.47    6.30
   4   0   1  260.57    6.20
   4   0   1  265.17    6.20
  -3  -1  -1 1238.98   29.20
  -2  -2  -1  115.69    2.80
  -2  -2  -1  112.79    3.80
  -2  -2  -1  117.09    2.70
  -2  -2  -1  113.59    2.80
   2   2   1  119.49    2.80
   2   2   1  117.19    2.80
   1   3   1 1031.80   24.80
   0  -4  -1 1291.67   30.90
   0   4   1 1295.57   30.90
   1  -5  -1   69.19    1.70
   1  -5  -1   71.89    3.10
   1  -5  -1   66.69    2.00
   1  -5  -1   65.89    1.70
  -1   5   1   67.59    1.80
  -1   5   1   69.79    2.20
  -1   5   1   68.89    1.80
  -1   5   1   63.79    3.00
  -1   5   1   65.49    1.90
   2  -6  -1   23.30    1.10
   2  -6  -1   23.60    1.90
   2  -6  -1   23.70    0.70
   2  -6  -1   22.40    1.80
   2  -6  -1   22.70    1.10
   2  -6  -1   21.80    0.70
  -2   6   1   21.80    0.80
  -2   6   1   22.00    0.80
  -2   6   1   23.60    1.20
   3  -7  -1   26.60    2.00
   3  -7  -1   27.20    2.00
   3  -7  -1   22.80    1.30
  -3   7   1   26.50    0.90
  -3   7   1   27.00    0.90
  -3   7   1   23.90    1.50
   4  -8  -1    4.10    0.90
   4  -8  -1    2.70    0.70
  -4   8   1    3.00    0.30
   5  -9  -1    3.60    0.80
   8  -4   2   11.10    1.30
   8  -4   2    9.80    1.30
   7  -3   2   44.40    1.90
   7  -3   2   48.50    2.00
  -6   2  -2   29.20    1.40
   6  -2   2   29.30    1.30
   6  -2   2   28.10    1.20
  -5   1  -2  150.78    3.80
  -5   1  -2  146.29    3.40
  -5   1  -2  145.29    3.40
   5  -1   2  147.99    3.70
   5  -1   2  142.59    3.70
   5  -1   2  141.79    3.80
  -4   0  -2  288.27    7.60
  -4   0  -2  288.97    6.80
  -4   0  -2  260.07    6.50
  -4   0  -2  289.37    7.60
   4   0   2  279.17    6.60
   4   0   2  280.97    6.60
   4   0   2  282.97    6.70
  -3  -1  -2 1069.49   25.70
  -3  -1  -2 1081.09   25.70
  -2  -2  -2 1101.79   26.20
  -2  -2  -2 1083.89   26.90
  -1  -3  -2  261.27    7.70
  -1  -3  -2  267.87    6.10
  -1  -3  -2  274.97    6.10
  -1  -3  -2  259.07    6.10
  -1  -3  -2  266.77    6.20
  -1  -3  -2  255.17    7.50
   1   3   2  263.97    6.20
   1   3   2  258.57    6.10
   0  -4  -2    3.60    0.30
   0  -4  -2    3.20    0.40
   0  -4  -2    2.60    0.70
   0  -4  -2    3.20    0.40
   0  -4  -2    6.10    1.10
   0  -4  -2    3.60    0.30
   0   4   2    3.90    0.30
   0   4   2    2.80    0.40
   1  -5  -2  181.78    5.90
   1  -5  -2  188.48    4.50
   1  -5  -2  187.48    4.30
   1  -5  -2  180.88    4.30
   1  -5  -2  176.58    4.60
   1  -5  -2  176.08    5.80
  -1   5   2  182.98    4.40
  -1   5   2  183.78    4.60
  -1   5   2  182.18    4.50
  -1   5   2  187.88    4.40
   2  -6  -2   12.80    0.50
   2  -6  -2   14.20    0.90
   2  -6  -2   13.00    0.50
   2  -6  -2   12.80    1.70
   2  -6  -2   15.30    1.60
   2  -6  -2   14.10    0.90
  -2   6   2   12.80    0.60
  -2   6   2   15.70    1.00
  -2   6   2   13.70    0.80
  -2   6   2   14.40    0.60
   3  -7  -2    8.30    0.80
   3  -7  -2   10.80    1.50
   3  -7  -2    7.20    0.90
   3  -7  -2   12.10    1.60
  -3   7   2    7.20    0.60
   4  -8  -2    6.30    1.00
   4  -8  -2    4.00    0.70
  -4   8   2    5.00    0.50
  -4   8   2    5.10    0.60
   5  -9  -2   11.20    2.30
   5  -9  -2   14.70    1.40
  -5   9   2   12.40    0.70
  -5   9   2   13.70    0.70
   8  -4   3    5.40    0.90
   8  -4   3    3.80    0.80
   7  -3   3   26.80    1.50
   7  -3   3   29.70    1.60
  -6   2  -3   34.00    1.00
  -6   2  -3   34.00    1.50
  -6   2  -3   33.60    1.00
   6  -2   3   34.20    1.40
   6  -2   3   36.80    1.40
  -5   1  -3  208.08    5.10
  -5   1  -3  207.88    4.90
  -5   1  -3  206.08    5.80
  -5   1  -3  207.58    4.90
  -5   1  -3  215.48    5.30
  -5   1  -3  201.28    5.80
   5  -1   3  200.38    5.20
   5  -1   3  206.28    5.10
  -4   0  -3  839.92   19.10
  -4   0  -3  825.62   20.00
  -4   0  -3  827.72   20.00
  -4   0  -3  812.02   18.70
  -4   0  -3  816.32   18.60
  -4   0  -3  820.52   18.60
   4   0   3  799.52   18.70
   4   0   3  799.02   18.70
   4   0   3  820.12   18.60
   4   0   3  818.52   18.90
  -3  -1  -3  672.53   17.20
  -3  -1  -3  686.93   15.90
  -3  -1  -3  696.53   15.80
  -3  -1  -3  680.63   15.70
   3   1   3  696.93   15.70
   3   1   3  685.23   17.30
   3   1   3  693.33   15.70
   3   1   3  706.53   15.70
  -2  -2  -3 1254.37   30.80
   2   2   3 1313.77   30.80
  -1  -3  -3 1153.08   27.90
   0  -4  -3  498.35   11.60
   0  -4  -3  502.95   11.40
   0  -4  -3  469.45   13.00
   0  -4  -3  510.85   11.40
   0  -4  -3  485.65   13.10
   0  -4  -3  506.35   11.60
   0   4   3  495.45   11.50
   1  -5  -3   -1.00    0.50
   1  -5  -3    0.70    0.60
   1  -5  -3    0.30    0.30
   1  -5  -3    0.20    0.20
   1  -5  -3    0.30    0.30
  -1   5   3    0.00    0.20
  -1   5   3    0.20    0.10
   2  -6  -3  509.15   12.00
   2  -6  -3  518.65   12.20
   2  -6  -3  489.95   12.20
   2  -6  -3  502.15   11.70
   2  -6  -3  516.25   13.80
   2  -6  -3  515.25   11.70
   2  -6  -3  512.65   13.70
  -2   6   3  505.15   12.00
  -2   6   3  518.05   11.80
  -2   6   3  504.05   11.80
   3  -7  -3   53.39    1.90
   3  -7  -3   50.89    2.10
   3  -7  -3   54.29    2.90
   3  -7  -3   52.09    2.90
  -3   7   3   52.59    1.50
  -3   7   3   50.69    1.50
   4  -8  -3   50.59    2.30
  -4   8   3   46.80    1.40
  -4   8   3   48.40    1.50
   5  -9  -3    1.30    0.70
   5  -9  -3    1.10    0.90
  -5   9   3    1.50    0.60
  -5   9   3    0.80    0.30
   8  -4   4   -0.20    0.60
   8  -4   4    2.50    1.30
   7  -3   4   80.99    2.70
   7  -3   4   82.89    2.90
  -6   2  -4   57.59    1.50
  -6   2  -4   56.49    1.90
  -6   2  -4   56.69    1.50
  -6   2  -4   55.99    2.10
   6  -2   4   55.69    1.90
  -5   1  -4   10.40    0.50
  -5   1  -4    9.60    0.90
  -5   1  -4    8.90    1.30
  -5   1  -4   11.30    1.30
  -5   1  -4    9.60    0.50
  -5   1  -4    8.90    0.70
   5  -1   4    8.10    0.70
   5  -1   4    9.50    0.80
  -4   0  -4  301.37    7.00
  -4   0  -4  300.87    7.00
  -4   0  -4  294.97    7.20
  -4   0  -4  296.57    7.00
  -4   0  -4  299.37    8.60
   4   0   4  294.17    7.20
   4   0   4  296.37    7.00
   4   0   4  303.97    8.70
   4   0   4  305.97    6.90
   4   0   4  307.27    6.90
  -3  -1  -4    1.60    0.20
  -3  -1  -4    1.40    0.20
  -3  -1  -4    2.00    0.70
   3   1   4    2.40    0.30
   3   1   4    1.70    0.20
   3   1   4    2.10    0.20
   3   1   4    3.20    0.90
  -2  -2  -4  689.03   17.70
  -2  -2  -4  709.33   15.90
  -2  -2  -4  687.73   15.80
   2   2   4  692.63   16.00
   2   2   4  692.73   15.80
   2   2   4  691.43   15.90
   2   2   4  706.73   17.90
  -1  -3  -4   55.89    1.50
  -1  -3  -4   54.69    1.50
  -1  -3  -4   55.89    1.50
   1   3   4   55.99    2.90
   1   3   4   55.39    1.60
   1   3   4   58.19    1.50
   0  -4  -4  169.38    5.80
   0  -4  -4  174.48    4.30
   0  -4  -4  176.58    4.20
   0  -4  -4  173.78    4.20
   0  -4  -4  170.68    4.30
   0  -4  -4  174.88    4.20
   0   4   4  174.48    4.20
   0   4   4  172.78    4.20
   0   4   4  174.28    5.90
   1  -5  -4  165.88    3.90
   1  -5  -4  157.18    4.20
   1  -5  -4  160.18    5.80
   1  -5  -4  162.48    3.90
   1  -5  -4  163.88    5.80
   1  -5  -4  164.48    4.10
   1  -5  -4  162.38    4.20
  -1   5   4  169.68    4.40
  -1   5   4  160.08    4.00
  -1   5   4  166.98    4.00
   2  -6  -4  543.05   12.50
   2  -6  -4  534.65   14.70
   2  -6  -4  549.74   13.00
   2  -6  -4  537.65   13.10
   2  -6  -4  562.84   12.50
   2  -6  -4  542.45   14.70
   2  -6  -4  552.34   12.80
  -2   6   4  547.05   12.60
  -2   6   4  538.85   12.80
  -2   6   4  539.05   12.60
   3  -7  -4    7.00    1.00
   3  -7  -4    7.70    1.20
   3  -7  -4    7.00    1.60
   3  -7  -4    7.70    1.50
  -3   7   4    6.00    0.70
  -3   7   4    6.90    0.60
  -3   7   4    7.90    0.60
   4  -8  -4   32.80    1.90
   4  -8  -4   31.50    1.60
  -4   8   4   33.00    1.20
  -4   8   4   31.30    1.10
   5  -9  -4    6.90    0.90
   5  -9  -4    6.90    1.20
  -5   9   4    8.20    0.60
  -7   3  -5    6.80    0.60
   7  -3   5    6.50    0.80
   7  -3   5    6.40    0.90
  -6   2  -5   92.19    3.50
  -6   2  -5   90.79    2.60
  -6   2  -5   84.99    2.70
  -6   2  -5   92.99    3.90
  -6   2  -5   92.19    2.40
   6  -2   5   88.99    2.60
  -5   1  -5  347.47    8.20
  -5   1  -5  343.97    9.90
  -5   1  -5  357.36    8.60
  -5   1  -5  354.06    8.20
  -5   1  -5  356.76    8.40
   5  -1   5  366.86   10.20
   5  -1   5  339.97    8.40
  -4   0  -5   21.50    1.00
  -4   0  -5   22.10    0.80
  -4   0  -5   22.40    2.30
  -4   0  -5   21.00    0.80
  -4   0  -5   21.40    0.80
   4   0   5   21.30    0.90
   4   0   5   22.30    0.70
   4   0   5   21.30    1.10
   4   0   5   21.90    0.80
   4   0   5   21.00    1.90
  -3  -1  -5   38.70    2.50
  -3  -1  -5   37.80    1.10
  -3  -1  -5   39.80    1.20
   3   1   5   40.90    2.50
   3   1   5   39.10    1.10
   3   1   5   41.40    1.40
   3   1   5   40.30    1.20
   3   1   5   41.20    1.20
  -2  -2  -5 2425.36   57.29
  -1  -3  -5  635.94   16.70
  -1  -3  -5  633.04   14.50
  -1  -3  -5  631.74   14.50
  -1  -3  -5  633.24   14.60
   1   3   5  642.24   14.50
   1   3   5  625.94   14.50
   1   3   5  616.04   16.90
   0  -4  -5  667.23   17.80
   0  -4  -5  677.53   15.70
   0  -4  -5  687.53   15.50
   0  -4  -5  668.53   15.60
   0  -4  -5  683.73   15.50
   0  -4  -5  647.14   15.50
   0   4   5  679.93   17.90
   0   4   5  688.83   15.50
   0   4   5  673.73   15.50
   0   4   5  670.53   15.50
   1  -5  -5    1.80    1.00
   1  -5  -5    1.00    0.20
   1  -5  -5    0.70    0.40
   1  -5  -5    1.40    0.20
   1  -5  -5    0.90    0.30
  -1   5   5    0.80    0.30
  -1   5   5    1.10    0.30
   2  -6  -5  258.17    6.00
   2  -6  -5  250.47    8.30
   2  -6  -5  256.57    6.60
   2  -6  -5  259.07    6.30
   2  -6  -5  255.37    8.30
  -2   6   5  259.37    6.10
  -2   6   5  251.87    6.20
  -2   6   5  254.97    6.10
   3  -7  -5  271.87    8.70
   3  -7  -5  281.27    6.80
   3  -7  -5  280.47    8.40
   3  -7  -5  277.87   11.70
  -3   7   5  273.37    6.60
  -3   7   5  266.57    7.00
  -3   7   5  265.97    6.80
   4  -8  -5   30.20    1.90
   4  -8  -5   27.30    1.50
   4  -8  -5   26.10    2.50
  -4   8   5   28.60    1.10
  -4   8   5   29.00    1.10
  -7   3  -6   -0.30    0.30
  -7   3  -6   -0.30    0.30
  -7   3  -6    0.90    0.60
   7  -3   6   -0.70    0.70
  -6   2  -6   30.60    2.50
  -6   2  -6   30.40    1.30
  -6   2  -6   30.40    1.10
  -6   2  -6   30.00    1.60
  -6   2  -6   29.50    1.10
   6  -2   6   30.50    1.40
  -5   1  -6    2.20    1.20
  -5   1  -6    0.30    0.40
  -5   1  -6    0.90    0.30
  -5   1  -6    1.40    0.40
  -5   1  -6    2.20    0.60
   5  -1   6    0.30    0.50
   5  -1   6    0.70    1.10
   5  -1   6    0.80    0.20
  -4   0  -6   41.20    1.30
  -4   0  -6   41.70    2.70
  -4   0  -6   40.30    1.30
  -4   0  -6   42.30    1.50
  -4   0  -6   42.30    1.30
   4   0   6   41.80    2.80
   4   0   6   40.00    1.50
   4   0   6   41.30    1.20
   4   0   6   41.40    1.30
   4   0   6   41.90    1.20
  -3  -1  -6  452.35   10.70
  -3  -1  -6  453.25   10.80
  -3  -1  -6  465.35   13.10
  -3  -1  -6  467.35   10.90
  -3  -1  -6  468.15   10.70
   3   1   6  451.05   10.90
   3   1   6  466.05   10.70
   3   1   6  478.75   13.30
   3   1   6  455.85   10.70
   3   1   6  472.05   10.80
  -2  -2  -6  332.87   10.30
  -2  -2  -6  341.57    8.00
  -2  -2  -6  338.77    8.00
  -2  -2  -6  333.07    8.10
   2   2   6  346.37    8.00
   2   2   6  357.26    8.00
   2   2   6  332.77    8.10
   2   2   6  348.77    8.00
  -1  -3  -6 4043.10   97.79
   1   3   6 4305.17   98.39
   0  -4  -6  347.87    8.30
   0  -4  -6  344.27    8.10
   0  -4  -6  352.06    8.10
   0   4   6  346.27    8.10
   0   4   6  338.57    8.20
   0   4   6  349.07    8.10
   0   4   6  339.87    8.10
   0   4   6  335.37   10.50
   1  -5  -6   65.19    1.80
   1  -5  -6   60.79    1.80
   1  -5  -6   67.69    3.70
   1  -5  -6   65.99    1.90
   1  -5  -6   73.29    2.80
   1  -5  -6   66.79    2.10
  -1   5   6   62.59    1.80
  -1   5   6   65.69    1.90
   2  -6  -6  765.72   17.90
   2  -6  -6  759.72   17.50
   2  -6  -6  761.22   20.30
   2  -6  -6  752.52   20.20
  -2   6   6  754.72   17.50
  -2   6   6  761.82   17.50
  -2   6   6  739.53   17.50
   3  -7  -6  186.68    7.00
   3  -7  -6  186.18    7.00
   3  -7  -6  197.28    4.90
   3  -7  -6  198.08    5.30
  -3   7   6  183.58    4.80
  -3   7   6  190.28    4.70
  -3   7   6  184.48    4.70
   4  -8  -6   -0.50    0.80
   4  -8  -6   -0.20    0.60
   4  -8  -6    1.30    1.50
  -4   8   6    0.10    0.30
  -4   8   6    0.40    0.30
  -7   3  -7   13.60    0.80
  -7   3  -7   14.90    0.80
  -7   3  -7   16.50    1.20
   7  -3   7   12.70    1.60
  -6   2  -7    5.20    0.80
  -6   2  -7    5.20    0.60
  -6   2  -7    5.20    0.60
  -6   2  -7    6.40    0.80
  -6   2  -7    7.20    1.70
   6  -2   7    4.90    0.80
  -5   1  -7  132.39    3.70
  -5   1  -7  129.79    3.30
  -5   1  -7  131.19    3.50
  -5   1  -7  123.69    5.30
  -5   1  -7  129.99    3.30
   5  -1   7  123.29    3.40
   5  -1   7  124.99    3.20
   5  -1   7  140.69    5.70
  -4   0  -7  510.05   11.60
  -4   0  -7  503.75   11.60
  -4   0  -7  508.85   11.90
  -4   0  -7  490.05   14.20
   4   0   7  499.85   14.40
   4   0   7  485.85   11.50
   4   0   7  496.65   11.60
   4   0   7  505.05   11.90
   4   0   7  471.65   11.60
  -3  -1  -7  125.89    5.50
  -3  -1  -7  129.99    3.40
  -3  -1  -7  135.99    3.40
  -3  -1  -7  135.19    3.50
  -3  -1  -7  133.29    3.40
   3   1   7  136.19    3.40
   3   1   7  138.59    3.40
   3   1   7  130.29    3.50
   3   1   7  131.79    5.60
   3   1   7  135.69    3.40
  -2  -2  -7   10.40    1.50
  -2  -2  -7   12.00    0.70
  -2  -2  -7   12.20    1.20
  -2  -2  -7   11.50    0.70
  -2  -2  -7   12.90    0.70
   2   2   7   10.70    0.70
   2   2   7   15.00    2.30
   2   2   7   11.60    0.60
   2   2   7   10.90    0.70
  -1  -3  -7    0.70    0.20
  -1  -3  -7   -0.30    0.80
  -1  -3  -7    1.70    0.40
   1   3   7    1.00    0.30
   1   3   7    0.70    0.30
   1   3   7    0.60    0.30
   1   3   7    1.10    0.30
   1   3   7   -0.30    0.90
   0  -4  -7  106.19    2.90
   0  -4  -7  102.49    2.70
   0  -4  -7  105.29    2.70
   0  -4  -7  105.59    2.70
   0   4   7  100.29    4.80
   0   4   7  102.19    2.90
   0   4   7  107.49    2.80
   0   4   7  105.29    2.70
   1  -5  -7  233.68    8.30
   1  -5  -7  229.38    5.70
   1  -5  -7  242.38    5.70
   1  -5  -7  237.38    6.00
   1  -5  -7  238.08    5.70
   1  -5  -7  228.58    6.00
  -1   5   7  240.98    5.70
  -1   5   7  235.38    5.70
  -1   5   7  236.68    5.70
   2  -6  -7   28.50    1.30
   2  -6  -7   29.70    1.10
  -2   6   7   28.40    1.20
  -2   6   7   31.10    1.20
  -2   6   7   31.10    1.20
   3  -7  -7   18.20    1.50
   3  -7  -7   18.10    1.20
   3  -7  -7   16.50    0.70
   3  -7  -7   20.90    2.80
   3  -7  -7   20.70    2.60
  -3   7   7   17.20    1.00
  -3   7   7   17.10    1.00
  -3   7   7   17.50    0.90
   4  -8  -7   23.20    1.40
   4  -8  -7   26.10    1.90
   4  -8  -7   24.40    2.90
  -4   8   7   22.70    1.10
  -4   8   7   24.30    1.10
  -7   3  -8   26.30    1.10
  -7   3  -8   22.40    1.70
  -7   3  -8   26.90    1.50
   7  -3   8   28.50    2.90
  -6   2  -8   45.30    2.00
  -6   2  -8   40.50    1.40
  -6   2  -8   42.60    1.40
  -6   2  -8   44.40    1.70
   6  -2   8   38.90    1.70
  -5   1  -8  134.59    5.80
  -5   1  -8  135.89    3.50
  -5   1  -8  130.19    3.40
  -5   1  -8  131.19    4.00
   5  -1   8  125.69    3.50
   5  -1   8  127.39    3.30
  -4   0  -8  512.85   12.10
  -4   0  -8  484.15   14.70
  -4   0  -8  512.55   11.80
  -4   0  -8  522.55   11.90
   4   0   8  493.65   11.80
   4   0   8  487.45   11.80
   4   0   8  523.05   15.20
  -3  -1  -8   75.89    2.10
  -3  -1  -8   72.69    2.10
  -3  -1  -8   78.49    2.30
  -3  -1  -8   69.79    2.10
  -3  -1  -8   56.09    6.30
   3   1   8   71.09    2.10
   3   1   8   76.69    2.10
   3   1   8   73.79    2.20
   3   1   8   77.39    4.50
   3   1   8   74.29    2.10
  -2  -2  -8  106.49    2.90
  -2  -2  -8  106.49    2.80
  -2  -2  -8  105.69    2.80
  -2  -2  -8  101.29    2.80
   2   2   8  103.39    5.10
   2   2   8  103.69    2.80
   2   2   8  105.29    2.80
   2   2   8  104.09    2.80
   2   2   8  103.59    2.80
  -1  -3  -8  173.78    4.50
  -1  -3  -8  173.18    4.40
  -1  -3  -8  175.68    4.40
  -1  -3  -8  176.18    7.00
   1   3   8  173.58    4.30
   1   3   8  179.18    4.40
   1   3   8  171.58    4.40
   0  -4  -8   71.09    2.00
   0  -4  -8   70.89    2.00
   0  -4  -8   74.59    4.20
   0  -4  -8   71.99    2.30
   0  -4  -8   72.19    2.10
   0   4   8   74.59    2.10
   0   4   8   71.99    2.00
   0   4   8   73.69    2.10
   0   4   8   70.69    2.20
   1  -5  -8  178.08    4.40
   1  -5  -8  169.68    4.80
   1  -5  -8  178.08    4.80
   1  -5  -8  170.28    4.60
   1  -5  -8  181.98    7.20
   1  -5  -8  176.68    4.40
  -1   5   8  176.38    4.50
  -1   5   8  186.68    4.50
  -1   5   8  175.68    4.40
  -1   5   8  181.88    7.20
   2  -6  -8  268.67    6.50
   2  -6  -8  264.67    6.40
   2  -6  -8  256.17    9.40
   2  -6  -8  273.77    7.00
  -2   6   8  264.27    9.50
  -2   6   8  264.37    6.50
  -2   6   8  274.47    6.50
  -2   6   8  261.37    6.50
   3  -7  -8   22.00    1.20
   3  -7  -8   21.40    0.90
   3  -7  -8   20.70    1.70
   3  -7  -8   23.90    3.10
  -3   7   8   20.20    1.00
  -3   7   8   22.20    1.10
  -3   7   8   22.40    1.10
   4  -8  -8   12.00    2.40
   4  -8  -8    7.30    1.00
   4  -8  -8   10.10    1.30
  -4   8   8    7.30    0.90
  -4   8   8    9.30    0.80
  -6   2  -9    0.60    0.40
  -6   2  -9    0.50    0.60
  -6   2  -9    1.20    0.40
  -6   2  -9    0.90    0.50
   6  -2   9    0.40    0.60
  -5   1  -9    7.50    0.70
  -5   1  -9    9.20    1.10
  -5   1  -9   10.70    2.20
  -5   1  -9    6.80    0.70
  -5   1  -9    7.30    0.80
   5  -1   9    7.20    1.80
   5  -1   9    6.20    0.90
   5  -1   9    7.70    0.60
  -4   0  -9   72.79    2.40
  -4   0  -9   73.59    2.10
  -4   0  -9   65.19    4.30
   4   0   9   68.49    2.00
   4   0   9   68.79    4.60
   4   0   9   68.79    2.10
  -3  -1  -9  118.19    3.20
  -3  -1  -9  109.09    3.10
  -3  -1  -9  112.49    3.10
  -3  -1  -9  102.99    5.60
  -3  -1  -9  118.29    3.10
   3   1   9  112.19    3.00
   3   1   9  115.09    3.20
   3   1   9  103.69    3.10
   3   1   9  120.79    6.00
   3   1   9  115.39    3.10
  -2  -2  -9  105.49    2.80
  -2  -2  -9  101.39    2.80
  -2  -2  -9   98.39    2.70
  -2  -2  -9  100.69    2.90
  -2  -2  -9  102.59    5.30
   2   2   9  100.99    2.80
   2   2   9   96.99    5.30
   2   2   9  104.19    2.80
   2   2   9  100.99    2.80
  -1  -3  -9   29.70    1.40
  -1  -3  -9   30.30    1.20
  -1  -3  -9   30.90    1.20
  -1  -3  -9   30.90    3.00
   1   3   9   32.00    1.20
   1   3   9   29.60    1.20
   1   3   9   32.90    1.30
   0  -4  -9   23.60    1.00
   0  -4  -9   21.30    1.20
   0  -4  -9   23.10    1.20
   0  -4  -9   22.50    1.00
   0  -4  -9   26.50    2.80
   0   4   9   23.60    1.10
   0   4   9   23.60    1.00
   0   4   9   22.60    1.00
   0   4   9   24.10    1.10
   0   4   9   22.40    2.80
   1  -5  -9  533.85   12.60
   1  -5  -9  522.85   16.10
   1  -5  -9  552.34   13.00
   1  -5  -9  526.75   12.60
  -1   5   9  554.34   12.70
  -1   5   9  550.84   16.40
  -1   5   9  546.65   12.70
  -1   5   9  521.75   12.50
   2  -6  -9   41.10    1.40
   2  -6  -9   40.80    1.50
   2  -6  -9   40.00    3.70
  -2   6   9   40.30    1.40
  -2   6   9   41.80    3.70
  -2   6   9   42.60    1.60
   3  -7  -9   -0.10    0.30
   3  -7  -9   -0.90    1.70
   3  -7  -9   -0.40    0.80
   3  -7  -9    0.40    0.50
  -3   7   9   -0.30    0.30
  -3   7   9   -0.20    0.40
   4  -8  -9   -0.30    2.10
   4  -8  -9    0.10    0.50
  -4   8   9    0.20    0.70
  -4   8   9    0.10    0.30
  -6   2 -10    7.80    0.80
  -6   2 -10    7.00    1.00
  -6   2 -10    7.80    1.00
  -6   2 -10    6.60    0.80
  -5   1 -10   -0.50    0.40
  -5   1 -10   -0.10    0.30
  -5   1 -10   -0.60    0.50
  -5   1 -10    1.10    1.90
  -5   1 -10    0.10    0.40
   5  -1  10   -0.90    0.50
   5  -1  10    0.10    0.30
  -4   0 -10   73.59    2.30
  -4   0 -10   76.89    2.30
  -4   0 -10   79.09    2.60
  -4   0 -10   77.99    4.90
  -4   0 -10   78.29    2.30
   4   0  10   72.09    2.30
   4   0  10   75.49    2.20
   4   0  10   79.79    5.10
  -3  -1 -10  150.78    7.00
  -3  -1 -10  163.18    4.20
  -3  -1 -10  149.99    4.00
  -3  -1 -10  160.48    4.10
  -3  -1 -10  152.38    4.10
   3   1  10  148.89    7.20
   3   1  10  156.98    4.00
   3   1  10  154.48    4.10
  -2  -2 -10   23.00    1.10
  -2  -2 -10   16.20    2.50
  -2  -2 -10   20.40    1.00
  -2  -2 -10   22.40    1.20
  -2  -2 -10   20.80    1.10
   2   2  10   21.90    1.10
   2   2  10   19.50    1.10
   2   2  10   19.70    1.10
   2   2  10   18.20    4.50
   2   2  10   21.70    1.10
  -1  -3 -10  540.75   13.00
  -1  -3 -10  565.74   13.10
  -1  -3 -10  555.84   13.00
  -1  -3 -10  569.14   13.20
   1   3  10  540.25   16.80
   1   3  10  553.54   13.00
   1   3  10  568.74   13.10
   1   3  10  550.04   13.00
   1   3  10  546.75   13.50
   0  -4 -10  102.79    2.90
   0  -4 -10  104.19    3.00
   0  -4 -10  100.69    5.50
   0  -4 -10   99.89    2.80
   0  -4 -10  103.59    3.10
   0   4  10  104.39    2.90
   0   4  10  102.39    2.80
   0   4  10  103.99    3.10
   0   4  10  102.39    5.70
   0   4  10  105.99    2.90
   1  -5 -10  114.89    6.10
   1  -5 -10  120.09    3.30
   1  -5 -10  121.39    3.60
  -1   5  10  119.09    3.30
  -1   5  10  118.69    3.20
  -1   5  10  123.49    6.40
  -1   5  10  124.09    3.30
   2  -6 -10   95.99    2.70
   2  -6 -10   97.19    5.60
   2  -6 -10  100.89    3.20
   2  -6 -10   89.49    2.60
  -2   6  10   94.19    2.70
  -2   6  10  102.39    2.80
  -2   6  10   90.49    2.60
  -2   6  10   96.09    5.50
   3  -7 -10   20.40    1.70
   3  -7 -10   20.30    1.10
   3  -7 -10   20.40    3.30
   3  -7 -10   18.20    0.90
  -3   7  10   19.80    1.10
  -3   7  10   22.30    1.20
  -3   7  10   19.30    1.00
   4  -8 -10   17.10    1.80
   4  -8 -10   16.30    1.10
  -4   8  10   16.40    1.10
  -4   8  10   17.60    1.10
  -6   2 -11    3.90    0.50
  -6   2 -11    3.60    0.90
  -6   2 -11    4.00    0.60
  -6   2 -11    4.60    0.70
  -5   1 -11    2.80    0.80
  -5   1 -11    2.40    0.60
  -5   1 -11    2.00    0.50
  -5   1 -11    2.70    0.50
   5  -1  11    2.10    0.40
   5  -1  11    1.50    0.60
  -4   0 -11   12.60    1.00
  -4   0 -11   11.70    0.90
  -4   0 -11   17.00    3.20
  -4   0 -11   12.20    1.20
  -4   0 -11   12.70    1.00
   4   0  11   12.50    0.90
   4   0  11   10.50    1.00
   4   0  11   10.60    2.40
  -3  -1 -11    7.50    0.80
  -3  -1 -11    7.50    0.90
  -3  -1 -11    7.30    1.00
  -3  -1 -11    5.50    1.50
  -3  -1 -11    7.50    1.00
   3   1  11    8.10    0.80
   3   1  11    9.00    2.40
  -2  -2 -11   33.60    3.50
  -2  -2 -11   27.20    1.30
  -2  -2 -11   26.40    1.20
  -2  -2 -11   26.50    1.30
  -2  -2 -11   29.70    1.50
   2   2  11   28.40    1.30
   2   2  11   25.90    1.20
   2   2  11   47.80    6.90
   2   2  11   27.80    1.30
   2   2  11   28.30    1.30
  -1  -3 -11  135.79    3.70
  -1  -3 -11  136.69    3.70
  -1  -3 -11  142.69    3.90
  -1  -3 -11  134.59    3.60
  -1  -3 -11  139.19    6.90
   1   3  11  140.69    3.80
   1   3  11  135.29    6.90
   1   3  11  131.59    3.70
   1   3  11  131.29    3.70
   0  -4 -11   17.60    2.80
   0  -4 -11   15.00    1.00
   0  -4 -11   18.70    1.30
   0  -4 -11   15.70    0.90
   0   4  11   13.40    2.70
   0   4  11   16.70    0.90
   0   4  11   15.40    1.00
   0   4  11   16.60    1.00
   1  -5 -11  261.87    6.80
   1  -5 -11  238.28    9.90
   1  -5 -11  253.17    6.20
   1  -5 -11  250.17    6.30
  -1   5  11  251.97    6.40
  -1   5  11  257.17    6.20
  -1   5  11  257.47    6.40
  -1   5  11  258.57   10.50
   2  -6 -11   68.69    2.70
   2  -6 -11   59.29    4.80
   2  -6 -11   66.39    2.10
   2  -6 -11   66.59    2.00
  -2   6  11   66.29    2.00
  -2   6  11   69.09    2.20
  -2   6  11   69.99    2.20
   3  -7 -11    4.00    2.20
   3  -7 -11    0.70    0.90
   3  -7 -11    1.30    0.40
  -3   7  11    0.80    0.50
  -3   7  11    0.90    0.40
  -3   7  11    0.40    0.40
  -5   1 -12   22.20    1.40
  -5   1 -12   24.30    1.40
  -5   1 -12   23.70    1.70
  -4   0 -12   19.70    1.40
  -4   0 -12   19.60    1.20
  -4   0 -12   19.70    1.20
  -4   0 -12   18.70    1.20
  -4   0 -12   18.00    2.80
   4   0  12   14.30    3.30
   4   0  12   20.10    1.10
  -3  -1 -12    6.80    1.00
  -3  -1 -12    6.50    0.80
  -3  -1 -12   11.40    2.90
  -3  -1 -12    7.90    0.90
  -3  -1 -12    8.20    1.00
   3   1  12    7.70    0.90
   3   1  12    7.50    0.80
   3   1  12   15.30    3.60
  -2  -2 -12   16.50    1.30
  -2  -2 -12   15.90    3.20
  -2  -2 -12   15.90    1.10
  -2  -2 -12   16.30    1.10
  -2  -2 -12   15.80    1.00
   2   2  12   19.40    3.40
   2   2  12   17.00    1.00
   2   2  12   16.70    1.20
  -1  -3 -12    2.10    0.80
  -1  -3 -12    1.60    1.80
  -1  -3 -12    1.80    0.40
  -1  -3 -12    1.70    0.40
   1   3  12    1.60    0.50
   1   3  12    1.70    0.50
   1   3  12   -1.70    1.50
   0  -4 -12   61.69    1.90
   0  -4 -12   61.29    2.00
   0  -4 -12   64.39    4.90
   0  -4 -12   63.09    2.40
   0   4  12   62.49    2.10
   0   4  12   58.49    1.90
   0   4  12   62.39    5.00
   0   4  12   61.49    2.10
   1  -5 -12   14.40    1.50
   1  -5 -12   13.30    1.00
   1  -5 -12    9.10    2.10
   1  -5 -12   13.20    0.90
  -1   5  12   13.80    1.10
  -1   5  12   12.30    0.80
  -1   5  12   14.30    1.10
  -1   5  12   11.20    2.40
   2  -6 -12    2.10    0.90
   2  -6 -12    2.80    2.20
   2  -6 -12    2.80    0.50
   2  -6 -12    2.30    0.50
  -2   6  12    1.80    2.10
  -2   6  12    2.30    0.50
  -2   6  12    2.20    0.40
  -2   6  12    2.50    0.40
  -3   7  12    3.30    3.70
  -3   7  12    2.40    0.50
  -5   1 -13   10.10    1.20
  -5   1 -13   12.20    1.20
  -4   0 -13   15.70    1.40
  -4   0 -13   16.40    1.30
  -4   0 -13   14.10    1.10
  -4   0 -13   15.60    1.30
   4   0  13   14.60    1.10
  -3  -1 -13   11.50    1.20
  -3  -1 -13   11.70    1.30
  -3  -1 -13   10.10    3.50
  -3  -1 -13   10.40    1.00
  -3  -1 -13   12.60    1.30
   3   1  13   13.70    3.20
   3   1  13   11.50    1.00
  -2  -2 -13   49.20    1.80
  -2  -2 -13   46.60    1.80
  -2  -2 -13   50.39    4.70
  -2  -2 -13   50.19    2.10
  -2  -2 -13   50.09    1.90
   2   2  13   52.29    1.90
   2   2  13   51.09    5.10
  -1  -3 -13    1.60    0.50
  -1  -3 -13    4.90    3.20
  -1  -3 -13    1.00    0.80
  -1  -3 -13    1.40    0.40
   1   3  13    1.90    0.50
   1   3  13    2.80    0.60
   1   3  13    3.40    2.20
   0  -4 -13  202.88    5.60
   0  -4 -13  197.98    5.00
   0  -4 -13  188.38    9.10
   0   4  13  207.28    5.30
   0   4  13  193.18    5.10
   0   4  13  207.38    9.80
   0   4  13  194.68    5.20
   1  -5 -13   54.09    1.90
   1  -5 -13   57.89    5.00
   1  -5 -13   52.99    1.70
   1  -5 -13   59.59    2.60
  -1   5  13   53.89    2.00
  -1   5  13   43.70    5.20
  -1   5  13   58.59    2.10
  -1   5  13   51.39    1.70
   2  -6 -13    3.90    2.40
   2  -6 -13    2.90    1.00
  -2   6  13    2.40    0.40
  -2   6  13    5.00    2.90
  -2   6  13    2.00    0.40
  -2   6  13    3.20    0.70
  -4   0 -14   24.60    1.60
  -4   0 -14   24.80    1.70
  -4   0 -14   24.30    1.50
  -3  -1 -14   11.90    1.20
  -3  -1 -14    8.70    1.40
  -3  -1 -14    8.30    0.90
  -3  -1 -14   10.70    1.10
  -3  -1 -14    8.40    2.80
   3   1  14    9.40    1.10
   3   1  14   18.10    4.30
  -2  -2 -14  118.99    3.70
  -2  -2 -14  130.39    9.00
  -2  -2 -14  112.99    3.60
  -2  -2 -14  104.09    3.30
   2   2  14  117.69    3.50
  -1  -3 -14   55.29    2.10
  -1  -3 -14   52.19    1.90
  -1  -3 -14   43.10    5.00
  -1  -3 -14   55.49    2.50
   1   3  14   53.89    2.00
   1   3  14   55.79    6.00
   0  -4 -14   35.70    4.60
   0  -4 -14   43.10    1.80
   0  -4 -14   43.30    1.60
   0  -4 -14   44.10    2.30
   0   4  14   44.60    1.80
   0   4  14   51.09    5.90
   0   4  14   41.30    1.60
   0   4  14   42.70    1.80
   1  -5 -14  102.69    3.10
   1  -5 -14  110.19    3.70
   1  -5 -14  101.69    2.80
   1  -5 -14  112.99    7.20
  -1   5  14  100.19    2.80
  -1   5  14  106.19    7.60
  -1   5  14  106.99    3.30
  -1   5  14  101.29    3.20
   2  -6 -14    8.50    1.50
   2  -6 -14    9.20    0.80
  -2   6  14   10.40    1.20
  -3  -1 -15    3.70    0.70
  -3  -1 -15    2.50    0.70
  -3  -1 -15    4.40    0.90
   3   1  15    3.00    0.70
  -2  -2 -15   31.60    1.70
  -2  -2 -15   29.20    1.60
  -2  -2 -15   29.40    1.90
  -2  -2 -15   29.20    4.10
   2   2  15   44.50    6.40
   2   2  15   29.10    1.60
  -1  -3 -15   13.80    1.30
  -1  -3 -15    9.20    3.30
  -1  -3 -15   17.20    1.70
  -1  -3 -15   14.50    1.10
   1   3  15   14.30    1.30
   1   3  15   16.10    4.10
   0  -4 -15    4.70    0.70
   0  -4 -15    3.20    2.90
   0  -4 -15    3.00    0.50
   0  -4 -15    1.60    1.10
   0   4  15    5.70    3.20
   1  -5 -15    1.10    0.40
   1  -5 -15   -0.10    1.10
  -1   5  15    0.10    0.60
  -1   5  15    2.30    3.80
  -2  -2 -16    5.30    0.70
  -2  -2 -16    7.20    1.20
   2   2  16    5.70    0.80
  -1  -3 -16    3.80    1.20
  -1  -3 -16    5.20    0.80
  -1  -3 -16   12.40    9.00
   1   3  16    9.60    4.40
   1   3  16    4.60    0.80
   0  -4 -16    3.70    1.20
   0  -4 -16    2.30    0.60
   0  -4 -16    3.60    0.60
   0   4  16    3.40    0.70
   0   4  16    2.40    4.90
  -4  -1  15    6.90    0.90
   4   1 -15    6.50    1.30
  -3  -2  15    0.30    0.60
  -3  -2  15    3.50    3.40
   3   2 -15    0.30    0.50
   3   2 -15    1.40    3.70
   3   2 -15    1.40    1.10
  -2  -3  15    0.00    0.40
  -2  -3  15   -0.30    2.90
  -2  -3  15   -1.00    0.60
   2   3 -15    4.00    3.90
   2   3 -15   -0.40    0.60
  -5   0  14   -0.20    0.50
   5   0 -14    0.10    1.10
  -4  -1  14    1.40    3.10
  -4  -1  14    0.10    0.60
   4   1 -14    0.00    0.50
   4   1 -14    0.80    1.00
   4   1 -14    0.70    3.10
  -3  -2  14   32.30    4.90
  -3  -2  14   24.40    1.60
   3   2 -14   27.20    2.20
   3   2 -14   22.50    1.40
   3   2 -14   24.00    4.30
  -2  -3  14   24.60    1.40
  -2  -3  14   22.40    1.50
  -2  -3  14   30.30    5.00
  -2  -3  14   24.00    1.20
   2   3 -14   27.20    2.00
   2   3 -14   21.70    3.90
   2   3 -14   20.10    1.40
  -1  -4  14    7.20    2.70
  -1  -4  14    8.30    1.00
  -1  -4  14    8.70    0.90
   1   4 -14    8.80    1.30
   1   4 -14   13.50    3.40
   0  -5  14    0.20    0.60
   0   5 -14    0.50    0.40
   0   5 -14    1.90    1.20
   6  -1 -13    7.90    1.40
  -5   0  13   11.40    1.20
  -5   0  13   10.40    3.20
  -5   0  13   13.30    1.20
   5   0 -13   12.70    1.90
   5   0 -13   11.30    3.00
   5   0 -13   12.80    1.40
  -4  -1  13    2.40    2.40
  -4  -1  13    1.40    0.50
  -4  -1  13    1.00    0.50
   4   1 -13    0.80    1.00
   4   1 -13    0.40    0.40
   4   1 -13   -2.00    2.10
  -3  -2  13   47.40    5.30
  -3  -2  13   45.50    1.90
  -3  -2  13   49.90    2.00
   3   2 -13   49.30    2.50
   3   2 -13   45.60    1.90
  -2  -3  13    5.10    3.00
  -2  -3  13    1.40    0.40
  -2  -3  13    1.80    0.50
  -2  -3  13    1.30    0.60
   2   3 -13    2.00    1.00
   2   3 -13    5.60    2.90
   2   3 -13    1.90    0.60
  -1  -4  13   16.50    1.10
  -1  -4  13   13.90    1.20
   1   4 -13   15.30    1.20
   1   4 -13   22.00    3.90
   1   4 -13   12.60    1.00
   1   4 -13   13.90    1.60
   0  -5  13    5.60    0.60
   0  -5  13    7.00    0.80
   0   5 -13    5.80    0.70
   0   5 -13    7.40    0.90
   0   5 -13    7.90    1.10
   1  -6  13    0.10    0.70
  -1   6 -13   -0.10    0.60
  -1   6 -13    1.30    1.50
  -6   1  12    7.20    3.40
  -6   1  12    5.00    0.70
   6  -1 -12    4.40    1.30
  -5   0  12   13.10    1.10
  -5   0  12   17.20    3.30
  -5   0  12   12.90    1.00
   5   0 -12   16.60    3.10
   5   0 -12   13.40    1.00
   5   0 -12   14.30    1.80
  -4  -1  12   47.40    1.90
  -4  -1  12   45.20    1.70
  -4  -1  12   46.30    4.80
   4   1 -12   47.00    4.50
   4   1 -12   44.70    1.70
   4   1 -12   48.80    2.40
  -3  -2  12  190.68    5.00
  -3  -2  12  187.48    9.20
  -3  -2  12  178.08    4.90
  -3  -2  12  177.08    4.40
  -3  -2  12  186.28    4.40
   3   2 -12  194.18    5.50
   3   2 -12  185.38    4.90
   3   2 -12  220.38   10.40
  -2  -3  12   38.50    1.40
  -2  -3  12   43.10    5.00
  -2  -3  12   41.90    1.70
  -2  -3  12   39.90    1.40
  -2  -3  12   39.80    1.90
   2   3 -12   40.00    1.70
   2   3 -12   40.60    2.20
   2   3 -12   43.50    4.70
  -1  -4  12    4.10    0.60
  -1  -4  12    7.50    2.30
   1   4 -12    3.10    0.50
   1   4 -12    2.80    0.40
   1   4 -12    3.80    1.70
   1   4 -12    3.20    0.90
   0  -5  12    4.30    0.70
   0  -5  12    3.70    2.70
   0  -5  12    4.20    0.60
   0   5 -12    6.80    2.40
   0   5 -12    5.20    0.60
   0   5 -12    4.40    1.00
   1  -6  12    4.00    0.80
  -1   6 -12    2.50    0.50
  -1   6 -12    4.80    1.00
  -7   2  11    2.90    0.70
   7  -2 -11    3.70    1.20
  -6   1  11   17.90    1.20
  -6   1  11   18.60    5.10
  -6   1  11   22.20    1.40
   6  -1 -11   20.80    1.00
   6  -1 -11   20.30    1.90
   6  -1 -11   17.10    3.10
  -5   0  11   94.59    7.40
  -5   0  11   97.89    3.00
  -5   0  11  108.49    3.10
   5   0 -11  107.59    3.70
   5   0 -11  103.09    2.90
   5   0 -11  109.39    6.20
  -4  -1  11    2.20    1.70
  -4  -1  11    2.00    0.60
  -4  -1  11    2.20    0.50
   4   1 -11    1.50    0.90
   4   1 -11    1.00    0.40
   4   1 -11    1.00    1.90
  -3  -2  11  552.94   17.40
  -3  -2  11  539.05   12.30
  -3  -2  11  524.35   12.30
  -3  -2  11  530.85   12.80
  -3  -2  11  548.25   12.80
   3   2 -11  513.75   17.00
   3   2 -11  535.05   12.70
   3   2 -11  550.74   13.50
  -2  -3  11   38.80    1.40
  -2  -3  11   49.00    5.70
  -2  -3  11   42.10    1.60
  -2  -3  11   40.40    1.60
   2   3 -11   39.70    1.50
   2   3 -11   33.60    3.30
   2   3 -11   41.20    1.60
   2   3 -11   42.80    4.10
  -1  -4  11   25.00    3.90
  -1  -4  11   19.10    1.00
  -1  -4  11   20.40    1.20
  -1  -4  11   20.30    1.10
   1   4 -11   18.00    1.60
   1   4 -11   21.80    1.20
   1   4 -11   16.20    3.00
   1   4 -11   18.70    1.10
   0  -5  11  114.29   10.80
   0  -5  11  105.99    3.10
   0  -5  11  101.49    3.00
   0   5 -11  108.39    6.60
   0   5 -11  103.49    3.00
   0   5 -11  103.19    3.40
   0   5 -11   98.29    3.00
   1  -6  11    9.10    0.90
   1  -6  11   10.40    1.30
  -1   6 -11    8.90    1.00
  -1   6 -11   10.60    1.00
  -1   6 -11   12.80    1.50
   2  -7  11    4.80    1.00
  -2   7 -11    5.80    1.10
  -2   7 -11    4.70    1.00
  -7   2  10    1.10    0.40
  -7   2  10    1.30    2.50
  -7   2  10    0.70    0.80
   7  -2 -10    4.20    2.70
   7  -2 -10   -1.10    1.00
  -6   1  10   -0.20    0.40
  -6   1  10    1.30    1.80
  -6   1  10   -0.30    0.40
   6  -1 -10   -1.10    1.60
   6  -1 -10    0.60    0.90
   6  -1 -10   -0.10    0.30
  -5   0  10   68.89    2.20
  -5   0  10   68.29    2.20
   5   0 -10   71.49    2.80
   5   0 -10   70.09    4.80
   5   0 -10   68.19    2.10
  -4  -1  10    0.50    1.70
  -4  -1  10    0.60    0.40
  -4  -1  10    0.40    0.30
   4   1 -10   -0.40    1.60
   4   1 -10   -0.20    0.30
   4   1 -10    1.60    0.90
  -3  -2  10  116.39    2.90
  -3  -2  10  118.39    6.40
  -3  -2  10  119.89    2.90
   3   2 -10  118.69    3.70
   3   2 -10  120.09    3.30
   3   2 -10  113.59    3.20
   3   2 -10  119.39    6.30
  -2  -3  10   -3.30    2.10
  -2  -3  10    0.70    0.60
  -2  -3  10   -0.20    0.30
   2   3 -10   -1.30    2.10
   2   3 -10   -0.60    0.70
   2   3 -10    0.50    0.80
   2   3 -10    0.40    0.40
  -1  -4  10   52.69    1.80
  -1  -4  10   56.29    1.90
  -1  -4  10   57.49    1.90
  -1  -4  10   73.59    6.10
   1   4 -10   54.09    1.80
   1   4 -10   54.59    2.30
   1   4 -10   60.99    4.60
   0  -5  10   13.60    1.10
   0  -5  10   15.90    2.70
   0  -5  10   12.60    0.90
   0   5 -10   13.20    1.00
   0   5 -10   11.30    1.50
   0   5 -10   10.30    2.30
   1  -6  10    2.00    2.00
   1  -6  10    0.00    0.30
  -1   6 -10    0.00    0.40
  -1   6 -10    0.70    0.70
  -1   6 -10   -0.40    0.40
  -1   6 -10    0.60    2.10
   2  -7  10   -0.20    0.70
  -2   7 -10    0.10    0.20
  -2   7 -10    0.00    0.50
  -2   7 -10    1.10    0.80
  -7   2   9   21.60    1.10
  -7   2   9   23.60    1.20
   7  -2  -9   22.30    3.10
   7  -2  -9   21.70    1.90
  -6   1   9   15.30    0.90
  -6   1   9   19.30    2.70
  -6   1   9   16.10    1.00
   6  -1  -9   16.00    0.80
   6  -1  -9   17.60    2.90
   6  -1  -9   17.40    1.60
  -5   0   9    0.20    0.40
  -5   0   9   -0.90    1.50
   5   0  -9    0.50    1.50
   5   0  -9    0.20    0.30
   5   0  -9    0.40    0.80
  -4  -1   9  118.59    3.20
  -4  -1   9  123.89    6.20
  -4  -1   9  114.89    3.20
   4   1  -9  120.89    6.00
   4   1  -9  120.39    3.70
   4   1  -9  115.79    3.40
  -3  -2   9    2.10    0.40
  -3  -2   9    3.00    1.70
  -3  -2   9    2.30    0.50
   3   2  -9   -1.00    1.10
   3   2  -9    2.30    0.50
  -2  -3   9   15.20    0.90
  -2  -3   9   14.80    0.80
  -2  -3   9   13.60    2.30
  -2  -3   9   15.40    0.90
  -2  -3   9   14.70    0.70
   2   3  -9   15.70    0.90
   2   3  -9   15.10    1.30
   2   3  -9   15.70    0.80
   2   3  -9   16.50    2.70
  -1  -4   9   75.39    2.20
  -1  -4   9   72.09    2.20
  -1  -4   9   74.99    2.20
  -1  -4   9   73.49    2.20
   1   4  -9   76.89    2.30
   1   4  -9   72.49    2.20
   1   4  -9   74.89    2.60
   1   4  -9   80.19    6.00
   0  -5   9   61.19    1.90
   0  -5   9   60.59    2.10
   0  -5   9   64.99    4.80
   0   5  -9   56.49    4.40
   0   5  -9   59.69    2.00
   0   5  -9   60.19    1.90
   0   5  -9   60.09    2.30
   1  -6   9    3.10    0.70
   1  -6   9    2.40    0.40
   1  -6   9    4.20    1.80
  -1   6  -9    2.00    0.40
  -1   6  -9    2.10    0.80
  -1   6  -9    3.40    2.00
   2  -7   9    5.20    0.90
   2  -7   9    5.90    0.70
  -2   7  -9    5.30    1.10
  -2   7  -9    6.30    0.70
  -2   7  -9    5.70    1.00
  -7   2   8    2.40    1.60
  -7   2   8    1.90    0.40
  -7   2   8    1.50    0.40
   7  -2  -8    2.40    1.60
   7  -2  -8    1.40    0.90
  -6   1   8    1.70    1.60
  -6   1   8    2.70    0.40
  -6   1   8    2.30    0.40
   6  -1  -8    2.80    0.80
   6  -1  -8    2.30    0.30
   6  -1  -8    0.10    1.40
  -5   0   8   79.09    4.70
  -5   0   8   87.79    2.50
   5   0  -8   78.39    4.70
   5   0  -8   87.59    2.40
   5   0  -8   93.49    3.00
  -4  -1   8  179.28    4.50
  -4  -1   8  180.98    4.50
  -4  -1   8  182.98    7.40
   4   1  -8  180.88    4.50
   4   1  -8  176.68    7.30
   4   1  -8  173.68    4.50
   4   1  -8  182.48    4.90
  -3  -2   8  128.39    3.00
  -3  -2   8  126.89    3.30
  -3  -2   8  122.69    3.30
  -3  -2   8  129.09    3.00
  -3  -2   8  126.29    3.60
  -3  -2   8  129.29    6.00
   3   2  -8  129.49    5.90
   3   2  -8  123.19    3.30
   3   2  -8  128.89    3.70
   3   2  -8  123.89    3.30
  -2  -3   8   65.19    1.80
  -2  -3   8   66.39    2.00
  -2  -3   8   68.99    4.30
  -2  -3   8   67.49    1.90
  -2  -3   8   65.29    2.20
   2   3  -8   66.79    4.20
   2   3  -8   64.29    1.90
   2   3  -8   65.79    2.00
   2   3  -8   67.69    2.30
  -1  -4   8  183.08    7.60
  -1  -4   8  175.58    4.50
  -1  -4   8  180.48    4.50
  -1  -4   8  181.18    4.50
  -1  -4   8  174.28    4.50
   1   4  -8  181.68    4.80
   1   4  -8  183.58    4.60
   1   4  -8  176.08    4.50
   1   4  -8  180.28    7.50
   0  -5   8    4.30    0.60
   0  -5   8    3.80    0.50
   0  -5   8    5.60    2.00
   0  -5   8    4.50    0.60
   0   5  -8    4.50    0.50
   0   5  -8    6.90    2.00
   0   5  -8    5.40    0.70
   0   5  -8    4.40    0.80
   1  -6   8    7.40    1.00
   1  -6   8   13.90    2.80
   1  -6   8   10.10    0.80
  -1   6  -8    9.00    0.80
  -1   6  -8    9.10    1.10
  -1   6  -8   10.50    2.30
  -1   6  -8    9.50    0.80
   2  -7   8   13.50    1.30
   2  -7   8   11.20    0.80
  -2   7  -8   15.00    1.50
  -2   7  -8   12.80    0.90
  -2   7  -8   12.40    0.90
  -3   8  -8    6.40    0.80
  -3   8  -8    5.70    1.10
  -3   8  -8    6.30    1.00
  -8   3   7    3.20    0.50
  -8   3   7    3.50    0.40
   8  -3  -7    2.00    0.90
  -7   2   7    1.40    1.30
  -7   2   7    0.20    0.30
  -7   2   7    0.40    0.30
   7  -2  -7    0.60    1.10
   7  -2  -7    0.00    0.70
  -6   1   7   89.09    2.40
  -6   1   7   83.89    2.30
  -6   1   7   81.99    4.30
   6  -1  -7   81.09    4.30
   6  -1  -7   80.79    2.10
   6  -1  -7   84.29    2.90
  -5   0   7   13.20    0.80
  -5   0   7   16.00    2.10
  -5   0   7   13.80    0.90
   5   0  -7   15.60    1.30
   5   0  -7   16.00    0.80
   5   0  -7   10.00    1.70
  -4  -1   7    0.90    0.50
  -4  -1   7    0.80    0.40
  -4  -1   7   -0.60    1.20
  -4  -1   7   -0.10    0.30
   4   1  -7    0.70    0.60
   4   1  -7   -0.20    0.80
   4   1  -7   -0.40    0.30
   4   1  -7    0.20    0.20
  -3  -2   7  100.69    2.70
  -3  -2   7  102.99    3.00
  -3  -2   7  101.49    3.20
  -3  -2   7  103.29    2.50
  -3  -2   7  100.29    2.50
  -3  -2   7  110.09    7.30
   3   2  -7  104.79    2.70
   3   2  -7  107.99    2.70
   3   2  -7  107.89    5.10
   3   2  -7  100.89    3.10
  -2  -3   7  752.42   17.20
  -2  -3   7  727.63   20.30
  -2  -3   7  735.83   17.00
  -2  -3   7  745.03   17.20
  -2  -3   7  768.32   17.10
   2   3  -7  738.23   20.40
   2   3  -7  754.72   17.40
   2   3  -7  736.23   17.20
   2   3  -7  722.83   17.20
  -1  -4   7   23.50    2.70
  -1  -4   7   21.10    1.20
  -1  -4   7   20.70    0.90
  -1  -4   7   20.20    0.90
  -1  -4   7   20.40    0.90
  -1  -4   7   21.70    1.00
   1   4  -7   20.60    1.40
   1   4  -7   26.30    3.20
   1   4  -7   21.40    1.20
   1   4  -7   19.80    0.90
   0  -5   7  107.59    2.90
   0  -5   7  105.49    3.00
   0  -5   7  103.79    2.80
   0  -5   7  106.39    3.00
   0  -5   7  102.29    5.40
   0   5  -7  110.69    3.20
   0   5  -7  104.89    2.90
   0   5  -7  109.49    5.50
   0   5  -7  110.49    2.90
   1  -6   7    6.00    2.10
   1  -6   7    4.80    0.70
   1  -6   7    5.10    0.60
  -1   6  -7    6.30    1.80
  -1   6  -7    4.20    0.80
  -1   6  -7    4.70    0.50
   2  -7   7    3.80    0.70
   2  -7   7    4.70    0.60
   2  -7   7    7.50    2.20
  -2   7  -7    4.60    0.50
  -2   7  -7    4.50    1.80
  -2   7  -7    4.10    0.80
   3  -8   7   10.00    1.40
  -3   8  -7   10.70    0.90
  -3   8  -7   10.60    1.40
  -3   8  -7   10.00    0.90
  -8   3   6   13.30    0.70
  -8   3   6   13.20    0.70
   8  -3  -6   12.00    1.60
   8  -3  -6   12.10    0.80
  -7   2   6    5.60    0.60
  -7   2   6    5.30    1.20
  -7   2   6    5.20    0.60
   7  -2  -6    5.40    0.50
   7  -2  -6    5.10    0.90
   7  -2  -6    4.90    0.50
   7  -2  -6    4.80    1.40
  -6   1   6   18.10    0.80
  -6   1   6   18.00    2.20
  -6   1   6   18.90    0.90
   6  -1  -6   20.10    1.30
   6  -1  -6   21.00    2.40
   6  -1  -6   17.50    0.60
  -5   0   6  102.59    2.70
  -5   0   6  102.49    3.00
  -5   0   6  103.39    2.70
  -5   0   6  102.39    4.70
   5   0  -6  105.99    3.10
   5   0  -6  102.09    2.60
   5   0  -6  108.59    6.90
  -4  -1   6   36.00    1.20
  -4  -1   6   35.20    1.40
  -4  -1   6   37.10    1.20
   4   1  -6   36.10    1.50
   4   1  -6   39.40    2.90
   4   1  -6   36.00    1.20
  -3  -2   6  407.96    9.20
  -3  -2   6  403.46    9.40
  -3  -2   6  397.36    9.20
  -3  -2   6  400.46   12.10
  -3  -2   6  402.06    9.40
  -3  -2   6  397.66    9.60
   3   2  -6  400.76    9.40
   3   2  -6  399.86    9.70
  -2  -3   6  496.35   11.80
  -2  -3   6  498.65   14.60
  -2  -3   6  516.45   11.80
  -2  -3   6  521.95   11.70
  -2  -3   6  501.65   12.00
  -2  -3   6  513.25   11.80
   2   3  -6  508.65   11.80
   2   3  -6  507.45   12.00
   2   3  -6  499.85   11.80
   2   3  -6  500.35   14.60
  -1  -4   6  285.27    7.00
  -1  -4   6  287.37    6.80
  -1  -4   6  285.77    6.80
  -1  -4   6  274.87    6.70
  -1  -4   6  280.87    6.70
   1   4  -6  290.17    7.00
   1   4  -6  265.67    9.30
   1   4  -6  283.57    6.80
   0  -5   6  137.19    3.50
   0  -5   6  134.89    6.00
   0  -5   6  138.59    3.70
   0  -5   6  137.59    3.90
   0  -5   6  137.39    3.70
   0  -5   6  141.89    3.60
   0   5  -6  140.79    3.60
   0   5  -6  140.29    6.20
   0   5  -6  142.99    3.60
   0   5  -6  140.49    3.90
   1  -6   6   69.79    2.00
   1  -6   6   70.29    2.30
   1  -6   6   67.89    4.30
  -1   6  -6   71.49    2.40
  -1   6  -6   64.59    4.10
  -1   6  -6   67.89    2.10
   2  -7   6  128.89    3.40
   2  -7   6  140.89    6.20
   2  -7   6  141.79    4.00
  -2   7  -6  130.99    3.50
  -2   7  -6  138.49    6.20
  -2   7  -6  140.59    4.20
  -2   7  -6  136.39    3.60
   3  -8   6   20.40    1.60
  -3   8  -6   19.40    1.00
  -3   8  -6   20.00    1.70
  -3   8  -6   22.50    1.20
   8  -3  -5   10.20    0.90
   8  -3  -5   10.50    1.50
  -7   2   5   42.00    1.30
  -7   2   5   44.70    1.30
   7  -2  -5   43.60    1.40
   7  -2  -5   43.80    1.40
  -6   1   5   -0.30    0.20
  -6   1   5   -0.20    0.20
  -6   1   5    0.80    1.00
   6  -1  -5    0.20    0.20
   6  -1  -5    0.40    1.00
   6  -1  -5   -0.50    0.50
   6  -1  -5   -0.20    0.20
  -5   0   5   25.30    1.30
  -5   0   5   25.10    0.90
  -5   0   5   25.40    1.00
  -5   0   5   24.30    2.40
   5   0  -5   24.70    0.80
   5   0  -5   29.40    2.30
   5   0  -5   28.70    1.40
   5   0  -5   26.30    1.00
  -4  -1   5 2270.47   54.59
   4   1  -5 2328.27   54.69
  -3  -2   5   17.50    0.70
  -3  -2   5   17.20    0.60
  -3  -2   5   16.60    0.90
  -3  -2   5   17.60    1.90
   3   2  -5   16.40    0.50
   3   2  -5   16.90    0.70
   3   2  -5   16.90    0.70
   3   2  -5   16.30    1.00
   3   2  -5   21.40    2.00
  -2  -3   5  349.27    8.40
  -2  -3   5  345.67    8.20
  -2  -3   5  350.96    8.20
  -2  -3   5  355.46    8.10
   2   3  -5  342.57    8.10
   2   3  -5  343.27   10.50
   2   3  -5  352.86    8.20
   2   3  -5  343.87    8.40
   2   3  -5  357.86    8.20
  -1  -4   5  231.78    5.60
  -1  -4   5  237.28    5.60
  -1  -4   5  231.48    5.60
  -1  -4   5  230.78    5.60
  -1  -4   5  232.68    5.80
  -1  -4   5  225.68    7.90
   1   4  -5  233.98    5.60
   1   4  -5  235.58    5.80
   1   4  -5  229.78    5.60
   1   4  -5  220.28    7.90
   0  -5   5  253.67    6.20
   0  -5   5  253.77    9.80
   0  -5   5  248.08    6.00
   0  -5   5  247.98    6.00
   0  -5   5  248.08    6.20
   0   5  -5  251.27    8.60
   0   5  -5  253.97    6.00
   0   5  -5  251.97    6.30
   0   5  -5  251.47    6.00
   1  -6   5   46.90    1.70
   1  -6   5   47.00    3.40
   1  -6   5   42.30    1.40
  -1   6  -5   41.20    3.20
  -1   6  -5   40.40    1.40
  -1   6  -5   38.80    1.40
  -1   6  -5   45.50    1.80
   2  -7   5    4.30    0.50
   2  -7   5    2.60    1.70
   2  -7   5    2.50    0.80
  -2   7  -5    2.70    0.70
  -2   7  -5    3.90    0.70
  -2   7  -5    3.80    0.40
  -2   7  -5    6.10    1.70
   3  -8   5   35.20    1.80
  -3   8  -5   32.80    1.30
  -3   8  -5   33.90    1.90
  -3   8  -5   35.10    1.40
   4  -9   5    2.40    0.90
  -4   9  -5    2.10    1.60
  -4   9  -5    2.00    0.40
  -4   9  -5    1.60    0.50
   8  -3  -4    0.00    0.40
   8  -3  -4   -0.10    0.70
  -7   2   4   47.20    1.30
  -7   2   4   47.70    1.40
   7  -2  -4   47.00    1.50
   7  -2  -4   48.20    2.00
   7  -2  -4   48.40    1.60
  -6   1   4   38.80    1.20
  -6   1   4   38.90    1.20
  -6   1   4   36.60    2.20
   6  -1  -4   37.10    1.20
   6  -1  -4   37.90    1.60
   6  -1  -4   38.90    1.20
   6  -1  -4   36.80    1.50
   6  -1  -4   36.20    2.30
  -5   0   4   17.90    0.70
  -5   0   4   17.80    0.70
  -5   0   4   17.60    1.80
  -5   0   4   17.40    0.90
   5   0  -4   16.50    0.60
   5   0  -4   18.30    1.80
   5   0  -4   17.60    1.10
   5   0  -4   17.00    0.60
   5   0  -4   16.40    0.60
  -4  -1   4 2627.54   61.39
   4   1  -4 2604.54   61.39
  -3  -2   4  582.64   13.10
  -3  -2   4  562.54   13.20
  -3  -2   4  565.74   13.10
  -3  -2   4  584.64   13.00
  -3  -2   4  560.84   15.20
   3   2  -4  557.24   15.20
   3   2  -4  580.74   13.10
   3   2  -4  563.74   13.10
   3   2  -4  563.14   13.00
   3   2  -4  562.24   13.30
  -1  -4   4  430.36   10.00
  -1  -4   4  434.56   12.30
  -1  -4   4  428.76   10.10
  -1  -4   4  430.16    9.90
   1   4  -4  418.66    9.90
   1   4  -4  435.26   12.30
   1   4  -4  430.66    9.90
   1   4  -4  408.36   10.00
   0  -5   4   19.90    1.00
   0  -5   4   20.40    1.10
   0  -5   4   19.70    0.90
   0  -5   4   22.30    2.20
   0  -5   4   20.30    0.80
   0  -5   4   20.10    0.80
   0   5  -4   23.70    2.30
   0   5  -4   19.90    0.80
   1  -6   4  170.88    6.50
   1  -6   4  173.98    4.70
   1  -6   4  179.88    4.60
   1  -6   4  167.08    4.50
   1  -6   4  178.88    4.30
   1  -6   4  168.08    4.20
  -1   6  -4  169.58    6.50
  -1   6  -4  179.88    4.30
  -1   6  -4  170.38    4.30
  -1   6  -4  180.68    4.70
   2  -7   4   60.99    1.70
   2  -7   4   63.59    2.20
   2  -7   4   63.19    3.80
  -2   7  -4   60.09    3.70
  -2   7  -4   64.89    1.90
  -2   7  -4   65.29    2.40
  -2   7  -4   61.89    1.80
   3  -8   4   82.19    2.80
  -3   8  -4   78.89    2.30
  -3   8  -4   75.29    2.20
  -3   8  -4   81.59    2.90
   4  -9   4   52.09    3.10
  -4   9  -4   51.49    1.70
  -4   9  -4   57.79    2.60
  -4   9  -4   52.89    2.00
   8  -3  -3    0.80    0.50
   8  -3  -3    1.10    0.80
   7  -2  -3   24.70    1.10
   7  -2  -3   25.80    1.50
   7  -2  -3   25.70    1.10
  -6   1   3  148.79    3.60
  -6   1   3  151.88    3.60
   6  -1  -3  144.89    4.00
   6  -1  -3  150.58    3.80
   6  -1  -3  152.88    4.10
   6  -1  -3  154.48    3.80
  -5   0   3  129.29    4.50
  -5   0   3  133.89    3.20
  -5   0   3  139.79    3.20
  -5   0   3  128.99    3.20
  -5   0   3  129.79    3.50
   5   0  -3  130.09    3.10
   5   0  -3  129.29    3.10
   5   0  -3  136.69    3.60
   5   0  -3  133.89    4.60
   5   0  -3  130.79    3.20
  -4  -1   3 5662.03  129.79
   4   1  -3 5661.53  129.89
  -3  -2   3  944.51   23.60
  -3  -2   3  966.90   21.70
   3   2  -3  948.91   21.60
   3   2  -3  956.50   23.70
   3   2  -3  946.81   21.70
   2   3  -3 2049.29   49.99
  -1  -4   3   27.60    0.90
  -1  -4   3   25.90    1.00
  -1  -4   3   26.30    1.10
  -1  -4   3   27.00    2.10
  -1  -4   3   27.40    0.90
   1   4  -3   27.20    0.90
   1   4  -3   25.80    0.90
   1   4  -3   23.40    1.00
   1   4  -3   25.10    2.00
   1   4  -3   27.10    0.90
   0  -5   3   17.20    0.70
   0  -5   3   20.60    2.00
   0  -5   3   17.60    0.70
   0   5  -3   17.30    0.90
   0   5  -3   17.50    1.00
   0   5  -3   16.90    0.80
   0   5  -3   17.30    1.80
   1  -6   3   38.50    1.20
   1  -6   3   38.10    1.10
   1  -6   3   38.00    1.40
   1  -6   3   40.20    2.70
   1  -6   3   38.30    1.50
   1  -6   3   37.90    1.50
  -1   6  -3   38.70    1.20
  -1   6  -3   37.40    2.70
  -1   6  -3   39.60    1.60
  -1   6  -3   39.50    1.20
   2  -7   3  325.17   10.10
   2  -7   3  339.67    8.20
   2  -7   3  312.37    7.60
  -2   7  -3  323.07    7.80
  -2   7  -3  339.77    8.30
  -2   7  -3  332.07   10.20
  -2   7  -3  326.97    7.80
   3  -8   3   33.30    2.80
   3  -8   3   37.50    1.80
  -3   8  -3   34.60    1.20
  -3   8  -3   37.80    1.90
  -3   8  -3   35.00    2.90
  -3   8  -3   36.70    1.30
   4  -9   3   -0.40    0.70
  -4   9  -3    0.40    0.30
  -4   9  -3    0.50    0.90
  -4   9  -3    0.70    0.30
   8  -3  -2    0.50    0.70
   8  -3  -2    0.70    0.50
   7  -2  -2   24.80    1.40
   7  -2  -2   24.30    1.20
   7  -2  -2   24.00    1.10
  -6   1   2  200.48    4.70
  -6   1   2  200.08    4.70
   6  -1  -2  201.88    5.20
   6  -1  -2  203.38    5.10
   6  -1  -2  193.98    4.90
  -5   0   2   10.90    0.50
  -5   0   2   13.90    1.30
  -5   0   2   12.00    0.50
  -5   0   2    9.60    0.70
  -5   0   2   10.00    0.60
   5   0  -2   11.90    0.80
   5   0  -2   10.20    0.60
   5   0  -2   11.80    1.20
  -4  -1   2 8581.14  194.98
   4   1  -2 8548.75  195.08
   3   2  -2  875.21   19.50
   3   2  -2  831.32   21.10
  -2  -3   2   51.69    1.30
  -2  -3   2   43.50    1.40
  -2  -3   2   43.20    2.40
  -2  -3   2   46.50    1.30
  -2  -3   2   48.00    1.30
   2   3  -2   47.90    1.30
   2   3  -2   48.10    1.30
   2   3  -2   45.10    2.40
   2   3  -2   47.20    1.40
  -1  -4   2  380.66    8.70
  -1  -4   2  367.46    8.70
  -1  -4   2  379.16   10.50
  -1  -4   2  376.86    8.60
   1   4  -2  371.26    8.60
   1   4  -2  360.76    8.70
   1   4  -2  366.56    8.70
   1   4  -2  364.36   10.40
   0  -5   2  824.32   18.30
   0  -5   2  821.12   20.50
   0  -5   2  782.02   18.60
   0  -5   2  793.22   18.30
   0   5  -2  782.72   18.50
   0   5  -2  800.32   20.50
   0   5  -2  802.92   18.30
   1  -6   2  319.57    7.70
   1  -6   2  334.77    8.00
   1  -6   2  329.87    7.70
   1  -6   2  332.97    9.90
   1  -6   2  322.77    8.10
  -1   6  -2  321.07    8.00
  -1   6  -2  336.17    7.80
  -1   6  -2  339.17    8.10
  -1   6  -2  318.37    9.80
  -1   6  -2  341.67    7.80
   2  -7   2  951.90   21.70
   2  -7   2  918.61   23.60
   2  -7   2  902.11   21.20
  -2   7  -2  914.91   23.60
  -2   7  -2  929.81   21.30
  -2   7  -2  940.01   21.80
  -2   7  -2  944.51   21.30
   3  -8   2   10.00    1.20
   3  -8   2   12.20    1.80
  -3   8  -2   15.40    2.00
  -3   8  -2   10.00    0.70
  -3   8  -2   12.20    1.30
  -3   8  -2   11.80    0.70
   4  -9   2   20.10    1.70
  -4   9  -2   23.20    1.70
  -4   9  -2   21.40    0.90
  -4   9  -2   22.30    1.00
   8  -3  -1    5.10    1.00
   8  -3  -1    4.30    0.80
   7  -2  -1    6.60    0.90
   7  -2  -1    6.50    0.90
   7  -2  -1    7.30    0.80
  -6   1   1   42.70    1.40
  -6   1   1   39.60    1.10
   6  -1  -1   40.20    1.50
   6  -1  -1   40.00    1.40
   6  -1  -1   39.70    1.50
  -5   0   1  101.99    2.70
  -5   0   1  100.09    3.40
  -5   0   1  104.89    2.50
  -5   0   1  102.49    2.50
   5   0  -1  101.19    2.70
   5   0  -1  107.59    3.50
   5   0  -1  101.09    2.70
   5   0  -1  104.39    2.70
  -4  -1   1    0.80    0.30
  -4  -1   1    0.50    0.70
   4   1  -1    1.20    0.30
   4   1  -1    0.30    0.30
   4   1  -1    0.90    0.20
   4   1  -1    2.40    0.70
   3   2  -1  717.43   16.50
   3   2  -1  722.73   16.50
   3   2  -1  730.03   18.10
  -2  -3   1   65.19    1.70
  -2  -3   1   71.39    1.80
  -2  -3   1   68.29    1.80
   2   3  -1   68.19    1.80
   2   3  -1   65.79    3.00
   2   3  -1   68.39    1.80
   2   3  -1   65.49    1.70
  -1  -4   1  279.87    6.70
  -1  -4   1  281.47    6.90
  -1  -4   1  274.07    6.60
  -1  -4   1  283.27    8.30
   1   4  -1  282.27    6.60
   1   4  -1  279.17    6.70
   1   4  -1  283.17    6.60
   1   4  -1  273.77    8.20
   1   4  -1  286.87    6.60
   0  -5   1  151.48    3.60
   0  -5   1  143.59    5.20
   0  -5   1  145.99    3.80
   0  -5   1  152.28    3.60
   0   5  -1  145.39    3.70
   0   5  -1  144.69    3.80
   0   5  -1  146.99    5.30
   0   5  -1  150.28    3.60
   1  -6   1   55.79    1.50
   1  -6   1   55.59    3.00
  -1   6  -1   56.69    1.60
  -1   6  -1   54.19    3.80
  -1   6  -1   56.79    1.60
  -1   6  -1   54.99    1.90
   2  -7   1  903.01   20.80
   2  -7   1  882.11   22.50
   2  -7   1  873.11   20.20
  -2   7  -1  860.71   22.40
  -2   7  -1  905.61   20.40
  -2   7  -1  900.81   20.40
  -2   7  -1  892.31   20.90
   3  -8   1   62.49    3.20
   3  -8   1   58.99    2.30
   3  -8   1   56.69    3.10
  -3   8  -1   60.99    2.40
  -3   8  -1   60.89    1.70
  -3   8  -1   59.79    1.80
   4  -9   1    6.80    0.90
  -4   9  -1    6.90    0.60
  -4   9  -1    7.30    1.10
  -4   9  -1    7.00    0.70
   8  -3   0   26.00    1.50
   8  -3   0   25.50    1.70
   7  -2   0  113.39    3.20
   7  -2   0  107.59    3.20
   7  -2   0  103.69    3.10
  -6   1   0   70.39    2.10
   6  -1   0   69.49    2.10
   6  -1   0   69.29    2.10
   6  -1   0   70.09    2.10
  -5   0   0    0.30    0.30
  -5   0   0   -0.90    0.60
  -5   0   0   -0.90    0.60
   5   0   0   -0.30    0.30
   5   0   0    0.30    0.30
  -4  -1   0   78.59    2.10
  -4  -1   0   74.89    2.90
  -4  -1   0   78.29    2.00
  -4  -1   0   78.29    2.00
  -4  -1   0   80.59    2.00
   4   1   0   80.39    2.00
   4   1   0   78.69    3.20
   4   1   0   80.59    1.90
   4   1   0   78.09    2.10
  -3  -2   0  240.58    5.60
  -3  -2   0  247.88    5.70
  -3  -2   0  238.58    5.70
   3   2   0  243.98    5.60
   3   2   0  239.48    5.60
   3   2   0  235.88    5.70
   3   2   0  253.67    5.60
   3   2   0  237.78    7.00
  -2  -3   0 6341.97  143.89
   2   3   0 6247.38  143.89
  -1  -4   0  144.79    3.50
  -1  -4   0  139.59    4.80
  -1  -4   0  143.19    3.50
  -1  -4   0  141.49    3.40
   1   4   0  136.29    3.40
   1   4   0  140.19    3.40
   1   4   0  139.29    3.50
   1   4   0  141.09    3.50
   0  -5   0 1298.67   31.60
   0  -5   0 1304.97   29.60
   0   5   0 1301.37   31.60
   1  -6   0   90.59    2.30
   1  -6   0   89.99    2.60
   1  -6   0   98.19    4.00
   1  -6   0   86.59    2.80
   1  -6   0   90.19    2.30
  -1   6   0   89.49    2.30
  -1   6   0   90.19    2.50
  -1   6   0   89.49    2.70
  -1   6   0   89.59    2.30
  -1   6   0   89.79    4.50
   2  -7   0    7.30    0.40
   2  -7   0    9.50    1.50
   2  -7   0    7.60    0.90
  -2   7   0    7.10    0.60
  -2   7   0    7.60    0.60
   3  -8   0    3.10    1.20
   3  -8   0    0.20    0.80
   3  -8   0    1.80    1.10
  -3   8   0    1.10    0.30
  -3   8   0    1.50    0.30
   4  -9   0    2.20    0.70
  -4   9   0    1.90    0.40
  -4   9   0    1.70    0.30
  -4   9   0    2.00    0.90
   8  -3   1    1.70    0.60
   8  -3   1    1.10    0.70
   7  -2   1    0.10    0.50
   7  -2   1    0.10    0.50
   7  -2   1   -0.30    0.50
  -6   1  -1  201.48    4.70
  -6   1  -1  205.38    5.10
   6  -1   1  196.48    5.00
   6  -1   1  204.78    5.40
   6  -1   1  202.58    5.10
  -5   0  -1 1197.28   26.50
  -5   0  -1 1175.38   26.50
  -5   0  -1 1161.78   27.40
  -5   0  -1 1118.99   27.40
   5   0   1 1168.28   26.70
   5   0   1 1153.58   26.80
   5   0   1 1193.88   26.70
  -4  -1  -1  291.67    6.80
  -4  -1  -1  287.87    8.00
  -4  -1  -1  297.87    6.80
  -4  -1  -1  299.07    8.10
  -4  -1  -1  286.27    6.90
   4   1   1  302.47    6.80
   4   1   1  288.97    6.90
   4   1   1  292.17    6.80
   4   1   1  291.97    6.80
   4   1   1  297.67    6.80
  -3  -2  -1  223.08    5.00
  -3  -2  -1  187.68    7.90
  -3  -2  -1  211.98    5.10
  -3  -2  -1  214.18    5.20
   3   2   1  222.68    5.00
   3   2   1  226.88    6.50
   3   2   1  223.08    5.10
   3   2   1  223.78    5.10
  -2  -3  -1  470.95   10.70
  -2  -3  -1  466.75   10.70
  -2  -3  -1  464.95   10.70
   2   3   1  465.25   10.70
   2   3   1  460.65   12.20
   2   3   1  462.45   10.60
  -1  -4  -1  424.36    9.80
  -1  -4  -1  428.86    9.90
  -1  -4  -1  425.76    9.90
  -1  -4  -1  415.06   11.50
  -1  -4  -1  440.06    9.80
   1   4   1  422.06    9.90
   1   4   1  418.96    9.90
   1   4   1  432.46    9.80
   1   4   1  422.86    9.80
   1   4   1  419.06   11.50
   0  -5  -1 5730.53  129.59
   0   5   1 5555.74  129.49
   1  -6  -1  311.67    7.50
   1  -6  -1  308.77    7.60
   1  -6  -1  308.27    9.40
   1  -6  -1  308.07    7.30
   1  -6  -1  315.47    7.30
  -1   6   1  314.37    7.30
  -1   6   1  304.97    7.50
  -1   6   1  310.97    9.40
  -1   6   1  315.37    7.70
  -1   6   1  315.47    7.30
   2  -7  -1   75.39    1.90
   2  -7  -1   77.19    2.40
   2  -7  -1   74.89    3.50
   2  -7  -1   72.49    3.50
  -2   7   1   73.79    2.50
  -2   7   1   74.99    2.00
  -2   7   1   74.79    2.50
  -2   7   1   74.29    2.00
   3  -8  -1   23.00    1.50
   3  -8  -1   23.10    2.10
   3  -8  -1   25.00    2.20
  -3   8   1   26.00    1.00
  -3   8   1   25.30    1.60
  -3   8   1   27.40    1.00
   4  -9  -1   43.10    2.00
   4  -9  -1   46.70    2.30
  -4   9   1   41.60    1.40
  -4   9   1   43.10    1.40
   8  -3   2    1.10    0.70
   8  -3   2    1.20    0.60
  -7   2  -2   13.80    1.20
   7  -2   2   15.00    1.00
   7  -2   2   13.20    1.10
  -6   1  -2   71.69    1.80
  -6   1  -2   69.09    1.80
  -6   1  -2   70.39    2.20
   6  -1   2   69.89    2.20
   6  -1   2   71.59    2.10
   6  -1   2   69.29    2.10
  -5   0  -2  302.37    8.00
  -5   0  -2  295.07    6.80
  -5   0  -2  292.67    7.90
  -5   0  -2  300.27    7.20
  -5   0  -2  298.37    6.80
   5   0   2  294.27    7.10
   5   0   2  280.07    7.10
   5   0   2  298.57    7.00
  -4  -1  -2  836.72   20.70
  -4  -1  -2  849.61   19.30
  -4  -1  -2  831.52   19.30
  -4  -1  -2  833.72   20.70
   4   1   2  849.02   19.40
   4   1   2  850.31   19.20
   4   1   2  860.81   19.20
   4   1   2  853.61   19.20
   4   1   2  840.42   19.20
  -3  -2  -2  270.67    6.20
  -3  -2  -2  269.77    7.70
  -3  -2  -2  264.87    6.30
   3   2   2  260.07    6.30
   3   2   2  262.57    6.20
   3   2   2  273.67    6.20
  -2  -3  -2  156.18    3.60
  -2  -3  -2  150.38    3.60
  -2  -3  -2  138.69    5.00
  -2  -3  -2  152.98    3.60
   2   3   2  156.88    3.60
   2   3   2  153.78    3.60
  -1  -4  -2   72.89    1.90
  -1  -4  -2   73.19    3.20
  -1  -4  -2   73.69    1.90
  -1  -4  -2   71.19    1.90
   1   4   2   74.79    1.90
   1   4   2   72.59    1.90
   1   4   2   72.69    1.90
   1   4   2   73.59    1.90
   0  -5  -2    0.60    0.30
   0  -5  -2    1.00    0.80
   0  -5  -2    0.20    0.50
   0  -5  -2    1.00    0.20
   0  -5  -2    1.00    0.20
   0   5   2    1.30    0.40
   0   5   2    0.80    0.20
   0   5   2    0.60    0.30
   1  -6  -2  902.41   20.40
   1  -6  -2  875.91   22.30
   1  -6  -2  883.21   20.20
   1  -6  -2  883.51   20.70
   1  -6  -2  866.81   22.20
   1  -6  -2  889.11   20.10
  -1   6   2  865.91   20.30
  -1   6   2  893.41   20.20
  -1   6   2  874.51   20.20
  -1   6   2  879.01   20.50
   2  -7  -2  148.79    5.50
   2  -7  -2  143.29    5.40
   2  -7  -2  147.49    3.50
   2  -7  -2  154.08    4.00
  -2   7   2  149.99    4.20
  -2   7   2  147.59    3.70
  -2   7   2  147.69    3.70
  -2   7   2  142.69    3.90
   3  -8  -2    2.50    1.20
   3  -8  -2    1.90    0.80
   3  -8  -2    3.30    1.30
   3  -8  -2    1.80    0.60
  -3   8   2    1.80    0.30
   4  -9  -2   -0.20    0.80
   4  -9  -2    0.90    0.70
  -4   9   2    0.10    0.30
  -4   9   2    0.30    0.30
   8  -3   3    9.40    1.30
   8  -3   3    7.70    0.90
   7  -2   3   22.40    1.20
   7  -2   3   25.00    1.20
  -6   1  -3   13.00    1.00
  -6   1  -3   10.70    0.50
  -6   1  -3   11.00    0.60
   6  -1   3   11.10    0.80
   6  -1   3   10.70    0.80
  -5   0  -3  214.88    5.00
  -5   0  -3  210.28    6.30
  -5   0  -3  213.48    5.00
  -5   0  -3  211.08    5.30
  -5   0  -3  212.18    6.40
   5   0   3  215.08    5.50
   5   0   3  211.58    5.10
   5   0   3  209.28    5.10
  -4  -1  -3  344.27    9.50
  -4  -1  -3  335.27    9.50
  -4  -1  -3  346.17    8.20
   4   1   3  355.06    8.00
   4   1   3  348.67    8.20
   4   1   3  344.17    7.90
   4   1   3  337.97    7.90
   4   1   3  344.77    7.90
  -3  -2  -3  738.13   18.80
  -3  -2  -3  748.73   17.10
   3   2   3  760.52   17.10
   3   2   3  749.53   17.10
  -2  -3  -3  113.09    2.80
  -2  -3  -3  112.09    2.70
  -2  -3  -3  107.69    4.20
  -2  -3  -3  114.59    2.70
   2   3   3  111.09    2.80
   2   3   3  115.99    2.90
   2   3   3  114.29    2.80
  -1  -4  -3    3.20    1.10
  -1  -4  -3    2.00    0.30
  -1  -4  -3    2.00    0.80
  -1  -4  -3    2.00    0.30
  -1  -4  -3    1.20    0.30
   1   4   3    1.40    0.20
   0  -5  -3 1227.48   30.80
   0  -5  -3 1277.67   28.70
   0  -5  -3 1275.87   30.90
   1  -6  -3  312.27    7.40
   1  -6  -3  298.87    9.20
   1  -6  -3  296.87    9.20
   1  -6  -3  310.97    7.10
   1  -6  -3  297.37    7.20
  -1   6   3  302.77    7.30
  -1   6   3  306.77    7.50
  -1   6   3  300.07    7.20
  -1   6   3  310.17    7.20
   2  -7  -3  424.26   10.00
   2  -7  -3  416.36   12.00
   2  -7  -3  430.26   10.30
   2  -7  -3  411.26   11.90
   2  -7  -3  417.56    9.60
  -2   7   3  407.66   10.00
  -2   7   3  418.36    9.80
   3  -8  -3   73.59    3.70
   3  -8  -3   71.89    2.50
   3  -8  -3   79.19    2.80
  -3   8   3   73.99    2.10
  -3   8   3   72.89    2.10
   4  -9  -3   12.10    1.30
   4  -9  -3   15.00    1.60
  -4   9   3   12.40    0.80
  -4   9   3   13.10    0.80
   8  -3   4   28.60    1.60
   8  -3   4   30.00    1.80
  -7   2  -4    1.50    0.30
  -7   2  -4    1.30    0.60
  -7   2  -4    1.00    0.30
   7  -2   4    1.20    0.60
   7  -2   4    1.60    0.50
  -6   1  -4  113.69    3.20
  -6   1  -4  109.19    2.70
  -6   1  -4  109.19    3.80
  -6   1  -4  108.29    3.80
   6  -1   4  112.59    3.00
   6  -1   4  108.89    3.00
  -5   0  -4   42.10    1.30
  -5   0  -4   44.30    1.30
  -5   0  -4   45.10    1.60
  -5   0  -4   45.20    2.50
  -5   0  -4   44.60    2.50
  -5   0  -4   44.20    1.30
   5   0   4   43.30    1.30
   5   0   4   45.00    1.20
   5   0   4   44.90    1.60
   5   0   4   43.80    1.20
  -4  -1  -4    5.60    0.40
  -4  -1  -4    5.40    1.10
  -4  -1  -4    5.80    0.40
  -4  -1  -4    4.90    0.30
   4   1   4    6.60    0.40
   4   1   4    5.90    0.40
   4   1   4    5.30    0.40
  -3  -2  -4    0.40    0.20
  -3  -2  -4   -0.10    0.50
  -3  -2  -4    0.30    0.20
   3   2   4    0.40    0.20
   3   2   4   -0.20    0.30
   3   2   4    0.40    0.70
  -2  -3  -4   57.09    1.60
  -2  -3  -4   64.19    1.60
  -2  -3  -4   58.09    1.50
  -2  -3  -4   59.19    1.70
   2   3   4   58.39    1.70
   2   3   4   60.59    1.60
   2   3   4   57.79    3.10
  -1  -4  -4 3802.32   88.39
   0  -5  -4   35.00    1.10
   0  -5  -4   35.20    1.10
   0  -5  -4   33.90    1.20
   0  -5  -4   32.70    2.40
   0  -5  -4   34.80    1.30
   0  -5  -4   36.40    1.20
   0  -5  -4   34.30    2.30
   0   5   4   34.10    1.10
   0   5   4   34.90    1.20
   0   5   4   35.50    1.10
   1  -6  -4  129.79    5.10
   1  -6  -4  126.09    3.10
   1  -6  -4  125.79    3.30
   1  -6  -4  124.89    3.40
   1  -6  -4  117.69    3.40
   1  -6  -4  125.29    5.00
   1  -6  -4  117.59    3.10
  -1   6   4  121.09    3.20
  -1   6   4  127.59    3.10
  -1   6   4  122.89    3.10
   2  -7  -4   16.30    2.30
   2  -7  -4   11.50    1.90
   2  -7  -4   11.80    0.60
   2  -7  -4   10.80    1.10
   2  -7  -4   12.00    1.00
  -2   7   4   10.50    0.70
  -2   7   4   11.80    0.80
  -2   7   4   10.30    0.70
   3  -8  -4    1.60    1.40
   3  -8  -4    1.70    0.80
   3  -8  -4    3.70    1.40
   3  -8  -4    0.80    0.60
  -3   8   4    0.80    0.30
  -3   8   4    1.20    0.30
   4  -9  -4   60.29    2.30
   4  -9  -4   63.89    2.70
  -4   9   4   60.59    1.80
  -4   9   4   58.19    1.80
   8  -3   5    6.00    0.80
   8  -3   5    6.10    0.90
  -7   2  -5    7.50    0.90
  -7   2  -5    7.70    0.60
  -7   2  -5    7.90    0.60
   7  -2   5    9.10    1.00
   7  -2   5    9.60    0.90
  -6   1  -5   38.10    1.20
  -6   1  -5   37.80    1.70
  -6   1  -5   37.30    2.40
  -6   1  -5   36.90    1.40
  -6   1  -5   38.00    2.40
  -6   1  -5   38.10    1.20
   6  -1   5   36.90    1.40
  -5   0  -5  607.64   14.10
  -5   0  -5  631.54   14.40
  -5   0  -5  622.04   16.10
  -5   0  -5  624.54   14.10
  -5   0  -5  618.14   14.10
   5   0   5  597.54   14.40
   5   0   5  612.44   14.00
   5   0   5  604.14   14.00
   5   0   5  580.34   14.50
  -4  -1  -5  155.28    3.80
  -4  -1  -5  156.78    3.70
  -4  -1  -5  143.19    5.50
  -4  -1  -5  155.58    3.90
   4   1   5  154.88    3.70
   4   1   5  153.48    4.00
   4   1   5  155.28    3.70
   4   1   5  152.58    3.70
   4   1   5  149.99    5.80
  -3  -2  -5 1642.14   40.70
   3   2   5 1735.93   40.90
  -2  -3  -5 1831.42   44.50
   2   3   5 1879.91   44.70
  -1  -4  -5  121.99    3.10
  -1  -4  -5  123.99    3.10
  -1  -4  -5  121.19    3.00
  -1  -4  -5  123.09    3.10
  -1  -4  -5  121.09    3.10
   1   4   5  123.49    5.00
   1   4   5  119.89    3.10
   1   4   5  119.19    3.10
   0  -5  -5  210.58    5.20
   0  -5  -5  213.08    5.40
   0  -5  -5  218.98    7.40
   0  -5  -5  218.08    5.20
   0  -5  -5  224.88    5.60
   0  -5  -5  220.78    5.30
   0   5   5  216.68    5.30
   0   5   5  217.68    5.20
   0   5   5  217.48    5.40
   1  -6  -5  197.28    4.70
   1  -6  -5  196.78    4.70
   1  -6  -5  192.48    5.10
   1  -6  -5  198.78    7.10
   1  -6  -5  201.68    4.90
   1  -6  -5  189.58    7.00
   1  -6  -5  201.58    5.10
  -1   6   5  194.18    4.80
  -1   6   5  199.28    4.80
  -1   6   5  190.88    4.90
   2  -7  -5  173.58    6.60
   2  -7  -5  176.78    4.80
   2  -7  -5  173.78    6.70
   2  -7  -5  178.28    4.50
   2  -7  -5  177.58    4.20
  -2   7   5  168.98    4.50
  -2   7   5  174.08    4.30
  -2   7   5  173.28    4.30
   3  -8  -5   66.69    3.80
   3  -8  -5   64.29    4.00
   3  -8  -5   69.59    2.60
   3  -8  -5   66.59    2.30
  -3   8   5   63.19    1.90
  -3   8   5   67.39    2.00
   4  -9  -5   15.60    1.70
   4  -9  -5   15.10    1.40
  -4   9   5   16.30    0.90
  -4   9   5   17.10    0.90
  -8   3  -6    8.20    0.60
  -8   3  -6    8.10    1.00
   8  -3   6    8.10    1.10
   8  -3   6    9.80    1.20
  -7   2  -6    0.10    0.60
   7  -2   6    1.30    0.50
   7  -2   6    0.90    0.50
  -6   1  -6   10.30    1.70
  -6   1  -6   11.40    1.20
  -6   1  -6   13.10    1.90
  -6   1  -6    9.50    0.70
  -6   1  -6    9.80    0.80
   6  -1   6    9.90    0.90
  -5   0  -6  343.17    8.30
  -5   0  -6  335.87    7.90
  -5   0  -6  335.87    7.90
  -5   0  -6  333.17    7.90
  -5   0  -6  332.27   10.20
   5   0   6  329.87    8.00
   5   0   6  348.47   10.50
   5   0   6  334.87    7.80
  -4  -1  -6   60.99    1.90
  -4  -1  -6   69.19    2.10
  -4  -1  -6   69.99    1.90
  -4  -1  -6   70.49    5.30
  -4  -1  -6   72.09    1.80
   4   1   6   69.89    1.90
   4   1   6   67.79    2.10
   4   1   6   67.79    3.60
   4   1   6   68.89    1.90
   4   1   6   70.39    1.80
  -3  -2  -6   51.19    1.60
  -3  -2  -6   48.30    3.10
  -3  -2  -6   50.59    1.50
  -3  -2  -6   50.49    1.40
  -3  -2  -6   52.49    1.50
   3   2   6   49.70    1.40
   3   2   6   47.80    3.10
   3   2   6   50.59    1.60
   3   2   6   54.49    1.50
   3   2   6   49.20    1.60
  -2  -3  -6  256.27    6.00
  -2  -3  -6  250.87    6.00
  -2  -3  -6  248.18    6.10
  -2  -3  -6  253.57    6.00
   2   3   6  251.07    8.40
   2   3   6  254.67    6.00
   2   3   6  250.07    6.10
   2   3   6  251.67    6.00
   2   3   6  253.37    6.00
  -1  -4  -6   86.69    4.90
  -1  -4  -6   81.99    2.20
  -1  -4  -6   81.39    2.20
  -1  -4  -6   78.99    2.20
   1   4   6   82.29    2.20
   1   4   6   80.49    2.20
   1   4   6   81.89    4.10
   1   4   6   80.29    2.20
   1   4   6   80.29    2.20
   0  -5  -6    0.80    0.30
   0  -5  -6    0.60    0.30
   0  -5  -6    1.00    0.30
   0  -5  -6    1.00    0.30
   0  -5  -6    0.10    0.90
   0  -5  -6    0.80    0.40
   0   5   6    1.60    0.30
   0   5   6    1.30    0.30
   0   5   6    1.10    0.30
   0   5   6    1.10    0.80
   1  -6  -6 1253.97   30.00
   1  -6  -6 1312.77   32.80
   1  -6  -6 1270.87   29.60
   1  -6  -6 1283.07   32.70
   1  -6  -6 1334.87   30.00
   1  -6  -6 1288.17   29.60
   1  -6  -6 1327.17   29.80
  -1   6   6 1289.07   29.70
  -1   6   6 1321.67   29.70
   2  -7  -6   74.49    4.20
   2  -7  -6   73.49    2.60
   2  -7  -6   73.49    4.20
   2  -7  -6   70.29    2.30
   2  -7  -6   71.59    2.00
  -2   7   6   71.39    2.20
  -2   7   6   70.19    2.10
  -2   7   6   71.19    2.10
   3  -8  -6    4.80    0.90
   3  -8  -6    5.30    0.70
   3  -8  -6    7.60    1.80
  -3   8   6    4.40    0.50
  -3   8   6    3.70    0.50
   4  -9  -6    2.60    1.00
   4  -9  -6    2.90    1.80
   4  -9  -6    1.90    0.70
  -4   9   6    2.50    0.40
  -4   9   6    2.10    0.40
  -7   2  -7    1.10    0.30
  -7   2  -7    0.90    1.50
  -7   2  -7    0.90    0.70
  -7   2  -7    1.00    0.30
  -7   2  -7    1.00    0.50
   7  -2   7    1.20    0.60
  -6   1  -7   22.60    2.50
  -6   1  -7   23.60    1.00
  -6   1  -7   22.40    1.00
  -6   1  -7   24.00    1.40
   6  -1   7   22.80    1.10
  -5   0  -7  141.79    3.60
  -5   0  -7  146.39    3.60
  -5   0  -7  136.39    5.80
  -5   0  -7  143.09    3.60
  -5   0  -7  147.69    4.00
   5   0   7  145.39    6.10
   5   0   7  142.19    3.60
   5   0   7  141.39    3.70
  -4  -1  -7    0.30    0.30
  -4  -1  -7   -0.90    1.10
  -4  -1  -7   -0.30    0.40
   4   1   7    0.50    0.40
   4   1   7   -0.40    0.90
   4   1   7    0.40    0.30
   4   1   7   -0.60    0.20
  -3  -2  -7  364.26    8.40
  -3  -2  -7  360.96    8.60
  -3  -2  -7  356.66   11.20
  -3  -2  -7  354.26    8.50
   3   2   7  358.56   11.30
   3   2   7  357.76    8.60
   3   2   7  361.46    8.50
   3   2   7  360.36    8.40
   3   2   7  363.96    8.50
  -2  -3  -7 1136.39   26.00
  -2  -3  -7 1090.59   28.90
  -2  -3  -7 1122.39   26.00
   2   3   7 1165.18   26.00
   2   3   7 1134.99   26.00
   2   3   7 1152.68   26.00
   2   3   7 1135.19   25.90
  -1  -4  -7    0.10    0.40
  -1  -4  -7    0.90    0.80
  -1  -4  -7    0.40    0.30
  -1  -4  -7    0.40    0.20
  -1  -4  -7    1.00    0.50
   1   4   7    0.20    0.20
   1   4   7    0.30    1.00
   1   4   7    0.50    0.30
   1   4   7    0.50    0.20
   1   4   7    0.30    0.30
   0  -5  -7   22.30    1.00
   0  -5  -7   20.50    1.10
   0  -5  -7   22.40    0.90
   0  -5  -7   22.50    0.90
   0  -5  -7   21.20    1.10
   0   5   7   23.00    0.90
   0   5   7   21.20    0.90
   0   5   7   22.80    2.40
   0   5   7   22.30    0.90
   1  -6  -7  993.30   22.70
   1  -6  -7 1011.20   23.00
   1  -6  -7  952.00   22.60
   1  -6  -7  980.10   25.90
  -1   6   7  992.50   22.60
  -1   6   7  969.30   22.60
   2  -7  -7   87.59    5.60
   2  -7  -7   89.49    4.90
   2  -7  -7   95.89    3.20
   2  -7  -7   96.19    2.70
   2  -7  -7   91.19    2.50
  -2   7   7   92.09    2.70
  -2   7   7   99.39    2.70
  -2   7   7   95.19    2.60
   3  -8  -7  149.88    4.00
   3  -8  -7  151.38    4.50
   3  -8  -7  139.69    3.70
   3  -8  -7  148.29    6.40
  -3   8   7  145.99    3.80
  -3   8   7  150.08    3.90
   4  -9  -7   12.10    2.40
   4  -9  -7    8.90    1.20
   4  -9  -7    8.40    1.40
  -4   9   7    9.00    0.90
  -4   9   7    8.90    0.70
  -7   2  -8    1.90    0.70
  -7   2  -8    2.40    0.60
  -7   2  -8    2.00    1.80
  -7   2  -8    1.50    0.40
  -7   2  -8    1.90    0.40
  -6   1  -8   39.30    1.40
  -6   1  -8   37.10    3.10
  -6   1  -8   41.00    1.80
  -6   1  -8   38.00    1.30
  -6   1  -8   37.60    1.30
   6  -1   8   42.20    5.80
   6  -1   8   36.30    1.50
   6  -1   8   34.60    1.10
  -5   0  -8   25.10    1.40
  -5   0  -8   23.50    1.10
  -5   0  -8   24.50    1.00
  -5   0  -8   22.30    2.50
  -5   0  -8   21.60    1.00
   5   0   8   28.40    3.00
   5   0   8   24.10    1.00
   5   0   8   22.20    1.10
  -4  -1  -8   13.30    0.80
  -4  -1  -8   13.70    1.00
  -4  -1  -8   11.30    2.30
   4   1   8    8.80    1.90
   4   1   8   12.60    0.70
  -3  -2  -8   40.60    1.40
  -3  -2  -8   39.00    1.50
  -3  -2  -8   40.10    1.40
  -3  -2  -8   38.20    3.20
  -3  -2  -8   42.20    1.40
   3   2   8   39.20    1.50
   3   2   8   40.60    1.40
   3   2   8   44.10    4.00
   3   2   8   44.40    1.50
   3   2   8   40.80    1.30
  -2  -3  -8  124.39    3.30
  -2  -3  -8  128.29    3.30
  -2  -3  -8  126.99    3.30
  -2  -3  -8  122.79    3.20
   2   3   8  122.49    3.30
   2   3   8  127.29    3.30
   2   3   8  123.39    3.20
   2   3   8  123.99    3.20
  -1  -4  -8  828.42   19.30
  -1  -4  -8  809.02   19.10
  -1  -4  -8  824.02   19.10
  -1  -4  -8  840.12   19.20
   1   4   8  816.42   19.10
   1   4   8  826.02   19.20
   1   4   8  824.32   19.10
   1   4   8  850.01   19.10
   0  -5  -8    7.70    0.60
   0  -5  -8    7.60    1.50
   0  -5  -8    6.40    0.70
   0  -5  -8    5.90    0.80
   0  -5  -8    9.10    0.70
   0   5   8    8.30    0.70
   0   5   8    9.50    2.10
   0   5   8    6.70    0.70
   0   5   8    8.90    0.70
   1  -6  -8  518.35   12.10
   1  -6  -8  521.95   12.10
   1  -6  -8  487.25   15.30
   1  -6  -8  526.45   12.40
  -1   6   8  522.05   12.10
  -1   6   8  510.95   12.10
  -1   6   8  509.45   12.10
   2  -7  -8   10.80    1.00
   2  -7  -8    8.10    0.70
   2  -7  -8   10.60    1.20
   2  -7  -8    9.40    2.10
   2  -7  -8   10.70    2.50
  -2   7   8    8.70    0.80
  -2   7   8    9.50    0.90
  -2   7   8   10.30    0.80
   3  -8  -8   16.10    2.50
   3  -8  -8   12.50    1.10
   3  -8  -8   11.70    1.40
   3  -8  -8   11.50    0.60
  -3   8   8   11.90    0.90
  -3   8   8   11.30    0.80
   4  -9  -8    6.20    1.10
   4  -9  -8    8.40    2.60
  -4   9   8    7.50    0.80
  -4   9   8    7.60    0.90
  -7   2  -9    1.70    0.40
  -7   2  -9    0.80    0.70
  -7   2  -9    2.30    0.60
  -7   2  -9    3.40    2.30
  -6   1  -9   11.40    1.30
  -6   1  -9   11.90    0.90
  -6   1  -9   11.10    0.80
  -6   1  -9   10.20    0.80
   6  -1   9    9.30    1.00
   6  -1   9    9.60    0.60
  -5   0  -9    7.90    0.70
  -5   0  -9    8.80    0.80
  -5   0  -9    8.20    3.50
  -5   0  -9    8.50    1.00
  -5   0  -9    8.50    1.00
   5   0   9    6.30    0.80
   5   0   9    6.20    2.00
  -4  -1  -9    7.40    1.80
  -4  -1  -9   12.50    0.90
  -4  -1  -9   13.40    0.90
  -4  -1  -9   12.40    0.90
  -4  -1  -9   12.60    1.20
   4   1   9   12.20    0.80
   4   1   9   11.20    2.40
   4   1   9   13.50    0.80
  -3  -2  -9  641.14   14.80
  -3  -2  -9  611.44   14.80
  -3  -2  -9  642.84   14.90
  -3  -2  -9  631.64   14.80
   3   2   9  641.64   18.60
   3   2   9  628.94   14.70
   3   2   9  626.84   14.80
   3   2   9  626.54   14.90
   3   2   9  654.03   14.80
  -2  -3  -9   89.49    2.50
  -2  -3  -9   86.19    2.50
  -2  -3  -9   90.29    2.60
  -2  -3  -9   97.29    5.20
  -2  -3  -9   90.59    2.60
   2   3   9   89.49    2.60
   2   3   9   92.99    5.20
   2   3   9   93.49    2.60
   2   3   9   89.99    2.50
   2   3   9   91.59    2.50
  -1  -4  -9  338.97    8.20
  -1  -4  -9  336.37    8.00
  -1  -4  -9  337.57    8.00
  -1  -4  -9  327.67    8.00
   1   4   9  332.07    8.00
   1   4   9  341.67    8.30
   1   4   9  331.07    8.10
   1   4   9  330.37    8.10
   1   4   9  340.47   11.50
   0  -5  -9   83.79    2.40
   0  -5  -9   83.59    2.60
   0  -5  -9   79.39    2.30
   0  -5  -9   83.49    4.80
   0   5   9   78.29    2.30
   0   5   9   87.89    5.90
   0   5   9   79.99    2.50
   0   5   9   83.59    2.40
   1  -6  -9    4.00    0.60
   1  -6  -9    3.90    0.40
   1  -6  -9    4.40    0.80
   1  -6  -9    6.20    1.80
  -1   6   9    7.70    2.20
  -1   6   9    6.30    0.80
  -1   6   9    4.40    0.50
   2  -7  -9    1.60    2.00
   2  -7  -9    4.70    2.10
   2  -7  -9    2.70    0.60
   2  -7  -9    1.70    0.70
   2  -7  -9    1.70    0.80
  -2   7   9    2.50    0.60
  -2   7   9    2.90    0.50
  -2   7   9    1.50    0.40
   3  -8  -9    6.20    2.10
   3  -8  -9    5.00    0.70
   3  -8  -9    5.90    0.60
   3  -8  -9    6.00    1.00
  -3   8   9    5.70    0.70
  -3   8   9    4.80    0.60
  -6   1 -10    3.90    0.80
  -6   1 -10    3.20    0.50
  -6   1 -10    3.50    0.50
  -6   1 -10    4.20    0.60
   6  -1  10    3.30    0.70
   6  -1  10    3.50    0.40
  -5   0 -10    6.80    0.80
  -5   0 -10    7.90    2.20
  -5   0 -10    4.90    0.80
  -5   0 -10    5.10    0.70
   5   0  10    7.20    2.10
   5   0  10    5.20    0.60
   5   0  10    6.50    0.70
  -4  -1 -10    7.70    1.00
  -4  -1 -10    6.60    0.80
  -4  -1 -10    8.20    2.50
  -4  -1 -10    6.70    0.70
   4   1  10    7.10    2.30
   4   1  10    7.00    0.70
   4   1  10    9.20    0.80
  -3  -2 -10   77.59    2.30
  -3  -2 -10   67.49    4.70
  -3  -2 -10   78.49    2.70
  -3  -2 -10   75.89    2.40
  -3  -2 -10   77.19    2.30
   3   2  10   69.19    4.90
   3   2  10   77.39    2.30
   3   2  10   73.19    2.20
  -2  -3 -10   92.19    2.70
  -2  -3 -10   92.29    5.30
  -2  -3 -10   92.89    2.70
  -2  -3 -10   93.99    2.70
   2   3  10   92.19    2.70
   2   3  10   92.29    2.60
   2   3  10   89.69    2.60
   2   3  10   92.59    2.60
   2   3  10   88.99    5.40
  -1  -4 -10   53.29    1.70
  -1  -4 -10   50.39    1.90
  -1  -4 -10   51.19    1.70
  -1  -4 -10   62.49    5.10
  -1  -4 -10   47.40    1.70
   1   4  10   47.60    1.60
   1   4  10   50.89    1.70
   1   4  10   51.29    1.70
   1   4  10   48.10    1.70
   1   4  10   46.80    4.10
   0  -5 -10   -0.50    0.50
   0  -5 -10   -0.40    0.30
   0  -5 -10   -0.70    1.30
   0   5  10   -0.40    0.30
   0   5  10    0.00    0.40
   0   5  10   -0.10    0.40
   0   5  10   -1.00    1.30
   1  -6 -10  132.79    6.60
   1  -6 -10  128.19    3.40
   1  -6 -10  125.39    3.50
   1  -6 -10  134.99    3.90
  -1   6  10  130.99    6.80
  -1   6  10  128.19    3.50
  -1   6  10  136.59    3.60
  -1   6  10  127.69    3.40
   2  -7 -10    2.30    0.50
   2  -7 -10    1.20    1.80
   2  -7 -10    2.00    0.40
   2  -7 -10    2.20    0.80
  -2   7  10    2.00    0.50
  -2   7  10    2.00    0.50
   3  -8 -10    4.50    1.10
   3  -8 -10    5.20    2.40
  -3   8  10    4.70    0.60
  -6   1 -11    0.50    0.40
  -6   1 -11    1.20    0.50
  -6   1 -11   -0.40    0.70
  -6   1 -11    1.20    0.50
  -5   0 -11   10.00    0.90
  -5   0 -11   10.00    0.90
  -5   0 -11   10.00    1.20
   5   0  11    9.30    0.80
  -4  -1 -11   12.00    1.00
  -4  -1 -11   11.70    1.00
  -4  -1 -11   11.20    0.90
  -4  -1 -11   13.80    1.30
  -4  -1 -11   17.90    3.20
   4   1  11   12.30    2.80
   4   1  11   12.60    0.90
   4   1  11   11.00    0.90
  -3  -2 -11   37.40    1.50
  -3  -2 -11   34.90    1.50
  -3  -2 -11   34.70    1.50
  -3  -2 -11   35.50    3.70
  -3  -2 -11   35.20    1.40
   3   2  11   34.00    3.90
   3   2  11   37.60    1.40
   3   2  11   32.50    1.40
  -2  -3 -11   83.49    2.70
  -2  -3 -11   84.69    2.50
  -2  -3 -11   84.29    2.50
   2   3  11   91.19    5.80
   2   3  11   81.09    2.50
   2   3  11   85.09    2.50
   2   3  11   83.89    2.50
   2   3  11   85.09    2.50
  -1  -4 -11    3.00    0.70
  -1  -4 -11    3.60    1.70
  -1  -4 -11    3.10    0.50
  -1  -4 -11    2.10    0.50
  -1  -4 -11    2.00    0.40
   1   4  11    3.80    1.90
   1   4  11    2.90    0.50
   1   4  11    1.80    0.40
   1   4  11    2.30    0.60
   1   4  11    1.90    0.50
   0  -5 -11    0.30    0.40
   0  -5 -11    0.20    0.60
   0  -5 -11    0.20    0.30
   0  -5 -11   -1.50    1.30
   0   5  11    0.10    0.40
   0   5  11   -0.40    0.40
   0   5  11   -0.60    1.70
   0   5  11   -0.50    0.40
   1  -6 -11   -0.30    0.30
   1  -6 -11    0.10    0.40
   1  -6 -11   -1.60    1.50
   1  -6 -11    1.20    0.70
  -1   6  11   -0.10    0.30
  -1   6  11    0.50    0.70
  -1   6  11    0.40    1.40
  -1   6  11    0.10    0.40
   2  -7 -11    1.60    2.20
   2  -7 -11    1.30    0.40
   2  -7 -11    1.40    0.40
   2  -7 -11   -0.10    0.80
  -2   7  11    3.50    2.40
  -2   7  11    1.00    0.50
  -2   7  11    0.60    0.40
   3  -8 -11   76.29    2.30
   3  -8 -11   78.89    4.40
  -3   8  11   67.69    3.10
  -6   1 -12    0.70    0.40
  -6   1 -12   -0.30    0.50
  -6   1 -12    1.00    0.70
  -5   0 -12   17.20    1.20
  -5   0 -12   16.50    1.10
  -5   0 -12   17.80    1.10
  -5   0 -12   18.30    1.60
   5   0  12   15.80    1.00
   5   0  12   13.80    1.10
  -4  -1 -12   59.79    2.00
  -4  -1 -12   52.69    4.50
  -4  -1 -12   56.79    2.20
  -4  -1 -12   52.29    1.90
  -4  -1 -12   57.39    2.00
   4   1  12   57.09    1.90
   4   1  12   57.29    5.10
   4   1  12   53.69    1.90
  -3  -2 -12    3.80    1.60
  -3  -2 -12    4.20    0.60
  -3  -2 -12    3.40    0.70
  -3  -2 -12    3.10    0.50
   3   2  12    3.90    0.60
   3   2  12    2.80    1.80
   3   2  12    4.60    0.60
  -2  -3 -12   26.10    1.20
  -2  -3 -12   26.90    1.30
  -2  -3 -12   26.40    1.50
  -2  -3 -12   20.70    3.20
  -2  -3 -12   25.70    1.30
   2   3  12   28.60    1.30
   2   3  12   35.60    4.00
   2   3  12   24.00    1.30
  -1  -4 -12    2.10    0.50
  -1  -4 -12    0.90    1.80
  -1  -4 -12    2.20    0.80
  -1  -4 -12    2.50    0.40
   1   4  12    2.00    0.50
   1   4  12    1.70    0.40
   1   4  12    1.30    2.10
   1   4  12    1.50    0.50
   0  -5 -12   38.90    1.90
   0  -5 -12   34.10    1.50
   0  -5 -12   35.20    3.90
   0  -5 -12   35.30    1.40
   0   5  12   35.90    1.60
   0   5  12   33.60    1.40
   0   5  12   39.00    4.70
   0   5  12   34.70    1.50
   1  -6 -12  129.09    4.10
   1  -6 -12  130.09    4.00
   1  -6 -12  124.89    3.40
   1  -6 -12  119.99    6.80
  -1   6  12  128.09    3.60
  -1   6  12  120.29    8.20
   2  -7 -12    5.40    2.90
   2  -7 -12    0.60    0.40
   2  -7 -12   -0.40    0.80
  -2   7  12   -0.40    2.20
  -2   7  12    0.50    0.50
  -2   7  12    0.90    0.40
  -5   0 -13    3.20    0.60
  -5   0 -13    3.50    0.90
  -5   0 -13    3.70    0.70
  -4  -1 -13    0.10    0.60
  -4  -1 -13    0.30    0.40
  -4  -1 -13   -0.60    0.60
  -4  -1 -13    0.30    0.50
   4   1  13    0.30    0.50
  -3  -2 -13    6.80    2.30
  -3  -2 -13    9.80    1.00
  -3  -2 -13   11.60    1.10
  -3  -2 -13    8.60    1.10
  -3  -2 -13    9.50    1.20
   3   2  13    9.80    1.00
   3   2  13    9.30    2.80
  -2  -3 -13    1.00    0.70
  -2  -3 -13    2.10    2.70
  -2  -3 -13    0.10    0.40
  -2  -3 -13    0.40    0.40
  -2  -3 -13    0.20    0.40
   2   3  13    2.00    1.90
   2   3  13   -0.60    0.70
  -1  -4 -13   34.50    1.50
  -1  -4 -13   34.80    1.50
  -1  -4 -13   43.20    4.50
  -1  -4 -13   36.10    1.90
   1   4  13   59.39   10.50
   1   4  13   33.80    1.50
   0  -5 -13   24.20    1.70
   0  -5 -13   19.80    1.30
   0  -5 -13   23.50    3.30
   0  -5 -13   22.50    1.10
   0   5  13   21.30    1.30
   0   5  13   17.50    1.10
   0   5  13   19.90    1.40
   0   5  13   18.20    3.30
   1  -6 -13   20.90    1.20
   1  -6 -13   22.30    1.10
   1  -6 -13   17.10    3.20
   1  -6 -13   22.70    1.80
  -1   6  13   17.00    3.40
  -1   6  13   20.70    1.30
  -1   6  13   21.00    1.20
  -1   6  13   20.40    1.40
   2  -7 -13   20.90    1.90
   2  -7 -13   23.20    1.10
  -2   7  13   21.80    1.40
  -4  -1 -14    6.50    0.90
  -4  -1 -14   10.10    1.20
  -4  -1 -14    9.20    1.20
  -3  -2 -14  118.19    3.60
  -3  -2 -14  126.49    7.80
  -3  -2 -14  127.69    3.80
  -3  -2 -14  125.79    3.80
  -3  -2 -14  137.19    3.80
   3   2  14  136.39    8.70
   3   2  14  127.29    3.70
  -2  -3 -14    3.20    2.70
  -2  -3 -14   -0.10    0.80
  -2  -3 -14    0.00    0.50
  -2  -3 -14    0.70    0.50
   2   3  14    0.30    0.50
   2   3  14    1.50    2.60
  -1  -4 -14    9.60    1.00
  -1  -4 -14    9.50    0.90
  -1  -4 -14    8.70    1.20
  -1  -4 -14   10.10    2.80
   1   4  14   10.50    1.10
   1   4  14   10.20    3.10
   0  -5 -14    0.20    2.20
   0  -5 -14    3.00    1.00
   0  -5 -14    1.40    0.50
   0  -5 -14    2.40    0.50
   0   5  14    1.60    0.60
   0   5  14    6.60    3.20
   0   5  14    2.60    0.70
   0   5  14    3.30    1.00
   1  -6 -14   15.40    0.90
   1  -6 -14   11.40    3.30
   1  -6 -14   12.30    1.30
   1  -6 -14   15.00    1.90
  -1   6  14    7.00    2.90
  -1   6  14   14.20    1.30
  -4  -1 -15    4.90    0.90
  -4  -1 -15    4.20    0.70
  -3  -2 -15   63.19    2.80
  -3  -2 -15   62.89    2.40
  -3  -2 -15   63.99    2.40
   3   2  15   61.09    2.30
  -2  -3 -15   -0.20    0.50
  -2  -3 -15   -1.10    0.80
  -2  -3 -15   -3.30    2.80
  -2  -3 -15   -0.30    0.50
   2   3  15   -0.60    0.50
  -1  -4 -15    1.00    2.60
  -1  -4 -15    0.20    0.50
  -1  -4 -15   -0.10    0.40
  -1  -4 -15   -0.80    0.90
   1   4  15   -0.10    0.40
   1   4  15    1.20    3.40
   0  -5 -15  134.59    8.30
   0  -5 -15  139.39    3.90
   0  -5 -15  148.19    4.70
   0  -5 -15  143.79    4.10
   0   5  15  149.79    4.20
   0   5  15  160.08   13.10
  -2  -3 -16   -1.00    0.90
  -2  -3 -16    0.40    3.50
   2   3  16   -0.50    0.60
   2   3  16    1.20    3.90
  -1  -4 -16    2.20    3.30
  -1  -4 -16    0.50    1.10
  -1  -4 -16    0.50    0.60
  -1  -4 -16    0.70    0.60
   1   4  16    0.50    0.60
   1   4  16    1.30    4.10
  -3  -3  15    7.60    4.20
  -3  -3  15    4.90    1.30
   3   3 -15   15.70    4.30
   3   3 -15    8.50    1.40
   3   3 -15    9.60    1.20
  -5  -1  14   -0.60    0.50
   5   1 -14   -0.20    1.00
  -4  -2  14   27.80    5.60
  -4  -2  14   22.50    1.50
   4   2 -14   20.20    1.40
   4   2 -14   24.10    2.20
   4   2 -14   20.40    3.30
  -3  -3  14   17.50    0.90
  -3  -3  14   19.50    1.50
  -3  -3  14   25.30    5.30
   3   3 -14   16.20    1.30
   3   3 -14   20.80    2.00
   3   3 -14   16.10    4.00
  -2  -4  14    1.30    0.50
  -2  -4  14    0.50    0.60
  -2  -4  14    3.10    4.50
   2   4 -14    1.90    3.00
   2   4 -14    0.40    0.50
   2   4 -14   -0.10    1.00
  -1  -5  14   13.30    1.20
  -1  -5  14   12.90    1.10
   1   5 -14   14.10    1.20
  -6   0  13    6.50    0.80
   6   0 -13    8.10    1.50
  -5  -1  13    6.70    0.80
  -5  -1  13    6.70    3.30
  -5  -1  13    7.00    0.80
   5   1 -13    6.00    1.30
   5   1 -13    4.10    1.00
   5   1 -13    4.80    2.80
  -4  -2  13   59.09    5.80
  -4  -2  13   62.99    2.30
  -4  -2  13   54.29    2.10
   4   2 -13   57.69    5.40
   4   2 -13   57.69    2.10
   4   2 -13   59.69    2.80
  -3  -3  13  183.08    4.70
  -3  -3  13  197.68    5.20
  -3  -3  13  190.58    4.70
   3   3 -13  196.48    5.70
   3   3 -13  190.88    5.10
   3   3 -13  195.78    9.70
  -2  -4  13    2.70    2.70
  -2  -4  13    0.80    0.50
  -2  -4  13    0.90    0.60
  -2  -4  13    1.60    0.40
   2   4 -13    3.10    3.20
   2   4 -13    0.30    0.50
   2   4 -13   -0.50    0.90
  -1  -5  13    0.20    2.80
  -1  -5  13    2.20    0.70
  -1  -5  13    2.10    0.60
   1   5 -13   -0.60    2.80
   1   5 -13    1.10    0.40
   1   5 -13    0.70    0.90
   1   5 -13    1.60    0.50
   0  -6  13    4.40    0.80
   0   6 -13    4.70    1.00
  -6   0  12    0.70    3.00
  -6   0  12    0.60    0.50
  -6   0  12    0.30    0.40
   6   0 -12    0.60    2.50
   6   0 -12    0.40    1.00
  -5  -1  12   49.20    1.90
  -5  -1  12   45.90    4.80
   5   1 -12   46.10    1.70
   5   1 -12   40.90    4.60
   5   1 -12   45.00    2.50
  -4  -2  12    3.70    0.60
  -4  -2  12    3.70    1.40
  -4  -2  12    3.60    0.60
   4   2 -12    5.40    2.40
   4   2 -12    5.40    1.10
  -3  -3  12    1.60    0.30
  -3  -3  12    1.40    0.40
  -3  -3  12    0.60    0.50
  -3  -3  12    1.20    0.60
  -3  -3  12    3.60    2.60
   3   3 -12    1.00    0.90
   3   3 -12   -0.60    1.80
   3   3 -12    0.00    0.90
  -2  -4  12   72.59    2.40
  -2  -4  12   68.59    2.10
  -2  -4  12   78.69    6.30
  -2  -4  12   64.79    2.10
   2   4 -12   71.29    2.30
   2   4 -12   64.89    2.20
   2   4 -12   67.89    2.80
  -1  -5  12   12.60    1.10
  -1  -5  12   13.80    1.10
  -1  -5  12   17.30    5.80
   1   5 -12   12.50    1.50
   1   5 -12   12.70    1.10
   1   5 -12   12.80    1.00
   1   5 -12    8.00    2.70
   0  -6  12   25.50    1.50
   0  -6  12   22.90    1.30
   0   6 -12   24.90    1.90
   0   6 -12   21.40    1.30
   0   6 -12   22.00    1.30
   1  -7  12   11.40    1.40
  -1   7 -12    9.30    1.10
  -7   1  11    0.80    0.60
  -7   1  11    4.40    3.10
   7  -1 -11    1.80    1.80
  -6   0  11   12.70    1.10
  -6   0  11   13.30    1.00
  -6   0  11   15.00    3.20
   6   0 -11   15.60    3.40
   6   0 -11   15.40    1.80
  -5  -1  11    3.70    2.30
  -5  -1  11    1.80    0.40
  -5  -1  11    2.10    0.50
   5   1 -11    1.50    1.00
   5   1 -11    2.40    0.50
   5   1 -11    3.00    1.50
  -4  -2  11   19.30    1.20
  -4  -2  11   19.40    1.30
  -4  -2  11   18.70    3.10
   4   2 -11   22.10    1.70
   4   2 -11   20.10    1.10
   4   2 -11   17.70    3.10
  -3  -3  11    0.40    0.50
  -3  -3  11    1.00    2.10
  -3  -3  11    0.20    0.30
  -3  -3  11    0.10    0.40
  -3  -3  11   -0.40    0.30
   3   3 -11   -0.50    1.50
   3   3 -11    0.00    0.40
   3   3 -11    0.20    0.90
  -2  -4  11   20.00    1.00
  -2  -4  11   22.00    2.00
  -2  -4  11   19.90    1.10
  -2  -4  11   17.30    2.90
   2   4 -11   15.50    2.80
   2   4 -11   19.70    1.20
   2   4 -11   19.30    1.70
  -1  -5  11   32.70    1.40
  -1  -5  11   41.30    5.20
  -1  -5  11   30.40    1.50
   1   5 -11   31.10    1.90
   1   5 -11   30.10    1.40
   1   5 -11   28.60    1.30
   1   5 -11   39.80    5.00
   0  -6  11   -0.20    0.40
   0  -6  11   -0.30    0.50
   0  -6  11    5.70    3.10
   0   6 -11    0.50    0.40
   0   6 -11    0.10    0.30
   0   6 -11   -0.20    0.70
   0   6 -11    1.00    2.30
   1  -7  11    1.70    0.70
  -1   7 -11    1.40    0.40
  -1   7 -11    2.70    0.90
  -7   1  10   31.20    1.40
  -7   1  10   30.50    1.30
  -7   1  10   38.20    4.40
   7  -1 -10   34.00    4.10
   7  -1 -10   30.70    2.30
  -6   0  10    0.30    1.80
  -6   0  10   -0.20    0.10
  -6   0  10    1.20    0.40
   6   0 -10    1.10    1.90
   6   0 -10   -0.20    0.30
   6   0 -10    0.00    0.90
  -5  -1  10   44.10    1.70
  -5  -1  10   42.60    3.90
  -5  -1  10   44.20    1.60
   5   1 -10   38.80    3.70
   5   1 -10   43.80    1.60
   5   1 -10   44.00    2.20
  -4  -2  10  147.69    7.10
  -4  -2  10  138.69    3.80
  -4  -2  10  138.99    3.70
   4   2 -10  130.49    6.80
   4   2 -10  138.69    3.70
   4   2 -10  135.99    4.30
  -3  -3  10   85.49    2.60
  -3  -3  10   87.39    2.30
  -3  -3  10   88.59    2.60
  -3  -3  10   89.89    5.80
  -3  -3  10   84.19    2.20
   3   3 -10   86.99    3.00
   3   3 -10   83.89    2.50
   3   3 -10   87.09    2.60
  -2  -4  10   90.59    2.70
  -2  -4  10   99.59    6.30
  -2  -4  10   83.29    2.40
  -2  -4  10   88.69    2.50
   2   4 -10   95.49    6.70
   2   4 -10   90.19    3.00
   2   4 -10   89.19    2.60
   2   4 -10   82.69    2.60
  -1  -5  10  191.78    8.90
  -1  -5  10  196.98    5.10
  -1  -5  10  202.08    5.20
   1   5 -10  206.68    5.20
   1   5 -10  207.28    5.80
   1   5 -10  191.88    5.10
   0  -6  10   76.39    2.60
   0  -6  10   91.99    6.00
   0   6 -10   76.99    2.50
   0   6 -10   79.79    7.40
   0   6 -10   79.79    2.90
   1  -7  10   43.00    2.00
   1  -7  10   38.80    1.60
  -1   7 -10   35.70    1.60
  -1   7 -10   36.60    1.60
  -1   7 -10   43.10    2.10
   2  -8  10    2.30    0.80
  -2   8 -10    2.50    0.60
  -7   1   9    2.50    2.00
   7  -1  -9    1.50    2.00
  -6   0   9   -0.50    0.40
  -6   0   9   -0.10    1.40
  -6   0   9   -0.20    0.30
   6   0  -9   -0.10    1.70
   6   0  -9    0.40    0.30
   6   0  -9   -0.50    0.80
  -5  -1   9   21.30    1.10
  -5  -1   9   21.10    1.10
   5   1  -9   20.40    1.70
   5   1  -9   19.10    1.00
   5   1  -9   17.20    2.70
  -4  -2   9  177.08    4.60
  -4  -2   9  193.28    8.40
  -4  -2   9  183.18    4.70
   4   2  -9  180.88    5.10
   4   2  -9  179.08    4.60
  -3  -3   9  114.89    6.20
  -3  -3   9  113.89    3.20
  -3  -3   9  116.39    2.90
  -3  -3   9  115.69    3.10
  -3  -3   9  114.29    3.20
   3   3  -9  106.39    5.90
   3   3  -9  117.99    3.20
   3   3  -9  111.69    3.50
  -2  -4   9   26.80    1.10
  -2  -4   9   27.50    1.10
  -2  -4   9   28.30    1.20
  -2  -4   9   28.30    1.20
  -2  -4   9   27.10    3.20
   2   4  -9   27.00    1.20
   2   4  -9   27.00    1.60
   2   4  -9   28.30    1.20
   2   4  -9   27.30    3.10
  -1  -5   9  116.79    3.20
  -1  -5   9  109.59    3.10
  -1  -5   9  114.89    6.40
  -1  -5   9  116.59    3.20
   1   5  -9  116.89    3.50
   1   5  -9  115.19    3.20
   1   5  -9  116.09    6.20
   1   5  -9  113.89    3.20
   0  -6   9   44.30    1.60
   0  -6   9   43.30    1.80
   0  -6   9   45.60    4.30
   0   6  -9   44.70    1.60
   0   6  -9   44.70    1.60
   0   6  -9   45.30    2.10
   0   6  -9   42.10    4.00
   1  -7   9    0.00    0.40
   1  -7   9    0.60    0.60
  -1   7  -9   -0.50    0.40
  -1   7  -9   -0.10    0.30
  -1   7  -9    1.00    0.70
   2  -8   9   16.30    1.60
  -2   8  -9   16.50    1.70
  -2   8  -9   19.00    1.30
  -2   8  -9   14.30    1.10
  -8   2   8   17.30    1.00
  -8   2   8   17.20    0.90
  -8   2   8   20.20    2.50
   8  -2  -8   15.80    1.80
  -7   1   8   -0.70    0.30
  -7   1   8   -0.20    1.60
  -7   1   8    0.40    0.30
   7  -1  -8   -0.20    0.80
   7  -1  -8   -0.30    1.50
  -6   0   8    3.90    0.50
  -6   0   8    4.70    1.70
  -6   0   8    2.50    0.40
   6   0  -8    3.60    0.40
   6   0  -8    3.20    1.30
   6   0  -8    5.50    1.80
  -5  -1   8  503.95   11.80
  -5  -1   8  495.85   11.80
   5   1  -8  504.85   12.20
   5   1  -8  498.95   15.20
   5   1  -8  493.65   11.70
  -4  -2   8   94.39    2.60
  -4  -2   8   99.99    5.30
  -4  -2   8   92.79    2.60
   4   2  -8   89.39    2.50
   4   2  -8   90.69    2.60
   4   2  -8   91.99    3.00
   4   2  -8   86.79    5.00
  -3  -3   8   54.19    1.50
  -3  -3   8   51.49    3.90
  -3  -3   8   49.70    1.40
   3   3  -8   49.20    1.60
   3   3  -8   49.20    1.60
   3   3  -8   51.39    2.00
   3   3  -8   46.80    3.60
  -2  -4   8    0.00    0.30
  -2  -4   8    0.00    0.30
  -2  -4   8    0.10    0.30
  -2  -4   8   -0.60    1.10
  -2  -4   8   -0.40    0.30
   2   4  -8    0.00    0.60
   2   4  -8    0.60    1.30
   2   4  -8   -0.10    0.30
   2   4  -8   -0.10    0.20
  -1  -5   8   12.80    0.80
  -1  -5   8   10.90    0.90
  -1  -5   8   12.60    2.50
  -1  -5   8   12.00    0.80
  -1  -5   8   10.70    0.80
   1   5  -8   11.10    1.20
   1   5  -8   16.60    2.50
   1   5  -8   12.20    0.90
   0  -6   8    1.30    1.70
   0  -6   8   -0.20    0.30
   0  -6   8   -0.90    0.40
   0   6  -8   -0.60    0.30
   0   6  -8   -0.80    1.30
   0   6  -8   -0.20    0.30
   1  -7   8   -1.20    1.50
   1  -7   8   -0.60    0.50
   1  -7   8   -0.10    0.30
  -1   7  -8   -0.20    0.30
  -1   7  -8    0.80    1.50
  -1   7  -8   -0.40    0.70
  -1   7  -8    0.10    0.30
   2  -8   8   21.10    1.10
   2  -8   8   23.40    1.70
  -2   8  -8   23.50    1.80
  -2   8  -8   25.20    1.20
  -2   8  -8   24.70    1.30
  -8   2   7   21.00    1.00
  -8   2   7   20.80    0.90
   8  -2  -7   19.30    1.80
  -7   1   7    5.30    1.80
   7  -1  -7    2.00    1.30
  -6   0   7   35.20    3.00
  -6   0   7   34.20    1.30
  -6   0   7   34.40    1.30
   6   0  -7   33.30    1.10
   6   0  -7   35.10    3.10
   6   0  -7   34.00    1.80
  -5  -1   7   21.40    2.50
  -5  -1   7   18.40    1.00
   5   1  -7   20.20    2.60
   5   1  -7   20.30    0.90
   5   1  -7   20.40    1.40
  -4  -2   7  248.38    6.40
  -4  -2   7  253.97    9.00
  -4  -2   7  259.47    6.20
  -4  -2   7  261.57    6.20
   4   2  -7  249.88    6.20
   4   2  -7  249.28    9.00
   4   2  -7  258.17    6.50
  -3  -3   7    0.50    2.20
  -3  -3   7    1.00    0.30
  -3  -3   7    0.60    0.50
  -3  -3   7    0.40    0.30
  -3  -3   7    0.40    0.40
  -3  -3   7    0.60    0.20
   3   3  -7    2.20    1.20
   3   3  -7    0.40    0.50
   3   3  -7    0.40    0.20
  -2  -4   7  113.19    2.90
  -2  -4   7  112.49    3.00
  -2  -4   7  106.79    5.40
  -2  -4   7  110.59    2.90
  -2  -4   7  114.59    3.00
  -2  -4   7  107.59    3.20
   2   4  -7  107.59    3.20
   2   4  -7  110.39    2.90
   2   4  -7  110.09    5.50
  -1  -5   7  180.78    4.60
  -1  -5   7  185.38    8.50
  -1  -5   7  180.58    4.70
  -1  -5   7  182.58    4.70
  -1  -5   7  189.98    4.70
   1   5  -7  187.78    7.80
   1   5  -7  183.98    4.60
   1   5  -7  188.98    4.90
   1   5  -7  180.88    4.60
   0  -6   7   -0.90    1.70
   0  -6   7    0.10    0.30
   0  -6   7    0.30    0.50
   0   6  -7   -0.20    0.30
   0   6  -7    0.50    1.80
   0   6  -7    0.20    0.40
   0   6  -7    1.50    0.60
   1  -7   7   -0.80    0.50
   1  -7   7   -0.40    0.30
   1  -7   7   -0.30    1.80
  -1   7  -7   -0.10    0.40
  -1   7  -7   -0.90    0.60
  -1   7  -7   -0.80    2.40
   2  -8   7   32.00    1.80
   2  -8   7   26.60    1.10
  -2   8  -7   29.70    1.80
  -2   8  -7   30.70    1.40
  -2   8  -7   27.30    1.20
   3  -9   7    5.20    1.00
  -3   9  -7    3.40    0.50
  -3   9  -7    4.10    0.60
  -8   2   6   22.30    0.90
  -8   2   6   21.30    0.90
   8  -2  -6   20.70    0.80
   8  -2  -6   21.10    1.70
  -7   1   6   41.10    1.30
  -7   1   6   41.30    2.90
  -7   1   6   42.70    1.40
   7  -1  -6   39.40    3.80
  -6   0   6   34.10    1.20
  -6   0   6   34.70    1.20
  -6   0   6   37.00    3.00
   6   0  -6   37.20    1.70
   6   0  -6   32.10    1.10
   6   0  -6   33.40    2.90
  -5  -1   6  159.58    4.00
  -5  -1   6  152.78    4.20
  -5  -1   6  165.88    4.00
  -5  -1   6  156.98    6.30
   5   1  -6  158.48    3.90
   5   1  -6  168.78    4.40
   5   1  -6  152.68    6.20
  -4  -2   6  323.77   10.30
  -4  -2   6  308.37    7.50
  -4  -2   6  315.87    7.90
  -4  -2   6  318.57    7.60
   4   2  -6  321.67    7.50
   4   2  -6  315.57    7.80
   4   2  -6  309.07   10.20
   4   2  -6  321.87    7.50
  -3  -3   6   77.59    1.90
  -3  -3   6   70.49    4.00
  -3  -3   6   74.49    2.10
  -3  -3   6   71.69    2.30
   3   3  -6   74.79    4.20
   3   3  -6   73.99    2.10
   3   3  -6   75.19    2.40
   3   3  -6   72.69    2.10
  -2  -4   6  458.15   10.50
  -2  -4   6  443.56   10.80
  -2  -4   6  452.75   10.50
  -2  -4   6  453.45   13.60
   2   4  -6  449.56   10.80
   2   4  -6  447.36   10.60
   2   4  -6  449.56   13.60
  -1  -5   6   10.70    2.10
  -1  -5   6    9.00    0.70
  -1  -5   6    7.70    0.80
  -1  -5   6    7.70    0.60
  -1  -5   6    7.60    0.70
  -1  -5   6    8.80    1.00
   1   5  -6   16.60    3.40
   1   5  -6    8.40    0.60
   1   5  -6    9.00    0.70
   1   5  -6    8.50    1.00
   0  -6   6   -2.20    1.30
   0  -6   6   -0.30    0.40
   0   6  -6   -0.20    0.50
   0   6  -6   -0.40    1.20
   1  -7   6   81.49    2.30
   1  -7   6   82.89    4.90
   1  -7   6   82.99    2.70
  -1   7  -6   71.49    2.30
  -1   7  -6   80.99    4.70
  -1   7  -6   86.79    2.80
  -1   7  -6   84.29    2.40
   2  -8   6    1.50    0.60
   2  -8   6    1.50    0.30
  -2   8  -6    1.80    0.50
  -2   8  -6    1.60    0.40
  -2   8  -6    2.40    0.80
  -3   9  -6    1.50    0.90
  -3   9  -6    1.60    0.40
  -8   2   5    0.70    0.30
  -8   2   5    0.40    0.30
   8  -2  -5    1.40    0.30
   8  -2  -5    0.20    0.70
  -7   1   5    0.70    1.20
  -7   1   5    0.50    0.40
  -7   1   5    1.30    0.30
   7  -1  -5    0.70    0.30
   7  -1  -5    2.80    1.20
   7  -1  -5   -0.10    0.60
   7  -1  -5    0.20    0.30
  -6   0   5   60.59    3.30
  -6   0   5   58.49    1.70
  -6   0   5   57.89    1.70
  -6   0   5   56.49    2.00
   6   0  -5   58.99    3.30
   6   0  -5   62.19    2.10
   6   0  -5   52.99    1.50
   6   0  -5   54.69    1.50
   6   0  -5   57.09    1.50
  -5  -1   5   21.20    0.90
  -5  -1   5   24.10    1.20
  -5  -1   5   23.40    0.90
  -5  -1   5   20.80    2.20
   5   1  -5   22.70    0.90
   5   1  -5   26.70    0.90
   5   1  -5   22.10    2.30
  -4  -2   5  393.76    9.00
  -4  -2   5  403.06    9.20
  -4  -2   5  386.16   11.60
  -4  -2   5  394.36    9.20
  -4  -2   5  387.06    9.40
   4   2  -5  393.96    9.00
   4   2  -5  391.26    9.20
   4   2  -5  390.96    9.20
   4   2  -5  393.36    9.50
   4   2  -5  385.06   11.60
  -3  -3   5    5.40    0.50
  -3  -3   5    5.70    0.40
  -3  -3   5    6.20    0.50
   3   3  -5    5.30    0.40
   3   3  -5    4.70    0.60
   3   3  -5    5.00    0.50
   3   3  -5    5.60    0.50
  -2  -4   5  897.91   20.80
  -2  -4   5  917.21   20.60
  -2  -4   5  912.91   20.60
  -2  -4   5  895.21   20.60
   2   4  -5  883.21   20.60
   2   4  -5  891.71   20.80
   2   4  -5  883.51   20.60
   2   4  -5  900.21   21.20
  -1  -5   5 1469.05   36.90
  -1  -5   5 1474.15   33.80
  -1  -5   5 1454.65   34.30
  -1  -5   5 1480.05   33.80
   1   5  -5 1584.74   34.40
   1   5  -5 1448.26   33.90
   1   5  -5 1461.65   33.80
   0  -6   5   15.60    0.90
   0  -6   5   16.30    0.80
   0  -6   5   16.40    0.80
   0  -6   5   16.30    1.00
   0  -6   5   15.70    1.10
   0   6  -5   15.30    0.80
   0   6  -5   16.10    1.10
   0   6  -5   16.60    2.40
   0   6  -5   16.30    0.80
   1  -7   5  145.49    4.00
   1  -7   5  137.69    6.20
   1  -7   5  141.79    3.60
  -1   7  -5  148.89    4.10
  -1   7  -5  145.19    3.70
  -1   7  -5  136.89    3.80
  -1   7  -5  131.89    6.10
   2  -8   5    2.80    0.30
   2  -8   5    2.90    0.70
   2  -8   5    4.20    1.90
  -2   8  -5    3.10    0.50
  -2   8  -5    2.90    0.80
  -2   8  -5    2.70    1.60
  -2   8  -5    3.30    0.40
   3  -9   5    0.70    0.70
  -3   9  -5    0.60    0.80
  -3   9  -5   -0.30    0.40
  -3   9  -5    0.10    0.40
  -8   2   4   16.90    0.70
  -8   2   4   17.10    0.70
   8  -2  -4   18.70    1.50
   8  -2  -4   16.80    1.00
  -7   1   4    0.60    0.30
  -7   1   4    1.10    0.30
   7  -1  -4    1.20    0.30
   7  -1  -4    0.50    0.30
   7  -1  -4    1.10    0.60
  -6   0   4    1.00    1.00
  -6   0   4    0.80    0.30
  -6   0   4    0.80    0.30
   6   0  -4    1.30    0.30
   6   0  -4    1.90    0.90
   6   0  -4    1.30    0.60
   6   0  -4    0.90    0.20
  -5  -1   4   34.30    1.00
  -5  -1   4   32.90    1.30
  -5  -1   4   34.60    1.10
  -5  -1   4   35.70    2.50
  -5  -1   4   34.30    1.10
   5   1  -4   33.80    1.00
   5   1  -4   35.20    1.40
   5   1  -4   33.20    1.00
   5   1  -4   31.20    2.40
   5   1  -4   32.40    1.00
  -4  -2   4   65.99    1.80
  -4  -2   4   64.59    1.90
  -4  -2   4   67.39    1.60
  -4  -2   4   60.99    2.00
   4   2  -4   62.99    3.40
   4   2  -4   66.19    1.60
   4   2  -4   61.09    2.00
   4   2  -4   65.19    1.80
   4   2  -4   66.49    1.80
  -3  -3   4    4.00    0.60
  -3  -3   4    3.70    0.40
  -3  -3   4    1.70    0.70
  -3  -3   4    3.70    0.40
  -3  -3   4    3.80    0.40
   3   3  -4    7.50    2.10
   3   3  -4    3.90    0.40
   3   3  -4    3.50    0.40
   3   3  -4    3.90    0.30
  -2  -4   4  987.10   24.90
  -2  -4   4  974.90   22.20
  -2  -4   4  970.50   22.20
   2   4  -4  964.90   22.20
   2   4  -4  969.40   22.20
   2   4  -4  958.40   22.20
  -1  -5   4    1.60    0.40
  -1  -5   4    1.40    1.00
  -1  -5   4    2.00    0.50
  -1  -5   4    1.60    0.30
   1   5  -4    1.70    0.30
   1   5  -4    1.30    0.20
   1   5  -4    2.10    0.90
   1   5  -4    1.80    0.30
   1   5  -4    1.10    0.40
   0  -6   4    0.50    1.10
   0  -6   4    1.30    0.30
   0  -6   4    1.10    0.20
   0  -6   4    1.20    0.40
   0   6  -4    0.90    0.20
   0   6  -4    1.40    0.30
   0   6  -4    3.00    1.10
   0   6  -4    1.20    0.40
   0   6  -4    0.80    0.50
   1  -7   4  113.09    5.40
   1  -7   4  121.29    3.50
   1  -7   4  118.49    3.10
  -1   7  -4  119.19    3.10
  -1   7  -4  111.79    5.40
  -1   7  -4  121.99    3.60
  -1   7  -4  121.99    3.20
   2  -8   4   21.10    1.40
   2  -8   4   19.10    0.80
   2  -8   4   23.70    3.00
  -2   8  -4   21.10    2.60
  -2   8  -4   20.80    0.90
  -2   8  -4   20.60    1.00
  -2   8  -4   22.10    1.50
   3  -9   4   28.30    1.90
  -3   9  -4   28.30    1.90
  -3   9  -4   29.80    1.30
   8  -2  -3   61.59    2.00
   8  -2  -3   64.49    2.00
  -7   1   3    0.60    0.20
  -7   1   3    1.00    0.30
   7  -1  -3    0.10    0.60
   7  -1  -3    1.20    0.30
   7  -1  -3    0.70    0.30
  -6   0   3   89.19    2.40
  -6   0   3   91.19    3.60
  -6   0   3   92.19    2.30
  -6   0   3   94.79    2.40
   6   0  -3   95.89    2.70
   6   0  -3   92.19    3.70
   6   0  -3   88.39    2.40
  -5  -1   3  380.56    9.10
  -5  -1   3  389.96   11.00
  -5  -1   3  388.26    8.90
  -5  -1   3  383.36    9.00
  -5  -1   3  384.36    8.90
   5   1  -3  379.56   10.80
   5   1  -3  380.56    8.90
   5   1  -3  384.06    9.00
   5   1  -3  384.36    8.90
   5   1  -3  392.66    9.20
  -4  -2   3  392.66    9.50
  -4  -2   3  412.36    9.40
  -4  -2   3  407.56    9.30
  -4  -2   3  385.16   11.30
   4   2  -3  404.06    9.50
   4   2  -3  396.56    9.30
   4   2  -3  418.86    9.40
   4   2  -3  411.16    9.30
   4   2  -3  396.26   11.40
  -3  -3   3   14.80    0.80
  -3  -3   3   15.80    0.60
  -3  -3   3   17.20    0.70
  -3  -3   3   16.00    1.70
  -3  -3   3   17.40    0.70
   3   3  -3   17.10    0.60
   3   3  -3   19.20    1.80
   3   3  -3   15.00    0.80
   3   3  -3   16.70    0.60
   3   3  -3   16.30    0.70
  -2  -4   3 1199.28   30.10
   2   4  -3 1229.18   27.60
   2   4  -3 1199.38   30.00
  -1  -5   3 1283.07   31.90
  -1  -5   3 1294.87   29.30
   1   5  -3 1254.97   29.40
   1   5  -3 1281.97   31.90
   1   5  -3 1307.17   29.30
   0  -6   3  357.46    8.60
   0  -6   3  332.37    8.80
   0  -6   3  357.06    8.40
   0  -6   3  349.77   11.10
   0   6  -3  360.76   11.10
   0   6  -3  367.86    8.40
   0   6  -3  363.56    8.70
   1  -7   3   10.40    2.00
  -1   7  -3    6.40    0.70
  -1   7  -3    5.70    0.50
  -1   7  -3    5.80    0.90
  -1   7  -3    8.70    1.80
   2  -8   3   20.00    1.40
   2  -8   3   16.00    0.70
   2  -8   3   20.50    2.50
  -2   8  -3   18.70    1.40
  -2   8  -3   16.20    0.90
  -2   8  -3   17.60    0.90
  -2   8  -3   16.60    2.70
   3  -9   3    0.10    0.70
  -3   9  -3    0.80    0.40
  -3   9  -3    0.60    0.80
  -3   9  -3    1.00    0.40
   8  -2  -2   13.20    1.30
   8  -2  -2   14.40    1.10
  -7   1   2   78.49    2.00
  -7   1   2   77.29    2.00
   7  -1  -2   80.59    2.30
   7  -1  -2   76.39    2.40
   7  -1  -2   73.89    2.20
   7  -1  -2   79.49    2.50
  -6   0   2  182.28    4.30
  -6   0   2  177.28    4.50
  -6   0   2  176.68    5.50
  -6   0   2  185.58    4.30
   6   0  -2  186.48    4.70
   6   0  -2  177.58    4.50
   6   0  -2  184.08    5.60
   6   0  -2  181.78    4.60
  -5  -1   2  482.15   11.00
  -5  -1   2  474.05   12.80
  -5  -1   2  478.35   11.00
  -5  -1   2  482.35   11.20
  -5  -1   2  476.45   11.10
   5   1  -2  466.75   11.10
   5   1  -2  476.95   11.00
   5   1  -2  488.05   11.20
   5   1  -2  473.05   11.20
   5   1  -2  483.75   12.70
  -4  -2   2  693.43   16.40
  -4  -2   2  730.93   16.40
  -4  -2   2  729.83   16.50
  -4  -2   2  714.73   16.50
  -4  -2   2  705.93   18.30
   4   2  -2  696.23   18.30
   4   2  -2  732.03   16.40
   4   2  -2  727.63   16.40
   4   2  -2  728.73   16.60
   4   2  -2  724.03   16.40
  -3  -3   2   86.59    3.80
  -3  -3   2   89.79    2.20
  -3  -3   2   90.59    2.30
  -3  -3   2   87.39    2.30
   3   3  -2   88.89    2.20
   3   3  -2   88.99    2.30
   3   3  -2   88.89    2.40
   3   3  -2   88.59    2.30
   3   3  -2   85.69    3.70
  -2  -4   2 1618.94   39.50
   2   4  -2 1664.43   39.60
  -1  -5   2 1359.86   33.70
  -1  -5   2 1399.86   31.50
   1   5  -2 1409.16   31.40
   1   5  -2 1334.67   33.70
   0  -6   2  819.82   18.40
   0  -6   2  792.12   18.70
   0  -6   2  795.92   21.00
   0  -6   2  782.32   18.40
   0  -6   2  814.82   18.70
   0   6  -2  790.12   18.60
   0   6  -2  821.32   18.80
   0   6  -2  804.92   18.50
   0   6  -2  809.12   21.00
   1  -7   2   19.50    0.80
   1  -7   2   20.90    2.20
   1  -7   2   19.80    1.20
  -1   7  -2   22.10    2.40
  -1   7  -2   19.30    0.90
  -1   7  -2   19.10    1.30
  -1   7  -2   22.50    0.90
   2  -8   2    2.00    0.20
   2  -8   2    6.40    2.80
  -2   8  -2    2.40    0.60
  -2   8  -2    4.50    1.60
  -2   8  -2    2.30    0.40
   3  -9   2    2.90    0.80
  -3   9  -2    3.10    0.40
  -3   9  -2    3.00    0.80
  -3   9  -2    3.10    0.40
   8  -2  -1    5.20    0.80
   8  -2  -1    5.50    0.70
  -7   1   1    9.20    0.50
  -7   1   1    9.50    0.50
  -7   1   1   10.50    0.90
   7  -1  -1    9.60    0.80
   7  -1  -1    9.80    1.00
   7  -1  -1    9.00    0.90
  -6   0   1    2.00    0.20
  -6   0   1    1.60    0.70
  -6   0   1    1.60    0.20
   6   0  -1    1.70    0.50
   6   0  -1    1.90    0.40
   6   0  -1    1.20    0.40
  -5  -1   1   45.50    2.40
  -5  -1   1   46.60    1.30
  -5  -1   1   47.30    1.40
  -5  -1   1   46.20    1.40
  -5  -1   1   47.00    1.30
   5   1  -1   47.00    1.20
   5   1  -1   45.80    2.40
   5   1  -1   50.09    1.50
   5   1  -1   46.80    1.40
  -4  -2   1 1322.07   32.00
   4   2  -1 1343.67   32.10
  -3  -3   1  206.58    7.00
  -3  -3   1  231.38    5.40
  -3  -3   1  227.28    5.40
  -3  -3   1  225.68    5.40
  -3  -3   1  221.38    5.40
   3   3  -1  233.18    5.50
   3   3  -1  251.27    5.80
   3   3  -1  227.28    5.40
   3   3  -1  219.08    7.10
   3   3  -1  249.97    5.50
  -2  -4   1  323.47    7.40
  -2  -4   1  324.77    9.40
  -2  -4   1  315.67    7.40
  -2  -4   1  316.57    7.50
   2   4  -1  315.87    9.60
   2   4  -1  313.07    7.40
   2   4  -1  316.37    7.50
   2   4  -1  310.77    7.40
   2   4  -1  322.77    7.40
  -1  -5   1    1.90    0.30
  -1  -5   1    2.40    0.40
  -1  -5   1    1.90    0.40
  -1  -5   1    1.30    0.80
  -1  -5   1    1.80    0.30
   1   5  -1    2.10    0.30
   1   5  -1    1.90    0.30
   1   5  -1    2.50    0.30
   1   5  -1    3.10    1.10
   0  -6   1  261.27    6.40
   0  -6   1  255.47    8.20
   0  -6   1  262.17    6.10
   0  -6   1  253.77    6.40
   0  -6   1  264.67    6.10
   0   6  -1  257.07    6.30
   0   6  -1  263.97    6.40
   0   6  -1  264.47    6.20
   0   6  -1  251.07    8.20
   1  -7   1  100.09    3.60
   1  -7   1   98.29    2.60
   1  -7   1  106.49    4.50
   1  -7   1   99.29    2.50
   1  -7   1   99.99    2.90
  -1   7  -1   93.89    4.30
  -1   7  -1  101.89    2.60
  -1   7  -1  100.69    2.60
  -1   7  -1   98.19    3.00
  -1   7  -1   87.39    2.80
   2  -8   1   32.70    1.00
   2  -8   1   31.80    1.60
   2  -8   1   39.00    2.80
  -2   8  -1   33.70    1.70
  -2   8  -1   30.60    2.60
  -2   8  -1   34.80    1.20
  -2   8  -1   33.40    1.20
   3  -9   1    3.30    0.80
   3  -9   1    2.80    1.30
  -3   9  -1    3.30    0.40
  -3   9  -1    3.10    0.90
  -3   9  -1    3.00    0.40
   4 -10   1   18.30    2.30
  -4  10  -1   20.30    1.80
  -4  10  -1   19.90    0.90
  -4  10  -1   19.90    0.90
   8  -2   0   12.20    1.10
   8  -2   0   10.40    1.10
  -7   1   0   15.30    1.00
   7  -1   0   13.50    1.00
   7  -1   0   13.80    0.90
   7  -1   0   13.90    1.10
  -6   0   0   28.00    0.90
  -6   0   0   30.00    1.20
  -6   0   0   28.70    0.90
   6   0   0   29.00    1.20
   6   0   0   29.40    1.10
   6   0   0   30.20    1.10
  -5  -1   0  102.59    2.70
  -5  -1   0  101.89    2.50
  -5  -1   0  103.79    2.50
  -5  -1   0   99.69    3.70
   5   1   0  102.09    2.60
   5   1   0  102.89    3.80
   5   1   0  102.29    2.40
   5   1   0  103.89    2.40
   5   1   0  101.09    2.70
   5   1   0  103.39    2.60
  -4  -2   0  223.08    5.20
  -4  -2   0  228.68    5.20
  -4  -2   0  225.38    5.30
  -4  -2   0  213.98    5.30
  -4  -2   0  210.08    6.60
   4   2   0  225.18    5.20
   4   2   0  221.68    6.80
   4   2   0  222.48    5.20
   4   2   0  215.48    5.30
   4   2   0  221.38    5.20
  -3  -3   0  284.37    8.60
  -3  -3   0  306.37    7.10
  -3  -3   0  300.67    7.00
  -3  -3   0  301.07    7.00
   3   3   0  307.27    7.00
   3   3   0  295.27    7.00
   3   3   0  299.87    8.70
   3   3   0  311.97    7.00
  -2  -4   0  186.18    4.40
  -2  -4   0  183.38    4.40
  -2  -4   0  181.48    4.40
   2   4   0  181.78    4.40
   2   4   0  182.08    4.40
   2   4   0  182.78    4.40
   2   4   0  180.68    4.40
  -1  -5   0  710.53   18.40
  -1  -5   0  696.43   16.40
  -1  -5   0  706.23   16.20
  -1  -5   0  735.03   16.30
   1   5   0  693.73   18.30
   1   5   0  712.13   16.30
   1   5   0  700.23   16.40
   1   5   0  714.93   16.40
   0  -6   0   90.59    4.10
   0  -6   0   96.49    2.60
   0  -6   0   91.29    2.60
   0  -6   0   90.79    2.40
   0   6   0   97.19    2.40
   0   6   0   90.59    2.50
   0   6   0   95.89    2.70
   0   6   0   88.69    4.10
   1  -7   0   45.50    1.70
   1  -7   0   51.79    3.10
   1  -7   0   50.69    1.80
   1  -7   0   51.99    1.50
   1  -7   0   47.20    1.40
  -1   7   0   49.40    1.70
  -1   7   0   51.79    1.90
  -1   7   0   51.99    1.50
  -1   7   0   50.29    3.00
  -1   7   0   49.10    1.50
   2  -8   0   45.60    2.00
   2  -8   0   51.29    3.10
   2  -8   0   49.40    1.30
  -2   8   0   49.50    1.50
  -2   8   0   49.30    1.50
  -2   8   0   50.19    2.00
   3  -9   0   44.30    2.90
   3  -9   0   46.80    2.10
  -3   9   0   42.90    1.50
  -3   9   0   44.00    1.50
  -3   9   0   47.00    2.20
   4 -10   0    2.10    0.90
   4 -10   0    0.50    0.80
  -4  10   0    0.40    0.30
   8  -2   1    2.80    0.70
   8  -2   1    1.90    0.60
  -7   1  -1  158.78    4.10
   7  -1   1  144.29    4.00
   7  -1   1  153.98    4.00
  -6   0  -1  228.48    5.40
  -6   0  -1  232.78    5.80
  -6   0  -1  232.78    5.40
   6   0   1  226.18    5.60
   6   0   1  234.98    5.60
  -5  -1  -1   34.70    1.20
  -5  -1  -1   35.70    2.00
  -5  -1  -1   36.00    1.00
  -5  -1  -1   37.40    2.10
  -5  -1  -1   36.30    1.00
   5   1   1   34.60    1.10
   5   1   1   35.50    0.90
   5   1   1   35.20    0.90
   5   1   1   34.20    1.10
   5   1   1   35.50    1.20
  -4  -2  -1  168.88    5.60
  -4  -2  -1  165.78    4.30
  -4  -2  -1  180.68    4.20
  -4  -2  -1  174.68    4.30
   4   2   1  175.18    4.30
   4   2   1  178.58    4.10
   4   2   1  176.28    5.70
   4   2   1  181.38    4.20
  -3  -3  -1 1688.03   40.00
   3   3   1 1675.93   40.10
  -2  -4  -1 1284.87   32.90
   2   4   1 1446.36   35.90
  -1  -5  -1  231.08    5.40
  -1  -5  -1  218.18    5.40
  -1  -5  -1  233.28    7.30
  -1  -5  -1  212.18    5.30
  -1  -5  -1  218.08    5.20
   1   5   1  216.58    5.40
   1   5   1  223.78    7.10
   1   5   1  219.78    5.20
   1   5   1  216.68    5.30
   0  -6  -1  208.78    7.00
   0  -6  -1  208.38    5.00
   0  -6  -1  211.68    5.00
   0  -6  -1  207.68    5.20
   0   6   1  211.98    5.00
   0   6   1  204.98    5.20
   0   6   1  206.98    7.00
   0   6   1  210.58    5.30
   1  -7  -1    1.60    0.30
   1  -7  -1    1.80    0.50
   1  -7  -1    2.00    0.50
   1  -7  -1    0.90    0.90
   1  -7  -1    1.50    0.20
  -1   7   1    1.40    0.50
  -1   7   1    1.40    0.30
  -1   7   1    1.60    0.40
   2  -8  -1   -0.10    0.20
   2  -8  -1   -1.10    0.50
   2  -8  -1    0.00    1.10
   2  -8  -1   -0.60    1.10
  -2   8   1    0.00    0.30
  -2   8   1    0.00    0.30
  -2   8   1    0.30    0.60
   3  -9  -1   45.00    2.00
   3  -9  -1   43.50    2.90
  -3   9   1   46.20    2.20
  -3   9   1   44.00    1.40
  -3   9   1   42.30    1.40
   4 -10  -1   29.20    2.00
   4 -10  -1   28.00    1.80
  -4  10   1   27.90    1.10
  -4  10   1   25.50    1.10
   8  -2   2    9.30    1.00
   8  -2   2   12.50    1.20
  -7   1  -2    6.20    0.40
  -7   1  -2    5.80    0.40
  -7   1  -2    5.20    0.70
   7  -1   2    5.20    0.80
   7  -1   2    6.90    0.70
  -6   0  -2    7.20    0.50
  -6   0  -2    7.50    0.50
  -6   0  -2    6.80    0.80
  -6   0  -2    7.90    1.10
   6   0   2    7.90    0.60
   6   0   2    6.30    0.80
   6   0   2    7.10    0.60
  -5  -1  -2  206.48    6.30
  -5  -1  -2  207.18    6.30
  -5  -1  -2  207.38    5.10
  -5  -1  -2  205.68    4.90
  -5  -1  -2  204.58    4.90
   5   1   2  200.98    5.10
   5   1   2  208.78    4.90
   5   1   2  208.78    4.80
   5   1   2  206.58    4.90
   5   1   2  203.18    4.80
  -4  -2  -2   25.10    1.90
  -4  -2  -2   22.50    1.70
  -4  -2  -2   26.30    0.80
  -4  -2  -2   26.10    1.00
   4   2   2   26.70    0.80
   4   2   2   26.50    0.80
   4   2   2   26.20    1.00
  -3  -3  -2  890.91   20.40
  -3  -3  -2  882.21   22.30
  -3  -3  -2  916.01   20.40
   3   3   2  888.71   20.40
   3   3   2  889.41   20.50
  -2  -4  -2  262.77    6.20
  -2  -4  -2  258.07    6.10
  -2  -4  -2  263.47    6.20
  -2  -4  -2  264.07    8.00
   2   4   2  256.97    6.20
   2   4   2  256.27    6.10
   2   4   2  263.07    6.20
   2   4   2  266.17    6.20
  -1  -5  -2 1188.98   29.30
  -1  -5  -2 1166.48   27.20
   1   5   2 1200.68   27.10
   1   5   2 1193.28   29.30
   0  -6  -2  619.64   14.60
   0  -6  -2  641.54   16.80
   0  -6  -2  604.64   14.60
   0  -6  -2  629.44   14.40
   0  -6  -2  623.94   14.40
   0   6   2  635.94   14.40
   0   6   2  617.34   14.50
   0   6   2  630.84   14.70
   1  -7  -2    7.70    1.70
   1  -7  -2    5.30    0.70
   1  -7  -2    5.40    0.40
   1  -7  -2    4.20    0.50
   1  -7  -2    4.70    0.40
   1  -7  -2    5.50    1.30
  -1   7   2    5.40    0.80
  -1   7   2    5.90    0.60
  -1   7   2    4.80    0.50
  -1   7   2    4.20    0.50
   2  -8  -2   68.49    3.70
   2  -8  -2   68.09    1.80
   2  -8  -2   74.19    3.80
   2  -8  -2   68.69    2.30
  -2   8   2   68.29    2.00
  -2   8   2   68.99    2.00
  -2   8   2   70.59    2.50
   3  -9  -2    0.50    0.60
   3  -9  -2    0.50    0.80
   3  -9  -2    0.20    1.30
  -3   9   2    0.50    0.30
   4 -10  -2   27.30    1.80
   4 -10  -2   29.10    2.00
  -4  10   2   26.30    1.10
  -4  10   2   27.00    1.10
   8  -2   3   -0.10    0.60
   8  -2   3   -0.10    0.60
  -7   1  -3   12.10    0.60
  -7   1  -3    9.50    1.10
  -7   1  -3   11.30    0.90
   7  -1   3   10.40    0.90
   7  -1   3   12.00    0.90
  -6   0  -3   42.30    1.20
  -6   0  -3   43.50    1.60
  -6   0  -3   42.70    1.20
  -6   0  -3   43.00    2.30
  -6   0  -3   39.90    2.20
   6   0   3   42.50    1.60
   6   0   3   42.10    1.30
   6   0   3   42.70    1.30
  -5  -1  -3    4.80    0.40
  -5  -1  -3    4.60    0.40
  -5  -1  -3    4.80    1.00
  -5  -1  -3    5.70    1.80
   5   1   3    5.60    0.40
   5   1   3    4.60    0.40
   5   1   3    5.20    0.30
   5   1   3    4.90    0.30
  -4  -2  -3   51.29    2.70
  -4  -2  -3   48.70    1.40
  -4  -2  -3   46.10    1.50
  -4  -2  -3   45.80    1.30
  -4  -2  -3   49.00    2.60
   4   2   3   50.39    1.30
   4   2   3   47.60    1.50
   4   2   3   46.80    1.30
  -3  -3  -3 1139.69   28.20
  -3  -3  -3 1150.38   28.20
  -2  -4  -3 1192.38   29.40
  -1  -5  -3  506.95   14.10
  -1  -5  -3  503.65   11.80
  -1  -5  -3  515.55   11.90
  -1  -5  -3  512.75   11.80
  -1  -5  -3  508.25   11.90
   1   5   3  514.75   11.90
   1   5   3  511.25   11.80
   1   5   3  517.45   11.80
   1   5   3  512.25   11.90
   0  -6  -3  560.74   15.70
   0  -6  -3  577.94   15.80
   0  -6  -3  588.94   13.40
   0  -6  -3  580.54   13.60
   0  -6  -3  612.34   13.40
   0  -6  -3  568.44   13.60
   0   6   3  571.64   13.60
   0   6   3  589.94   13.50
   0   6   3  582.64   13.70
   1  -7  -3   23.70    2.30
   1  -7  -3   24.40    0.90
   1  -7  -3   22.00    0.90
   1  -7  -3   24.90    1.20
   1  -7  -3   22.30    1.20
  -1   7   3   22.50    0.90
  -1   7   3   24.00    0.90
  -1   7   3   25.00    1.10
  -1   7   3   25.20    1.30
   2  -8  -3   99.99    3.00
   2  -8  -3  100.09    3.20
   2  -8  -3   93.29    4.50
   2  -8  -3   94.59    2.40
   2  -8  -3   99.99    4.70
  -2   8   3   98.79    2.60
   3  -9  -3    9.40    1.40
   3  -9  -3    7.40    0.90
   3  -9  -3    8.80    1.70
  -3   9   3    7.30    0.70
   4 -10  -3    6.60    1.20
   4 -10  -3    5.00    0.90
  -4  10   3    6.80    0.70
  -4  10   3    5.80    0.70
  -8   2  -4   30.10    1.70
   8  -2   4   31.50    1.40
   8  -2   4   29.90    1.40
  -7   1  -4    2.00    0.30
  -7   1  -4    1.60    0.30
   7  -1   4    1.80    0.70
   7  -1   4    2.40    0.50
  -6   0  -4    4.00    0.50
  -6   0  -4    5.50    1.30
  -6   0  -4    5.00    1.20
  -6   0  -4    3.20    0.60
  -6   0  -4    2.90    0.30
   6   0   4    3.20    0.40
   6   0   4    3.80    0.40
  -5  -1  -4  181.98    6.90
  -5  -1  -4  182.38    4.30
  -5  -1  -4  175.78    6.00
  -5  -1  -4  176.08    4.50
  -5  -1  -4  176.78    4.30
   5   1   4  173.18    4.20
   5   1   4  172.28    4.50
   5   1   4  176.88    4.20
   5   1   4  175.48    4.20
  -4  -2  -4  105.59    2.90
  -4  -2  -4  107.09    4.40
  -4  -2  -4  105.69    2.70
  -4  -2  -4  103.89    4.30
   4   2   4  103.49    2.90
   4   2   4  110.29    2.70
   4   2   4  107.89    2.70
  -3  -3  -4 5355.86  122.59
  -3  -3  -4 5277.67  122.59
  -1  -5  -4   35.20    2.50
  -1  -5  -4   34.80    1.10
  -1  -5  -4   34.60    1.20
  -1  -5  -4   31.20    2.30
  -1  -5  -4   34.00    1.20
  -1  -5  -4   34.00    1.10
  -1  -5  -4   33.40    1.20
   1   5   4   33.00    1.10
   1   5   4   34.10    1.10
   1   5   4   34.50    1.20
   0  -6  -4   21.10    1.00
   0  -6  -4   22.40    2.20
   0  -6  -4   23.50    0.80
   0  -6  -4   22.00    2.20
   0  -6  -4   20.40    1.00
   0  -6  -4   22.00    0.80
   0   6   4   20.80    0.90
   0   6   4   22.60    1.00
   1  -7  -4   71.09    3.90
   1  -7  -4   66.89    2.30
   1  -7  -4   70.29    3.80
   1  -7  -4   70.79    1.90
   1  -7  -4   69.39    2.20
  -1   7   4   66.79    1.90
  -1   7   4   69.29    2.00
  -1   7   4   68.99    2.10
   2  -8  -4    7.90    1.20
   2  -8  -4    8.30    1.90
   2  -8  -4    8.60    0.50
   2  -8  -4    9.00    2.10
   2  -8  -4   10.10    1.10
  -2   8   4    8.80    0.70
  -2   8   4    7.40    0.90
   3  -9  -4   57.09    2.50
   3  -9  -4   59.19    3.60
   3  -9  -4   57.19    2.20
  -3   9   4   55.29    1.80
  -3   9   4   54.69    1.80
   4 -10  -4    1.10    0.70
   4 -10  -4    1.60    1.00
  -4  10   4    2.40    0.40
  -4  10   4    2.60    0.40
  -8   2  -5    1.50    0.30
  -8   2  -5    2.40    0.70
  -8   2  -5    1.90    0.30
   8  -2   5    2.20    0.60
  -7   1  -5   20.30    1.40
  -7   1  -5   20.30    0.90
  -7   1  -5   20.00    0.80
   7  -1   5   19.50    1.00
  -6   0  -5   33.10    2.50
  -6   0  -5   32.60    2.50
  -6   0  -5   31.60    1.10
  -6   0  -5   34.60    1.60
   6   0   5   32.40    1.10
   6   0   5   29.00    1.20
  -5  -1  -5   41.90    1.30
  -5  -1  -5   40.30    2.70
  -5  -1  -5   44.10    2.80
  -5  -1  -5   43.20    1.30
  -5  -1  -5   42.90    1.20
  -5  -1  -5   44.90    1.60
   5   1   5   43.10    1.60
   5   1   5   42.60    1.20
   5   1   5   44.50    1.20
   5   1   5   42.00    1.20
  -4  -2  -5   37.00    1.40
  -4  -2  -5   36.60    2.60
  -4  -2  -5   40.90    1.20
   4   2   5   39.80    1.20
   4   2   5   36.30    1.40
   4   2   5   39.70    1.20
   4   2   5   42.30    2.80
  -3  -3  -5  426.26    9.80
  -3  -3  -5  425.56   10.00
   3   3   5  430.36   10.00
   3   3   5  437.16   10.10
   3   3   5  422.66   10.00
   3   3   5  421.46   12.40
  -2  -4  -5  526.55   12.10
  -2  -4  -5  525.25   12.30
  -2  -4  -5  524.95   12.20
  -2  -4  -5  537.55   12.10
   2   4   5  528.25   12.20
   2   4   5  508.85   14.70
  -1  -5  -5    8.20    1.60
  -1  -5  -5    8.90    0.70
  -1  -5  -5    9.50    0.70
  -1  -5  -5    8.30    0.60
  -1  -5  -5    7.50    0.50
  -1  -5  -5    8.80    0.50
  -1  -5  -5   17.40    3.20
   1   5   5    9.20    0.60
   0  -6  -5  106.29    2.90
   0  -6  -5   86.59    6.10
   0  -6  -5  103.99    2.80
   0  -6  -5  101.19    2.90
   0  -6  -5  103.79    2.70
   0  -6  -5  105.89    2.80
   0  -6  -5   98.49    4.60
   0   6   5  104.89    2.70
   0   6   5  104.09    2.70
   0   6   5  101.49    2.80
   1  -7  -5    5.10    0.50
   1  -7  -5    9.70    2.00
   1  -7  -5    6.20    1.60
   1  -7  -5    6.90    0.90
   1  -7  -5    7.10    1.00
  -1   7   5    6.00    0.50
  -1   7   5    5.10    0.60
   2  -8  -5    1.90    1.20
   2  -8  -5    1.90    0.90
   2  -8  -5    2.30    0.60
   2  -8  -5    1.60    0.30
   2  -8  -5    1.40    1.30
  -2   8   5    2.80    0.50
  -2   8   5    1.70    0.40
   3  -9  -5  154.08    4.60
   3  -9  -5  157.78    4.70
   3  -9  -5  150.38    6.20
  -3   9   5  145.39    3.90
  -3   9   5  147.59    3.90
  -8   2  -6    1.00    0.70
  -8   2  -6    0.70    0.30
  -8   2  -6    1.30    0.30
   8  -2   6    1.50    0.60
  -7   1  -6   19.90    2.20
  -7   1  -6   18.70    0.90
  -7   1  -6   18.40    1.40
  -7   1  -6   20.00    0.90
  -7   1  -6   22.70    2.20
   7  -1   6   18.00    1.00
   7  -1   6   17.60    1.50
  -6   0  -6  257.97    6.10
  -6   0  -6  268.87    6.60
  -6   0  -6  251.07    6.10
  -6   0  -6  269.37    8.50
  -6   0  -6  257.17    6.20
  -6   0  -6  248.78    8.20
   6   0   6  248.88    6.20
   6   0   6  249.88    6.00
  -5  -1  -6  245.18    8.40
  -5  -1  -6  260.67    6.40
  -5  -1  -6  251.87    5.90
  -5  -1  -6  253.47    6.10
  -5  -1  -6  252.87    6.10
   5   1   6  260.67    8.60
   5   1   6  250.87    5.90
   5   1   6  243.18    6.00
  -4  -2  -6   55.59    1.40
  -4  -2  -6   53.89    1.60
  -4  -2  -6   53.79    3.30
  -4  -2  -6   55.09    1.80
  -4  -2  -6   55.49    1.60
   4   2   6   54.89    1.40
   4   2   6   55.69    1.60
   4   2   6   52.39    1.70
   4   2   6   53.39    2.00
   4   2   6   52.39    5.30
  -3  -3  -6   17.20    0.80
  -3  -3  -6   18.60    0.90
  -3  -3  -6   17.80    2.10
  -3  -3  -6   17.10    0.80
  -3  -3  -6   18.20    0.70
   3   3   6   18.30    0.90
   3   3   6   16.80    2.20
   3   3   6   17.60    0.80
   3   3   6   18.70    0.80
   3   3   6   18.40    0.70
  -2  -4  -6   21.60    0.80
  -2  -4  -6   20.10    2.20
  -2  -4  -6   21.10    0.80
  -2  -4  -6   20.20    0.90
  -2  -4  -6   22.70    0.80
   2   4   6   22.30    0.90
   2   4   6   25.10    1.00
   2   4   6   20.90    2.30
  -1  -5  -6 1512.85   34.30
   1   5   6 1520.45   34.30
   1   5   6 1479.75   34.40
   0  -6  -6  207.98    5.30
   0  -6  -6  200.38    5.00
   0  -6  -6  208.58    5.20
   0  -6  -6  207.88    7.70
   0  -6  -6  209.08    5.10
   0  -6  -6  207.28    7.80
   0   6   6  207.78    5.10
   0   6   6  209.48    5.10
   0   6   6  205.68    5.10
   1  -7  -6  154.58    4.00
   1  -7  -6  146.19    6.30
   1  -7  -6  158.08    4.30
   1  -7  -6  151.38    3.80
   1  -7  -6  159.58    6.60
  -1   7   6  149.79    4.00
  -1   7   6  154.48    3.90
  -1   7   6  135.19    3.80
   2  -8  -6   54.09    3.90
   2  -8  -6   54.39    3.80
   2  -8  -6   52.29    2.20
   2  -8  -6   53.79    2.00
   2  -8  -6   51.19    1.50
  -2   8   6   52.19    1.70
  -2   8   6   49.20    1.60
   3  -9  -6   29.80    2.70
   3  -9  -6   35.80    2.00
   3  -9  -6   36.90    3.20
  -3   9   6   34.50    1.30
  -3   9   6   34.20    1.40
  -8   2  -7    0.40    0.30
  -8   2  -7    0.30    0.40
  -8   2  -7    0.00    0.90
   8  -2   7    1.50    0.60
  -7   1  -7    5.70    1.70
  -7   1  -7    4.00    0.80
  -7   1  -7    4.00    0.40
   7  -1   7    4.40    0.60
  -6   0  -7   50.69    1.60
  -6   0  -7   49.90    1.50
  -6   0  -7   50.79    2.30
  -6   0  -7   48.30    1.60
  -6   0  -7   56.09    5.30
   6   0   7   45.90    1.40
   6   0   7   48.60    1.60
  -5  -1  -7  356.36   11.30
  -5  -1  -7  351.76    8.60
  -5  -1  -7  374.86    8.50
  -5  -1  -7  361.86    8.90
  -5  -1  -7  368.86    8.60
   5   1   7  361.76    8.50
   5   1   7  359.66    8.60
   5   1   7  379.76   11.70
  -4  -2  -7  283.87    7.00
  -4  -2  -7  280.07    6.60
  -4  -2  -7  283.67    9.50
  -4  -2  -7  282.47    6.80
  -4  -2  -7  279.47    6.80
   4   2   7  285.17    9.70
   4   2   7  277.77    6.60
   4   2   7  282.47    6.70
   4   2   7  280.17    6.70
   4   2   7  284.67    7.00
  -3  -3  -7   24.40    2.50
  -3  -3  -7   22.10    0.90
  -3  -3  -7   21.70    1.10
  -3  -3  -7   22.60    1.10
  -3  -3  -7   20.90    0.90
   3   3   7   22.40    0.90
   3   3   7   22.70    0.90
   3   3   7   24.40    2.60
   3   3   7   21.70    0.80
   3   3   7   21.80    1.00
  -2  -4  -7    2.50    0.30
  -2  -4  -7    2.50    0.30
  -2  -4  -7    4.20    1.60
  -2  -4  -7    2.80    0.40
   2   4   7    2.20    0.30
   2   4   7    3.40    0.40
   2   4   7    2.70    0.40
   2   4   7    3.40    1.00
   2   4   7    3.10    0.40
  -1  -5  -7  272.37    6.70
  -1  -5  -7  281.47    6.80
  -1  -5  -7  281.37    6.80
  -1  -5  -7  276.97   10.80
  -1  -5  -7  276.77    6.80
  -1  -5  -7  281.47    6.70
   1   5   7  280.27    9.60
   1   5   7  274.27    6.90
   1   5   7  278.87    6.70
   1   5   7  283.07    6.70
   0  -6  -7  314.27    7.80
   0  -6  -7  332.27    7.90
   0  -6  -7  329.97    8.10
   0  -6  -7  316.37    8.00
   0  -6  -7  326.47    7.80
   0  -6  -7  325.57   10.80
   0   6   7  336.17    7.80
   0   6   7  323.27    7.80
   0   6   7  328.17    7.80
   1  -7  -7  145.19    6.50
   1  -7  -7  150.48    3.90
   1  -7  -7  143.29    3.70
   1  -7  -7  149.88    6.70
   1  -7  -7  152.58    4.20
  -1   7   7  143.99    3.90
  -1   7   7  148.49    3.80
   2  -8  -7    1.90    1.70
   2  -8  -7   -0.20    0.20
   2  -8  -7    0.00    0.50
   2  -8  -7    0.60    0.70
   2  -8  -7   -0.80    1.50
  -2   8   7   -0.10    0.40
  -2   8   7   -0.10    0.30
   3  -9  -7   25.10    1.90
   3  -9  -7   23.20    1.50
  -3   9   7   24.50    1.20
  -3   9   7   23.70    1.10
  -7   1  -8   11.80    0.90
  -7   1  -8   12.00    0.80
  -7   1  -8   14.60    1.40
  -7   1  -8   12.50    0.80
  -7   1  -8   12.10    2.30
   7  -1   8   10.60    1.00
  -6   0  -8    3.90    0.60
  -6   0  -8    3.40    0.40
  -6   0  -8    2.90    1.40
  -6   0  -8    3.20    0.50
  -6   0  -8    3.10    0.70
   6   0   8    2.90    0.30
   6   0   8    3.10    1.70
   6   0   8    2.60    0.50
  -5  -1  -8   78.49    2.30
  -5  -1  -8   73.79    4.50
  -5  -1  -8   87.59    2.70
  -5  -1  -8   82.89    2.40
  -5  -1  -8   85.99    2.20
   5   1   8   84.69    2.40
   5   1   8   83.09    2.30
   5   1   8   83.39    4.90
  -4  -2  -8   11.90    0.70
  -4  -2  -8    9.50    0.80
  -4  -2  -8    9.50    2.20
   4   2   8    9.70    0.70
   4   2   8    8.10    2.00
   4   2   8    9.90    0.70
  -3  -3  -8  564.04   16.70
  -3  -3  -8  577.14   13.40
  -3  -3  -8  590.64   13.40
  -3  -3  -8  567.94   13.30
  -3  -3  -8  581.24   13.50
   3   3   8  571.94   13.30
   3   3   8  577.74   13.40
   3   3   8  558.04   13.50
   3   3   8  575.24   16.80
   3   3   8  571.24   13.40
  -2  -4  -8    5.30    0.70
  -2  -4  -8    4.50    0.60
  -2  -4  -8    4.10    0.40
  -2  -4  -8    4.30    0.50
  -2  -4  -8    3.20    0.90
   2   4   8    4.20    0.60
   2   4   8    4.80    0.70
   2   4   8    4.50    0.60
   2   4   8    3.20    1.00
   2   4   8    6.00    0.80
  -1  -5  -8    4.70    0.50
  -1  -5  -8    5.10    0.60
  -1  -5  -8    6.00    0.70
  -1  -5  -8    5.40    0.60
  -1  -5  -8    4.70    0.60
   1   5   8    4.30    0.50
   1   5   8    5.40    0.70
   1   5   8    6.20    2.00
   1   5   8    4.90    0.60
   0  -6  -8   23.20    1.20
   0  -6  -8   22.50    1.40
   0  -6  -8   26.80    1.40
   0  -6  -8   24.30    1.30
   0  -6  -8   25.90    2.80
   0   6   8   27.70    1.20
   0   6   8   27.30    1.10
   0   6   8   24.20    2.80
   0   6   8   23.40    1.10
   1  -7  -8  420.06   10.10
   1  -7  -8  430.36   10.20
   1  -7  -8  420.06   13.60
   1  -7  -8  434.46   10.50
   1  -7  -8  423.46   13.70
  -1   7   8  421.26   10.10
  -1   7   8  435.46   10.20
  -1   7   8  418.26   10.20
   2  -8  -8  169.98    4.30
   2  -8  -8  177.28    5.00
   2  -8  -8  159.78    7.30
   2  -8  -8  171.28    4.50
  -2   8   8  170.58    4.40
  -2   8   8  176.08    4.50
   3  -9  -8    5.70    0.80
   3  -9  -8   12.70    2.50
   3  -9  -8    5.30    1.10
  -3   9   8    7.50    0.90
  -3   9   8    7.30    0.80
  -7   1  -9   -0.40    0.70
  -7   1  -9    1.10    2.10
  -7   1  -9   -0.20    0.40
  -7   1  -9    0.60    0.40
  -7   1  -9    0.40    0.40
  -6   0  -9   18.50    3.20
  -6   0  -9   18.20    0.90
  -6   0  -9   19.10    1.40
  -6   0  -9   18.70    1.00
  -6   0  -9   19.20    1.00
   6   0   9   15.90    0.90
   6   0   9   17.90    0.80
  -5  -1  -9    7.90    0.80
  -5  -1  -9    7.30    1.00
  -5  -1  -9    9.50    2.20
  -5  -1  -9    9.30    0.70
   5   1   9    8.60    0.70
   5   1   9    9.30    0.70
   5   1   9    6.70    1.90
  -4  -2  -9  101.69    2.90
  -4  -2  -9  103.99    2.90
  -4  -2  -9  112.59    3.20
  -4  -2  -9  112.49    5.80
  -4  -2  -9  109.39    2.80
   4   2   9  106.09    2.80
   4   2   9  105.39    2.90
   4   2   9  100.09    5.70
  -3  -3  -9  111.89    5.90
  -3  -3  -9  113.99    3.20
  -3  -3  -9  112.39    3.00
  -3  -3  -9  107.39    3.30
   3   3   9  110.59    3.00
   3   3   9  115.69    6.20
   3   3   9  114.99    3.10
   3   3   9  114.89    3.20
   3   3   9  110.49    3.00
  -2  -4  -9  331.97    8.10
  -2  -4  -9  320.77    7.80
  -2  -4  -9  320.47    7.80
  -2  -4  -9  319.67    7.80
   2   4   9  331.67    7.80
   2   4   9  322.87   11.30
   2   4   9  321.07    7.80
   2   4   9  312.37    8.00
   2   4   9  318.07    7.80
  -1  -5  -9   32.40    3.10
  -1  -5  -9   33.00    1.30
  -1  -5  -9   33.60    1.50
  -1  -5  -9   33.70    1.30
   1   5   9   32.90    1.30
   1   5   9   33.50    1.50
   1   5   9   34.50    1.30
   1   5   9   40.70    4.30
   1   5   9   35.40    1.30
   0  -6  -9    9.10    0.90
   0  -6  -9   10.30    0.80
   0  -6  -9   10.10    1.10
   0  -6  -9   10.70    2.10
   0   6   9   10.50    0.80
   0   6   9    7.90    0.80
   0   6   9    9.30    0.80
   0   6   9   13.30    2.70
   1  -7  -9   49.80    4.10
   1  -7  -9   57.19    1.90
   1  -7  -9   52.99    1.80
   1  -7  -9   58.59    2.60
  -1   7   9   56.19    1.90
  -1   7   9   56.09    1.80
  -1   7   9   55.29    1.80
   2  -8  -9    0.60    0.80
   2  -8  -9   -0.10    0.50
   2  -8  -9    0.00    0.30
   2  -8  -9   -1.50    1.40
  -2   8   9    0.10    0.40
  -2   8   9    0.40    0.40
   3  -9  -9   76.89    2.50
   3  -9  -9   74.69    5.40
  -3   9   9   73.19    2.30
  -7   1 -10   13.50    1.00
  -7   1 -10   11.10    0.90
  -7   1 -10    9.60    1.30
  -7   1 -10   12.90    1.00
  -6   0 -10    1.10    0.40
  -6   0 -10    2.00    0.70
  -6   0 -10    1.10    0.60
  -6   0 -10    1.50    0.40
   6   0  10    0.50    0.50
   6   0  10    1.90    0.40
  -5  -1 -10    5.40    1.80
  -5  -1 -10    5.00    0.60
  -5  -1 -10    6.80    0.70
  -5  -1 -10    4.30    0.70
   5   1  10    6.40    0.70
   5   1  10    8.10    2.50
   5   1  10    6.10    0.70
  -4  -2 -10  184.68    4.60
  -4  -2 -10  184.58    4.70
  -4  -2 -10  165.38    7.60
  -4  -2 -10  174.58    4.60
  -4  -2 -10  186.68    4.90
   4   2  10  178.38    4.50
   4   2  10  189.48    5.30
   4   2  10  179.18    8.20
  -3  -3 -10   19.20    1.30
  -3  -3 -10   20.00    1.10
  -3  -3 -10   19.30    2.80
  -3  -3 -10   20.70    1.00
  -3  -3 -10   20.90    1.10
   3   3  10   19.70    1.00
   3   3  10   20.30    1.00
   3   3  10   19.10    1.00
   3   3  10   17.50    2.50
  -2  -4 -10   79.79    2.50
  -2  -4 -10   79.19    2.40
  -2  -4 -10   80.09    2.40
  -2  -4 -10   76.89    2.30
   2   4  10   76.69    2.30
   2   4  10   76.49    2.40
   2   4  10   79.19    2.40
   2   4  10   80.79    2.40
  -1  -5 -10   65.49    2.10
  -1  -5 -10   66.99    2.10
  -1  -5 -10   66.59    2.10
  -1  -5 -10   70.59    2.30
  -1  -5 -10   66.99    4.60
   1   5  10   65.69    2.20
   1   5  10   68.29    2.10
   1   5  10   67.79    2.10
   1   5  10   65.79    2.10
   1   5  10   70.29    4.80
   0  -6 -10   -0.60    0.40
   0  -6 -10   -0.50    0.30
   0  -6 -10   -0.10    0.60
   0  -6 -10    1.30    1.80
   0   6  10   -0.30    0.30
   0   6  10    0.00    0.30
   0   6  10   -0.60    1.40
   0   6  10   -0.70    0.40
   1  -7 -10   10.40    0.80
   1  -7 -10    9.40    0.90
   1  -7 -10    7.30    2.20
   1  -7 -10    8.20    1.00
  -1   7  10    9.00    0.90
  -1   7  10    8.30    0.80
  -1   7  10    9.80    0.80
   2  -8 -10    2.90    3.30
   2  -8 -10    0.10    0.50
   2  -8 -10    0.50    0.30
   2  -8 -10    0.30    0.80
  -2   8  10    0.00    0.40
  -2   8  10   -0.10    0.20
   3  -9 -10    3.60    1.10
   3  -9 -10    3.00    0.70
  -3   9  10    2.60    0.60
  -6   0 -11    0.50    0.40
  -6   0 -11    0.60    0.50
  -6   0 -11    0.20    0.70
  -6   0 -11    0.30    0.40
   6   0  11    0.00    0.50
   6   0  11   -0.70    0.60
  -5  -1 -11   13.10    1.10
  -5  -1 -11   14.80    1.00
  -5  -1 -11   13.90    1.30
  -5  -1 -11   11.20    2.50
  -5  -1 -11   15.00    1.00
   5   1  11   13.70    0.90
   5   1  11   13.60    2.80
   5   1  11   12.10    0.90
  -4  -2 -11   36.50    1.40
  -4  -2 -11   38.90    2.40
  -4  -2 -11   37.80    1.60
  -4  -2 -11   34.10    1.40
  -4  -2 -11   35.00    3.80
   4   2  11   36.50    1.40
   4   2  11   34.40    4.20
   4   2  11   34.80    1.30
  -3  -3 -11  141.29    3.70
  -3  -3 -11  129.69    3.60
  -3  -3 -11  137.89    3.70
  -3  -3 -11  138.09    6.90
  -3  -3 -11  136.49    3.80
   3   3  11  132.99    7.00
   3   3  11  131.29    3.60
   3   3  11  138.09    3.70
  -2  -4 -11   37.60    1.70
  -2  -4 -11   37.70    1.50
  -2  -4 -11   42.20    4.10
  -2  -4 -11   38.20    1.50
  -2  -4 -11   37.60    1.50
   2   4  11   50.79    5.50
   2   4  11   39.10    1.50
   2   4  11   40.10    1.60
   2   4  11   35.80    1.50
  -1  -5 -11   65.19    4.80
  -1  -5 -11   70.49    2.20
  -1  -5 -11   71.49    2.40
  -1  -5 -11   70.39    2.20
   1   5  11   72.69    2.30
   1   5  11   66.59    2.20
   1   5  11   69.09    2.20
   1   5  11   77.49    5.20
   0  -6 -11   28.90    1.60
   0  -6 -11   29.30    1.30
   0  -6 -11   30.10    3.60
   0  -6 -11   25.50    1.30
   0   6  11   27.10    1.40
   0   6  11   29.20    1.30
   0   6  11   26.50    1.20
   0   6  11   22.70    3.40
   1  -7 -11   -0.70    1.70
   1  -7 -11    0.50    0.40
   1  -7 -11   -0.60    0.70
   1  -7 -11    0.20    0.40
  -1   7  11    0.20    0.50
  -1   7  11   -0.20    0.40
  -1   7  11    0.30    0.40
  -1   7  11    2.20    1.90
   2  -8 -11    0.70    0.50
   2  -8 -11    1.20    2.30
   2  -8 -11    0.20    0.80
  -2   8  11    0.50    0.50
  -6   0 -12    0.50    0.50
  -6   0 -12   -0.20    0.40
  -6   0 -12   -0.50    1.10
  -5  -1 -12    1.30    0.70
  -5  -1 -12    2.70    0.50
  -5  -1 -12    1.60    0.50
  -5  -1 -12    3.10    0.60
   5   1  12    1.90    0.70
   5   1  12    2.20    0.50
  -4  -2 -12   83.79    2.90
  -4  -2 -12   82.69    2.70
  -4  -2 -12   73.49    2.40
  -4  -2 -12   76.69    2.40
   4   2  12   79.79    2.50
   4   2  12   82.79    6.10
  -3  -3 -12   67.79    5.10
  -3  -3 -12   73.09    2.40
  -3  -3 -12   75.39    2.40
  -3  -3 -12   71.09    2.30
  -3  -3 -12   73.29    2.40
   3   3  12   79.39    5.80
   3   3  12   75.09    2.30
   3   3  12   66.59    2.20
  -2  -4 -12   19.40    1.10
  -2  -4 -12   21.50    1.50
  -2  -4 -12   21.10    1.20
  -2  -4 -12   37.40    5.70
  -2  -4 -12   21.30    1.20
   2   4  12   23.30    3.50
   2   4  12   22.40    1.20
   2   4  12   22.80    1.20
  -1  -5 -12   13.20    2.70
  -1  -5 -12   14.60    1.00
  -1  -5 -12   15.80    1.40
  -1  -5 -12   14.60    1.10
   1   5  12   14.90    1.10
   1   5  12   19.10    3.70
   1   5  12   13.80    1.20
   1   5  12   15.50    1.10
   0  -6 -12    3.40    0.50
   0  -6 -12    2.50    0.50
   0  -6 -12    2.80    0.90
   0  -6 -12    3.00    2.00
   0   6  12    2.80    0.50
   0   6  12    2.50    0.50
   0   6  12    1.80    2.50
   0   6  12    1.80    0.50
   1  -7 -12    2.20    0.50
   1  -7 -12    1.80    2.30
   1  -7 -12    2.90    0.50
   1  -7 -12    2.00    0.90
  -1   7  12    1.80    0.50
  -1   7  12    1.90    2.80
  -1   7  12    2.30    0.50
  -1   7  12    3.00    0.50
   2  -8 -12  127.69    4.30
   2  -8 -12  120.99    3.40
  -2   8  12  125.99    3.70
  -5  -1 -13   14.80    1.30
  -5  -1 -13   16.20    1.10
  -5  -1 -13   14.70    1.50
  -5  -1 -13   14.90    1.30
  -4  -2 -13   32.40    1.60
  -4  -2 -13   34.40    1.60
  -4  -2 -13   32.50    1.80
  -4  -2 -13   30.30    1.50
   4   2  13   28.10    1.40
   4   2  13   27.20    3.90
   4   2  13   34.20    1.50
  -3  -3 -13   27.40    1.60
  -3  -3 -13   29.50    1.50
  -3  -3 -13   24.00    3.60
  -3  -3 -13   26.80    1.60
  -3  -3 -13   26.20    1.40
   3   3  13   34.70    4.60
   3   3  13   27.80    1.40
  -2  -4 -13    6.10    0.70
  -2  -4 -13    4.40    0.50
  -2  -4 -13    5.50    0.90
  -2  -4 -13    5.00    0.60
  -2  -4 -13    4.50    2.30
   2   4  13    4.90    0.60
   2   4  13    6.30    2.60
  -1  -5 -13    7.50    2.60
  -1  -5 -13   11.70    1.10
  -1  -5 -13   10.90    1.00
  -1  -5 -13   11.60    1.50
   1   5  13   10.20    1.10
   1   5  13   11.30    1.10
   0  -6 -13   65.69    2.60
   0  -6 -13   60.09    2.10
   0  -6 -13   62.79    2.10
   0  -6 -13   66.09    5.40
   0   6  13   62.49    2.20
   0   6  13   63.09    2.30
   0   6  13   67.29    5.60
   1  -7 -13   -0.30    0.80
   1  -7 -13    2.20    2.30
   1  -7 -13    0.20    0.40
   1  -7 -13    0.20    0.40
  -1   7  13    0.00    0.50
  -1   7  13    5.30    3.30
  -1   7  13    0.80    0.50
  -1   7  13   -0.20    0.50
  -5  -1 -14   -0.20    0.90
  -5  -1 -14    0.90    0.60
  -5  -1 -14    0.60    0.60
  -4  -2 -14    2.50    0.70
  -4  -2 -14    2.60    0.60
  -4  -2 -14    2.30    0.80
  -4  -2 -14    2.90    0.70
   4   2  14    2.70    0.60
  -3  -3 -14   -0.70    1.90
  -3  -3 -14    2.60    0.80
  -3  -3 -14    2.60    0.70
  -3  -3 -14    3.20    0.70
  -3  -3 -14    3.00    0.60
   3   3  14    2.00    0.60
   3   3  14    3.00    2.90
  -2  -4 -14    0.50    0.60
  -2  -4 -14    0.70    0.50
  -2  -4 -14    0.40    0.80
  -2  -4 -14   -2.80    2.40
   2   4  14    0.40    0.60
   2   4  14   -1.90    2.70
  -1  -5 -14    1.10    0.60
  -1  -5 -14    0.90    0.90
  -1  -5 -14    0.80    2.40
  -1  -5 -14    0.60    0.50
   1   5  14   -0.50    2.80
   1   5  14    0.60    0.50
   0  -6 -14   -1.00    2.40
   0  -6 -14    1.00    1.00
   0  -6 -14    1.50    0.60
   0   6  14    1.10    0.60
   0   6  14   -0.90    2.20
   0   6  14    0.30    0.50
   1  -7 -14    3.30    0.50
   1  -7 -14    1.70    1.10
  -1   7  14    2.40    0.60
  -4  -2 -15    0.30    0.60
  -4  -2 -15   -0.20    0.70
  -4  -2 -15    0.80    0.50
  -3  -3 -15   14.00    3.20
  -3  -3 -15   16.30    1.40
  -3  -3 -15   15.90    1.30
   3   3  15   17.40    1.60
   3   3  15   11.90    3.90
  -2  -4 -15    8.90    0.90
  -2  -4 -15    8.40    1.10
  -2  -4 -15   14.20    3.60
  -2  -4 -15    9.70    1.20
   2   4  15    7.60    7.60
   2   4  15    8.80    1.10
  -1  -5 -15    4.60    3.30
  -1  -5 -15    7.10    1.00
  -1  -5 -15    5.50    0.80
  -1  -5 -15    5.20    1.10
   1   5  15   -3.00    3.60
   1   5  15    4.70    0.60
   0  -6 -15   97.99    3.00
   0  -6 -15  103.89    3.80
   0   6  15  107.39    3.30
   0   6  15  100.49    8.80
  -5  -2  14   77.09    2.70
   5   2 -14   76.29    3.40
  -4  -3  14    3.60    3.30
  -4  -3  14   -0.10    0.60
   4   3 -14   -1.50    2.50
   4   3 -14    0.00    0.70
  -3  -4  14   42.90    1.50
  -3  -4  14   45.80    2.00
   3   4 -14   47.80    3.30
   3   4 -14   41.00    1.90
  -2  -5  14    1.60    0.60
  -2  -5  14    1.70    0.70
  -2  -5  14   -2.90    3.30
   2   5 -14    5.60    2.80
   2   5 -14    1.50    0.60
   2   5 -14    1.30    1.20
  -6  -1  13    0.00    0.50
   6   1 -13    0.40    1.10
  -5  -2  13   75.89    3.10
  -5  -2  13   76.69    2.60
  -5  -2  13   66.29    6.30
   5   2 -13   74.69    2.50
   5   2 -13   75.59    3.20
   5   2 -13   66.89    5.80
  -4  -3  13    4.50    0.70
  -4  -3  13    3.00    2.90
[truncated: 431,970 more chars]
