# Supplementary material for: Crystal structure, Hirshfeld surface analysis and DFT studies of 2-[4-(2-methyl­prop­yl)phen­yl]-N′-[(1Z)-1-(thio­phen-2-yl)ethyl­idene]propane­hydrazide
Source: Acta Crystallogr E Crystallogr Commun. 2025 Apr 24;81(Pt 5):417–9. doi: 10.1107/S2056989025003329 (PMC12054774; doi:10.1107/S2056989025003329)
Supplement: Supplementary file 2 [file e-81-00417-Isup2.hkl]

#
# h,k,l, Fc-squared, Fo-squared, sigma(Fo-squared) and status flag
#
data_I
_shelx_title ' IHN3'
_shelx_refln_list_code          4
_shelx_F_calc_maximum       67.24
_exptl_crystal_F_000       352.00
_reflns_d_resolution_high  0.7494
 
loop_
 _symmetry_equiv_pos_as_xyz
 'x, y, z'
 '-x, -y, -z'
 
_cell_length_a     7.9057
_cell_length_b    10.1929
_cell_length_c    12.2794
_cell_angle_alpha  83.238
_cell_angle_beta   89.201
_cell_angle_gamma  71.122
 
_shelx_F_squared_multiplier     1.000
 
loop_
 _refln_index_h
 _refln_index_k
 _refln_index_l
 _refln_F_squared_calc
 _refln_F_squared_meas
 _refln_F_squared_sigma
 _refln_observed_status
   1   0   0       73.02       70.05      2.39 o
   2   0   0     1031.63     1023.23     16.47 o
   3   0   0       10.10       13.37      0.16 o
   4   0   0      493.75      571.21     13.31 o
   5   0   0        0.53       -0.07      0.11 o
   6   0   0       12.65       12.74      0.19 o
   7   0   0       13.11       14.10      0.21 o
   8   0   0        3.23        3.14      0.17 o
   9   0   0        0.15        0.18      0.08 o
  -9   1   0        0.48        0.42      0.19 o
  -8   1   0        0.97        1.69      0.16 o
  -7   1   0        6.52        6.19      0.22 o
  -6   1   0       29.15       30.57      0.46 o
  -5   1   0       13.22       14.14      0.30 o
  -4   1   0       60.08       51.86      0.66 o
  -1   1   0     2841.80     2684.32     43.06 o
   1   1   0      279.64      311.56      7.62 o
   3   1   0      294.87      295.75      3.08 o
   4   1   0       25.87       34.60      0.31 o
   5   1   0       58.26       44.89      0.37 o
   6   1   0        0.90        0.86      0.10 o
   7   1   0       39.56       32.64      0.36 o
   8   1   0        9.28       10.74      0.20 o
   9   1   0       15.20       17.48      0.28 o
  10   1   0        4.13        4.16      0.36 o
  -9   2   0        3.48        3.67      0.36 o
  -8   2   0        5.37        4.98      0.39 o
  -7   2   0       45.19       47.40      1.07 o
  -6   2   0       21.13       22.93      0.40 o
  -5   2   0        4.47        4.62      0.19 o
  -4   2   0       25.28       20.61      0.39 o
  -3   2   0        0.26        0.72      0.05 o
  -2   2   0       87.90       75.92      0.91 o
  -1   2   0       75.02       85.38      0.68 o
   0   2   0     3464.08     3352.42     54.79 o
   1   2   0     2819.98     2831.17     46.86 o
   2   2   0      914.84      871.47     14.33 o
   3   2   0       92.45      106.21      0.89 o
   4   2   0       80.06       96.89      0.75 o
   5   2   0       74.69       73.89      0.60 o
   6   2   0      145.55      138.82      1.14 o
   7   2   0       33.60       34.23      0.36 o
   8   2   0        4.05        3.88      0.22 o
   9   2   0        0.08        0.24      0.08 o
  10   2   0        0.00        0.20      0.09 o
  -8   3   0       10.32       11.29      0.49 o
  -7   3   0        0.32        0.11      0.22 o
  -6   3   0       13.87       13.73      0.36 o
  -5   3   0       42.33       45.32      1.04 o
  -4   3   0      105.59      103.46      1.28 o
  -3   3   0      208.02      213.40      2.50 o
  -2   3   0      204.69      215.23      1.89 o
  -1   3   0        1.24        0.54      0.04 o
   0   3   0      936.01      954.41     15.63 o
   1   3   0      383.30      423.58     16.85 o
   2   3   0     2832.98     2756.07     44.55 o
   3   3   0      116.25      132.15      1.14 o
   4   3   0      373.58      360.70      3.16 o
   5   3   0      363.01      372.13      2.76 o
   6   3   0       49.58       50.49      0.44 o
   7   3   0        0.38       -0.01      0.09 o
   8   3   0        4.79        3.50      0.21 o
   9   3   0        3.28        3.24      0.15 o
  10   3   0        0.02        0.06      0.08 o
  -8   4   0        3.80        4.39      0.39 o
  -7   4   0        0.50        0.53      0.35 o
  -6   4   0       24.93       27.20      0.94 o
  -5   4   0        0.06        0.24      0.11 o
  -4   4   0       61.58       64.95      0.87 o
  -3   4   0      346.90      340.35      3.20 o
  -2   4   0      475.68      449.81      3.92 o
  -1   4   0        7.18        4.17      0.11 o
   0   4   0      953.52     1015.16     16.73 o
   1   4   0       59.51       61.65      0.55 o
   2   4   0       83.14       79.96      0.73 o
   3   4   0      156.66      169.21      1.39 o
   4   4   0        9.63        8.31      0.16 o
   5   4   0       81.50       83.70      0.70 o
   6   4   0        1.72        2.16      0.10 o
   7   4   0       37.45       36.80      0.41 o
   8   4   0      132.34      131.92      1.20 o
   9   4   0        6.44        5.43      0.17 o
  10   4   0        3.45        5.19      0.27 o
  -7   5   0        3.00        2.80      0.27 o
  -6   5   0       68.96       74.26      1.51 o
  -5   5   0      134.73      136.85      2.41 o
  -4   5   0       44.74       43.55      0.73 o
  -3   5   0       12.71       12.91      0.21 o
  -2   5   0      209.58      206.83      1.88 o
  -1   5   0      337.35      402.37      3.50 o
   0   5   0      545.32      569.96      7.81 o
   1   5   0      288.64      310.52      2.60 o
   2   5   0      345.93      362.71      2.98 o
   3   5   0      243.87      286.18      2.42 o
   4   5   0        2.04        1.44      0.11 o
   5   5   0       52.71       52.61      0.49 o
   6   5   0      122.18      123.10      1.06 o
   7   5   0       26.11       23.03      0.37 o
   8   5   0       10.87       12.19      0.35 o
   9   5   0        3.91        2.13      0.14 o
  10   5   0        8.76        9.04      0.31 o
  -7   6   0        3.38        3.04      0.30 o
  -6   6   0       32.54       32.41      0.85 o
  -5   6   0       42.24       43.08      1.36 o
  -4   6   0       15.41       15.50      0.63 o
  -3   6   0        4.44        3.66      0.13 o
  -2   6   0       44.22       46.47      0.41 o
  -1   6   0       47.21       39.42      0.36 o
   0   6   0       37.83       40.85      0.50 o
   1   6   0       36.60       28.17      0.31 o
   2   6   0       39.49       51.98      0.46 o
   3   6   0       34.58       30.82      0.32 o
   4   6   0       20.08       28.85      0.49 o
   5   6   0        3.20        2.42      0.10 o
   6   6   0        2.29        3.02      0.11 o
   7   6   0        0.15       -0.07      0.07 o
   8   6   0        1.15        1.04      0.08 o
   9   6   0        0.13        0.01      0.08 o
  10   6   0        0.70        0.28      0.15 o
  -6   7   0        2.79        2.95      0.29 o
  -5   7   0        0.66        0.24      0.21 o
  -4   7   0       88.71       87.29      1.11 o
  -3   7   0        2.84        2.74      0.14 o
  -2   7   0        1.91        3.26      0.13 o
  -1   7   0       21.96       21.82      0.26 o
   0   7   0       59.69       47.02      0.46 o
   1   7   0       91.07      107.23      1.04 o
   2   7   0      768.50      728.60      8.64 o
   3   7   0       43.96       41.38      0.57 o
   4   7   0       68.56       65.78      0.68 o
   5   7   0       16.21       16.88      0.23 o
   6   7   0       33.13       27.11      0.36 o
   7   7   0        4.39        4.51      0.22 o
   8   7   0        0.43        0.59      0.14 o
   9   7   0        0.00       -0.04      0.13 o
  10   7   0        3.31        4.43      0.37 o
  -6   8   0        0.60        0.83      0.26 o
  -5   8   0        0.57        0.33      0.23 o
  -4   8   0        1.31        1.46      0.10 o
  -3   8   0        0.23        0.60      0.16 o
  -2   8   0       22.00       21.53      0.30 o
  -1   8   0        2.64        2.28      0.13 o
   0   8   0        0.01        0.04      0.09 o
   1   8   0       56.81       54.99      0.53 o
   2   8   0      204.98      199.81      1.62 o
   3   8   0       20.75       24.22      0.42 o
   4   8   0      126.00      125.25      1.26 o
   5   8   0       55.54       60.27      0.64 o
   6   8   0        4.13        3.77      0.26 o
   7   8   0       12.77       14.48      0.55 o
   8   8   0        3.74        4.61      0.19 o
   9   8   0       15.13       15.29      0.53 o
  10   8   0        0.73        0.72      0.35 o
  -5   9   0        5.43        7.05      0.66 o
  -4   9   0        1.18        0.81      0.10 o
  -3   9   0       18.74       19.53      0.36 o
  -2   9   0        8.49        7.22      0.34 o
  -1   9   0        0.11        0.64      0.17 o
   0   9   0        0.01       -0.07      0.07 o
   1   9   0       40.90       35.73      0.46 o
   2   9   0      256.01      236.46      2.25 o
   3   9   0      274.85      273.36      2.39 o
   4   9   0        0.31        0.37      0.15 o
   5   9   0       25.93       25.16      0.37 o
   6   9   0        7.34        7.09      0.31 o
   7   9   0       75.35       68.38      0.73 o
   8   9   0        0.04        0.16      0.12 o
   9   9   0       21.86       21.37      0.48 o
  -4  10   0        0.25        0.33      0.20 o
  -3  10   0        1.03        1.18      0.11 o
  -2  10   0       17.26       18.25      0.38 o
  -1  10   0        0.18        0.26      0.08 o
   0  10   0        5.14        4.94      0.19 o
   1  10   0        7.73        5.73      0.35 o
   2  10   0        8.24        7.47      0.32 o
   3  10   0      136.47      133.74      1.50 o
   4  10   0       35.50       33.87      0.67 o
   5  10   0       11.99       12.13      0.70 o
   6  10   0       13.82       14.74      0.32 o
   7  10   0       11.40        9.44      0.35 o
   8  10   0       14.92       19.21      0.36 o
   9  10   0        1.35        1.02      0.16 o
  -3  11   0        3.07        4.34      0.57 o
  -2  11   0       16.68       15.59      0.68 o
  -1  11   0        0.82        0.19      0.08 o
   0  11   0        7.24        7.02      0.26 o
   1  11   0        0.25        0.32      0.10 o
   2  11   0        0.54        0.55      0.10 o
   3  11   0        1.54        1.57      0.12 o
   4  11   0        7.28        6.86      0.24 o
   5  11   0        5.54        5.84      0.27 o
   6  11   0        5.54        5.43      0.35 o
   7  11   0        6.71        7.29      0.30 o
   8  11   0        0.76        0.61      0.29 o
  -1  12   0        4.23        3.97      0.25 o
   0  12   0        1.63        1.42      0.14 o
   1  12   0       17.89       18.47      0.36 o
   2  12   0        0.86        0.87      0.14 o
   3  12   0        0.02       -0.14      0.14 o
   4  12   0        3.39        2.50      0.33 o
   5  12   0        3.98        5.65      0.34 o
   6  12   0        0.33       -0.12      0.12 o
   7  12   0        2.09        1.36      0.26 o
   1  13   0        0.66        0.92      0.28 o
   2  13   0       11.55       12.02      0.52 o
   3  13   0        2.21        2.29      0.27 o
   4  13   0        7.80        9.52      0.40 o
   5  13   0       13.00       15.74      0.54 o
  -5 -13   1        4.08        5.33      0.34 o
  -4 -13   1       12.60       14.41      0.57 o
  -3 -13   1        4.96        4.67      0.41 o
  -2 -13   1       13.67       13.08      0.95 o
  -1 -13   1       17.05       17.84      0.53 o
  -7 -12   1        0.06        3.19      1.39 o
  -6 -12   1        2.26        2.26      0.26 o
  -5 -12   1        0.18        0.08      0.13 o
  -4 -12   1       35.28       39.25      0.56 o
  -3 -12   1       10.97       10.48      0.51 o
  -2 -12   1        1.97        1.34      0.19 o
  -1 -12   1        1.74        1.49      0.15 o
   0 -12   1        0.45        0.62      0.15 o
   1 -12   1        0.56       -0.09      0.13 o
  -8 -11   1        0.78        1.24      0.37 o
  -7 -11   1        0.43        0.04      0.52 o
  -6 -11   1       26.62       27.24      0.49 o
  -5 -11   1        7.24        5.60      0.26 o
  -4 -11   1        2.76        2.66      0.24 o
  -3 -11   1       10.07        9.94      0.26 o
  -2 -11   1        4.43        4.06      0.30 o
  -1 -11   1       52.68       53.61      0.68 o
   0 -11   1        1.40        1.40      0.16 o
   1 -11   1        2.26        1.67      0.11 o
   2 -11   1        0.03        0.41      0.19 o
  -9 -10   1        1.46        0.95      0.20 o
  -8 -10   1        1.17        1.00      0.15 o
  -7 -10   1        0.26        0.57      0.13 o
  -6 -10   1        0.19       -0.01      0.11 o
  -5 -10   1        9.69        8.71      0.33 o
  -4 -10   1       26.78       24.74      0.46 o
  -3 -10   1        3.39        2.29      0.15 o
  -2 -10   1      210.33      213.34      2.27 o
  -1 -10   1        0.80        0.99      0.13 o
   0 -10   1       36.56       37.70      0.78 o
   1 -10   1        3.83        3.97      0.17 o
   2 -10   1       46.48       45.24      0.69 o
   3 -10   1        0.01        0.11      0.09 o
   4 -10   1        8.69        8.69      0.25 o
  -9  -9   1        2.16        2.06      0.34 o
  -8  -9   1        0.22        0.75      0.14 o
  -7  -9   1        7.46        6.57      0.30 o
  -6  -9   1       29.74       22.58      0.38 o
  -5  -9   1       50.70       51.21      1.03 o
  -4  -9   1       40.50       42.21      0.52 o
  -3  -9   1        0.96        0.69      0.14 o
  -2  -9   1       36.87       41.06      0.54 o
  -1  -9   1       42.75       38.45      0.49 o
   0  -9   1       16.52       16.53      0.32 o
   1  -9   1       18.68       20.44      0.45 o
   2  -9   1       78.51       75.77      1.04 o
   3  -9   1        1.65        1.38      0.11 o
   4  -9   1        3.50        3.05      0.17 o
   5  -9   1        2.69        3.63      0.49 o
 -10  -8   1        0.09       -0.02      0.21 o
  -9  -8   1       13.41       14.65      0.26 o
  -8  -8   1        1.33        1.84      0.20 o
  -7  -8   1       65.89       66.90      0.76 o
  -6  -8   1        1.48        3.40      0.35 o
  -5  -8   1        0.11       -0.08      0.14 o
  -4  -8   1      105.52      102.59      1.05 o
  -3  -8   1       39.75       37.89      0.39 o
  -2  -8   1       34.59       30.53      0.40 o
  -1  -8   1       46.29       46.57      0.48 o
   0  -8   1      100.11      102.09      1.15 o
   1  -8   1        3.80        4.71      0.22 o
   2  -8   1       15.95       14.66      0.32 o
   3  -8   1       25.49       26.33      0.40 o
   4  -8   1        2.14        2.34      0.14 o
   5  -8   1        0.34        0.61      0.31 o
 -10  -7   1        2.04        1.42      0.18 o
  -9  -7   1       19.68       22.71      0.59 o
  -8  -7   1        0.01        0.11      0.16 o
  -7  -7   1       15.39       15.72      0.26 o
  -6  -7   1        7.90        7.58      0.17 o
  -5  -7   1        0.13        1.18      0.10 o
  -4  -7   1      129.07      135.49      1.20 o
  -3  -7   1      126.89      131.04      1.16 o
  -2  -7   1        3.72        4.30      0.37 o
  -1  -7   1       90.75       86.75      0.78 o
   0  -7   1       18.12       20.51      0.26 o
   1  -7   1       50.28       43.18      0.49 o
   2  -7   1      403.15      389.32      3.48 o
   3  -7   1        9.59       10.95      0.25 o
   4  -7   1       71.61       69.04      0.90 o
   5  -7   1        6.49        7.18      0.45 o
   6  -7   1        4.40        4.94      0.43 o
 -10  -6   1        0.00        0.12      0.14 o
  -9  -6   1        0.29        0.31      0.10 o
  -8  -6   1       34.60       34.14      0.50 o
  -7  -6   1       13.52       14.25      0.26 o
  -6  -6   1       34.80       33.77      0.34 o
  -5  -6   1       20.77       22.72      0.27 o
  -4  -6   1      147.17      156.34      1.31 o
  -3  -6   1       84.75      108.26      0.93 o
  -2  -6   1        0.14        0.29      0.04 o
  -1  -6   1       12.59       14.23      0.23 o
   0  -6   1      111.43      113.87      0.96 o
   1  -6   1       16.55       24.53      0.34 o
   2  -6   1       79.08       74.62      0.62 o
   3  -6   1        0.63        0.85      0.09 o
   4  -6   1      355.22      357.81      4.14 o
   5  -6   1        0.04        0.13      0.31 o
   6  -6   1        0.16        0.33      0.21 o
   7  -6   1        4.09        4.40      0.42 o
 -10  -5   1        6.54        7.29      0.34 o
  -9  -5   1       21.89       18.48      0.34 o
  -8  -5   1        0.20        0.86      0.11 o
  -7  -5   1       50.85       48.75      0.54 o
  -6  -5   1        5.68        5.17      0.17 o
  -5  -5   1        1.20        0.54      0.06 o
  -4  -5   1      106.95      121.53      0.98 o
  -3  -5   1        1.68        1.37      0.11 o
  -2  -5   1     1075.51     1133.86     18.97 o
  -1  -5   1        0.03        0.91      0.06 o
   0  -5   1       71.43       64.84      0.61 o
   1  -5   1      114.13      113.18      1.00 o
   2  -5   1      137.72      136.63      1.06 o
   3  -5   1      181.84      174.54      1.49 o
   4  -5   1       23.14       22.93      0.37 o
   5  -5   1       10.93       11.47      0.50 o
   6  -5   1        6.50        6.59      0.42 o
   7  -5   1        4.56        5.25      0.40 o
 -10  -4   1        4.95        8.29      0.56 o
  -9  -4   1        5.78        6.18      0.29 o
  -8  -4   1        0.80        1.44      0.25 o
  -7  -4   1      432.21      409.17      3.24 o
  -6  -4   1        0.66        0.16      0.08 o
  -5  -4   1       25.15       25.06      0.25 o
  -4  -4   1      107.94      106.91      0.90 o
  -3  -4   1      205.27      247.06      2.24 o
  -2  -4   1      150.57      139.02      1.13 o
  -1  -4   1      117.23      122.87      1.01 o
   0  -4   1      244.71      254.54      2.12 o
   1  -4   1     1741.39     1802.46     29.25 o
   2  -4   1        7.70        7.89      0.15 o
   3  -4   1       44.74       45.61      0.49 o
   4  -4   1        0.04        0.20      0.09 o
   5  -4   1      147.69      150.02      3.54 o
   6  -4   1        2.87        2.76      0.50 o
   7  -4   1        8.76        9.22      0.45 o
   8  -4   1        0.06       -0.17      0.20 o
 -10  -3   1        3.29        4.73      0.20 o
  -9  -3   1        9.75       10.33      0.23 o
  -8  -3   1        0.40        0.57      0.07 o
  -7  -3   1        0.13        0.00      0.12 o
  -6  -3   1       34.37       37.69      0.35 o
  -5  -3   1       39.70       47.81      0.47 o
  -4  -3   1      355.71      322.52      2.50 o
  -3  -3   1       93.60      101.14      1.47 o
  -2  -3   1       23.68       29.63      0.31 o
  -1  -3   1      159.82      156.60      1.67 o
   0  -3   1       61.94       56.00      0.47 o
   1  -3   1        0.08        0.17      0.02 o
   2  -3   1      100.53      100.91      0.86 o
   3  -3   1       32.18       34.08      0.41 o
   4  -3   1      173.24      176.27      2.17 o
   5  -3   1        7.10        6.66      0.21 o
   6  -3   1        4.69        4.47      0.27 o
   7  -3   1        0.23        0.68      0.19 o
   8  -3   1        0.45        0.62      0.20 o
 -10  -2   1        7.23        8.75      0.31 o
  -9  -2   1        2.28        2.62      0.16 o
  -8  -2   1       13.15       14.17      0.23 o
  -7  -2   1       37.01       31.42      0.36 o
  -6  -2   1       21.25       21.18      0.22 o
  -5  -2   1       36.33       32.84      0.32 o
  -4  -2   1      508.61      583.58      9.92 o
  -3  -2   1      294.97      316.56      4.29 o
  -2  -2   1     1029.73     1137.77    114.32 o
  -1  -2   1     2352.59     2398.21     40.13 o
   0  -2   1     3284.51     3197.83     84.84 o
   1  -2   1        5.11        3.71      0.05 o
   2  -2   1      619.38      607.85     13.97 o
   3  -2   1       59.20       58.73      0.74 o
   4  -2   1      613.03      639.24      8.44 o
   5  -2   1        1.46        0.81      0.10 o
   6  -2   1       44.46       43.52      0.62 o
   7  -2   1        0.01       -0.01      0.13 o
   8  -2   1        1.18        1.04      0.20 o
   9  -2   1        4.40        4.27      0.42 o
 -10  -1   1        3.12        3.16      0.18 o
  -9  -1   1        0.36        0.34      0.10 o
  -8  -1   1        2.04        3.19      0.13 o
  -7  -1   1        1.05        0.68      0.07 o
  -6  -1   1        8.76        8.80      0.19 o
  -5  -1   1       21.87       20.62      0.21 o
  -4  -1   1        0.00        0.41      0.10 o
  -3  -1   1      876.67      892.60     14.66 o
  -1  -1   1      204.08      181.81      4.47 o
   0  -1   1      104.49      109.44      2.27 o
   1  -1   1       31.14       28.07      0.27 o
   2  -1   1       14.70       13.55      0.16 o
   3  -1   1        2.49        2.59      0.21 o
   4  -1   1        8.19        6.16      0.15 o
   5  -1   1       29.18       25.47      0.39 o
   6  -1   1       87.87       88.47      0.99 o
   7  -1   1       69.06       66.76      1.65 o
   8  -1   1        0.09        0.56      0.13 o
   9  -1   1        0.04       -0.22      0.26 o
  -9   0   1        1.45        1.12      0.08 o
  -8   0   1        0.01       -0.05      0.05 o
  -7   0   1       80.07       77.72      0.87 o
  -6   0   1        0.90        0.78      0.05 o
  -5   0   1       42.03       45.06      0.43 o
  -3   0   1       68.29       73.32      0.56 o
  -2   0   1     2259.92     2228.61     36.59 o
  -1   0   1        5.71        8.28      0.09 o
   2   0   1      518.32      543.67      8.89 o
   3   0   1        1.76        1.35      0.06 o
   4   0   1      120.87      114.66      0.98 o
   5   0   1      516.44      511.38      4.44 o
   6   0   1      112.07      101.16      1.09 o
   7   0   1        3.33        3.84      0.12 o
   8   0   1        2.27        1.76      0.10 o
   9   0   1        3.37        3.61      0.31 o
  -9   1   1        9.08        8.62      0.42 o
  -8   1   1       15.71       17.25      0.51 o
  -7   1   1        4.47        4.16      0.12 o
  -6   1   1       15.77       17.69      0.26 o
  -5   1   1       53.29       54.38      0.56 o
  -4   1   1      516.85      529.40     12.08 o
  -3   1   1       85.34      101.78      1.40 o
  -2   1   1      331.81      326.83      5.84 o
  -1   1   1       22.80       30.89      0.27 o
   1   1   1      317.98      281.63     26.22 o
   2   1   1     1615.13     1653.38     37.74 o
   3   1   1      574.69      542.45     12.78 o
   4   1   1      154.85      128.60      0.97 o
   5   1   1       12.96       15.50      0.15 o
   6   1   1      190.71      183.21      1.68 o
   7   1   1        0.07       -0.06      0.06 o
   8   1   1       22.97       20.64      0.32 o
   9   1   1        4.93        6.10      0.44 o
  10   1   1        0.12        0.13      0.09 o
  -9   2   1        1.04        0.62      0.20 o
  -8   2   1        2.80        2.35      0.23 o
  -7   2   1        3.98        3.00      0.22 o
  -6   2   1      161.67      156.59      2.95 o
  -5   2   1        5.31        5.86      0.18 o
  -4   2   1      421.78      421.98      4.85 o
  -3   2   1       10.94        5.75      0.14 o
  -2   2   1       35.63       44.27      0.64 o
  -1   2   1        8.64        5.28      0.06 o
   0   2   1      281.87      247.08      5.95 o
   1   2   1     2693.45     2637.05     43.83 o
   2   2   1       55.13       50.91      0.52 o
   3   2   1       84.95       95.87      1.40 o
   4   2   1       67.01       76.94      0.69 o
   5   2   1       13.25       18.02      0.19 o
   6   2   1        2.93        4.40      0.11 o
   7   2   1       53.59       53.34      0.50 o
   8   2   1        0.81        0.46      0.12 o
   9   2   1       10.88       10.73      0.21 o
  10   2   1        1.18        1.75      0.18 o
  -8   3   1        1.67        2.03      0.27 o
  -7   3   1        6.98        7.59      0.37 o
  -6   3   1       30.09       28.89      0.64 o
  -5   3   1      480.48      466.45      5.39 o
  -4   3   1        2.33        1.77      0.12 o
  -3   3   1      107.63      110.25      1.33 o
  -2   3   1      154.67      162.62      1.36 o
  -1   3   1      985.15      993.16     16.17 o
   0   3   1      207.02      196.77      1.64 o
   1   3   1      493.07      451.74     10.86 o
   2   3   1      213.82      203.74      1.95 o
   3   3   1      702.55      736.41     12.40 o
   4   3   1      303.25      296.16      2.43 o
   5   3   1      402.12      403.62      2.98 o
   6   3   1      251.61      247.01      1.93 o
   7   3   1      185.77      185.46      1.51 o
   8   3   1        0.69        1.06      0.08 o
   9   3   1        3.32        2.81      0.16 o
  10   3   1        0.43        0.61      0.11 o
  -8   4   1        1.50        1.08      0.22 o
  -7   4   1        4.58        4.36      0.40 o
  -6   4   1       23.76       22.87      0.62 o
  -5   4   1       22.56       23.38      0.56 o
  -4   4   1        0.94        0.73      0.10 o
  -3   4   1      224.43      236.99      2.46 o
  -2   4   1      627.58      644.69     10.65 o
  -1   4   1       85.11       86.52      0.70 o
   0   4   1      539.95      566.37      9.57 o
   1   4   1      157.87      186.30      1.40 o
   2   4   1      524.99      596.90     35.35 o
   3   4   1      195.09      184.55      1.40 o
   4   4   1        2.94        0.97      0.09 o
   5   4   1       44.46       41.52      0.37 o
   6   4   1        0.01       -0.01      0.07 o
   7   4   1       12.63       10.63      0.43 o
   8   4   1        9.14       10.96      0.54 o
   9   4   1        0.91        0.48      0.08 o
  10   4   1        6.48        7.03      0.28 o
  -8   5   1       11.91       12.71      0.54 o
  -7   5   1        0.02       -0.02      0.26 o
  -6   5   1       22.49       23.42      0.88 o
  -5   5   1       18.62       17.51      0.54 o
  -4   5   1      512.26      507.75      6.77 o
  -3   5   1        3.39        3.12      0.10 o
  -2   5   1        1.15        0.77      0.15 o
  -1   5   1       26.32       29.62      0.31 o
   0   5   1     2208.24     2471.22     40.10 o
   1   5   1       99.99       96.47      0.82 o
   2   5   1      103.43      122.88      1.14 o
   3   5   1      181.61      216.97      1.86 o
   4   5   1      196.27      213.87      1.85 o
   5   5   1       51.98       46.03      0.41 o
   6   5   1       43.60       40.43      0.37 o
   7   5   1        7.68        9.90      0.41 o
   8   5   1       47.30       44.91      0.87 o
   9   5   1        0.11       -0.06      0.08 o
  10   5   1        3.89        3.57      0.25 o
  -7   6   1       12.70       15.73      0.60 o
  -6   6   1       57.51       60.22      1.27 o
  -5   6   1        3.89        4.17      0.72 o
  -4   6   1       87.14       87.25      1.50 o
  -3   6   1       21.20       23.20      0.29 o
  -2   6   1       10.02        9.91      0.14 o
  -1   6   1      124.93      136.40      1.07 o
   0   6   1       87.89       91.54      0.84 o
   1   6   1       86.58       61.93      0.53 o
   2   6   1      130.63      156.40      1.34 o
   3   6   1       41.36       40.79      0.40 o
   4   6   1       71.63       70.65      0.62 o
   5   6   1        2.25        4.30      0.12 o
   6   6   1       18.22       17.69      0.21 o
   7   6   1        0.03        0.01      0.06 o
   8   6   1        5.35        3.25      0.37 o
   9   6   1        6.09        7.48      0.61 o
  10   6   1        0.07       -0.08      0.11 o
  -6   7   1        0.05       -0.21      0.21 o
  -5   7   1        5.36        4.18      0.48 o
  -4   7   1        5.61        5.29      0.44 o
  -3   7   1       12.38       11.37      0.28 o
  -2   7   1       37.82       32.80      0.37 o
  -1   7   1        0.90        0.68      0.05 o
   0   7   1      246.41      257.58      2.07 o
   1   7   1       73.42       86.61      0.76 o
   2   7   1      439.13      473.68      4.25 o
   3   7   1      259.79      258.54      2.06 o
   4   7   1        1.34        2.57      0.10 o
   5   7   1       74.47       74.65      0.65 o
   6   7   1        6.93        5.89      0.16 o
   7   7   1       52.61       51.50      0.61 o
   8   7   1        1.71        1.46      0.16 o
   9   7   1        5.19        4.91      0.29 o
  10   7   1        0.07        0.08      0.17 o
  -6   8   1        1.91        1.84      0.37 o
  -5   8   1        4.44        3.94      0.37 o
  -4   8   1        1.60        1.35      0.15 o
  -3   8   1        9.65       11.28      0.28 o
  -2   8   1        0.09       -0.06      0.06 o
  -1   8   1       15.14       12.79      0.25 o
   0   8   1        4.75        6.89      0.27 o
   1   8   1      225.02      218.67      1.70 o
   2   8   1      328.63      317.94      2.44 o
   3   8   1        1.27        2.11      0.16 o
   4   8   1      109.31      114.30      1.01 o
   5   8   1      103.46       92.15      0.99 o
   6   8   1        1.28        0.22      0.08 o
   7   8   1       94.66       96.64      1.32 o
   8   8   1       18.48       20.55      0.44 o
   9   8   1        0.24        0.34      0.13 o
  10   8   1        5.80        7.14      0.49 o
  -5   9   1        1.34        1.58      0.35 o
  -4   9   1       18.14       18.87      0.36 o
  -3   9   1       18.30       19.22      0.35 o
  -2   9   1       92.10       92.52      0.96 o
  -1   9   1       16.36       14.20      0.45 o
   0   9   1       10.79        9.01      0.51 o
   1   9   1        2.95        1.51      0.16 o
   2   9   1        7.27        9.40      0.32 o
   3   9   1       15.43       15.98      0.30 o
   4   9   1       25.15       25.41      0.32 o
   5   9   1        9.64        9.68      0.22 o
   6   9   1        1.08        1.39      0.22 o
   7   9   1        0.00       -0.04      0.16 o
   8   9   1       11.58       11.40      0.36 o
   9   9   1       10.53       10.26      0.80 o
  -4  10   1       11.77       11.92      0.32 o
  -3  10   1        2.20        2.65      0.17 o
  -2  10   1        5.63        6.76      0.23 o
  -1  10   1       18.02       16.31      0.28 o
   0  10   1       27.83       27.42      0.41 o
   1  10   1       36.20       32.66      0.46 o
   2  10   1      113.97      107.75      1.40 o
   3  10   1       20.25       19.79      0.51 o
   4  10   1       19.16       19.75      0.53 o
   5  10   1        2.08        1.53      0.10 o
   6  10   1       13.70       11.82      0.25 o
   7  10   1        2.50        2.59      0.33 o
   8  10   1        0.00        0.25      0.23 o
   9  10   1        3.38        7.36      0.48 o
  -3  11   1        5.98        5.95      0.54 o
  -2  11   1        0.08        0.06      0.09 o
  -1  11   1       80.88       74.76      1.09 o
   0  11   1        2.16        1.82      0.13 o
   1  11   1        4.78        4.95      0.20 o
   2  11   1        5.76        4.82      0.19 o
   3  11   1       70.16       68.57      0.88 o
   4  11   1       25.41       24.89      0.40 o
   5  11   1        0.55        0.21      0.17 o
   6  11   1        2.89        3.38      0.38 o
   7  11   1        0.21        0.28      0.13 o
   8  11   1        0.32        0.12      0.13 o
  -1  12   1        0.29        0.06      0.14 o
   0  12   1        6.81        6.52      0.47 o
   1  12   1        0.15        0.16      0.10 o
   2  12   1       77.43       82.70      1.17 o
   3  12   1        0.36        0.05      0.19 o
   4  12   1        6.00        7.07      0.40 o
   5  12   1        8.65        7.77      0.28 o
   6  12   1        0.27       -0.13      0.26 o
   7  12   1        1.86        1.82      0.19 o
   1  13   1       11.39       12.87      0.96 o
   2  13   1       11.85       14.05      0.53 o
   3  13   1        0.26        0.53      0.20 o
   4  13   1        0.22        0.27      0.15 o
   5  13   1       18.65       20.51      0.67 o
   6  13   1        1.86        2.18      0.59 o
  -5 -13   2        0.11        0.32      0.17 o
  -4 -13   2        2.80        2.27      0.32 o
  -3 -13   2        3.81        2.80      0.53 o
  -2 -13   2        1.91        0.97      0.22 o
  -7 -12   2        6.18        6.85      0.31 o
  -6 -12   2        0.17        0.09      0.21 o
  -5 -12   2        2.90        3.54      0.23 o
  -4 -12   2        3.07        2.69      0.43 o
  -3 -12   2       19.68       20.58      0.43 o
  -2 -12   2        3.13        2.25      0.15 o
  -1 -12   2        0.21        0.00      0.12 o
   0 -12   2        3.82        4.25      0.44 o
   1 -12   2        1.10        0.71      0.19 o
  -8 -11   2       20.62       24.89      0.86 o
  -7 -11   2        0.22        0.49      0.22 o
  -6 -11   2       18.72       18.56      0.46 o
  -5 -11   2       27.20       26.47      0.68 o
  -4 -11   2        0.09       -0.10      0.11 o
  -3 -11   2        0.35        0.11      0.10 o
  -2 -11   2       15.81       17.37      0.43 o
  -1 -11   2        0.01       -0.09      0.09 o
   0 -11   2       34.52       37.09      0.94 o
   1 -11   2        1.22        0.91      0.11 o
   2 -11   2        9.30        9.86      0.63 o
  -8 -10   2        2.40        2.81      0.29 o
  -7 -10   2        8.86        8.14      0.25 o
  -6 -10   2       17.50       15.61      0.76 o
  -5 -10   2        2.81        2.29      0.17 o
  -4 -10   2       20.16       18.53      0.62 o
  -3 -10   2       22.04       19.05      0.34 o
  -2 -10   2       45.76       41.58      0.94 o
  -1 -10   2       92.07       97.69      1.11 o
   0 -10   2       19.35       19.16      0.44 o
   1 -10   2        1.81        2.02      0.12 o
   2 -10   2        0.18       -0.02      0.11 o
   3 -10   2       26.01       26.50      0.46 o
  -9  -9   2       26.76       29.52      0.74 o
  -8  -9   2        1.74        1.17      0.12 o
  -7  -9   2        4.23        5.08      0.22 o
  -6  -9   2       14.47       12.72      0.28 o
  -5  -9   2       10.31       12.30      0.32 o
  -4  -9   2       13.84       14.04      0.25 o
  -3  -9   2        1.42        1.47      0.20 o
  -2  -9   2       32.24       30.80      0.43 o
  -1  -9   2        2.14        2.22      0.13 o
   0  -9   2       23.21       21.03      0.40 o
   1  -9   2       57.33       60.01      0.68 o
   2  -9   2        1.93        1.41      0.13 o
   3  -9   2        1.26        1.34      0.11 o
   4  -9   2        9.20        9.54      0.26 o
  -9  -8   2        0.25        0.33      0.23 o
  -8  -8   2        3.51        3.88      0.29 o
  -7  -8   2       20.75       22.13      0.40 o
  -6  -8   2      232.49      224.59      2.09 o
  -5  -8   2        1.79        3.15      0.15 o
  -4  -8   2       72.73       71.30      0.70 o
  -3  -8   2        0.20        0.17      0.09 o
  -2  -8   2      332.78      322.68      2.60 o
  -1  -8   2       78.86       80.22      0.85 o
   0  -8   2      215.91      216.29      2.24 o
   1  -8   2       25.53       25.32      0.44 o
   2  -8   2        1.66        0.97      0.30 o
   3  -8   2        4.66        4.96      0.29 o
   4  -8   2        7.47        7.89      0.22 o
   5  -8   2        9.13       10.22      0.24 o
 -10  -7   2        0.79        0.88      0.17 o
  -9  -7   2        0.53        0.19      0.13 o
  -8  -7   2       19.13       22.49      0.48 o
  -7  -7   2        6.60        5.98      0.19 o
  -6  -7   2        3.52        2.01      0.12 o
  -5  -7   2        1.65        1.08      0.09 o
  -4  -7   2       23.13       24.53      0.28 o
  -3  -7   2      161.69      168.90      1.63 o
  -2  -7   2        9.35        7.02      0.14 o
  -1  -7   2        0.63        0.35      0.08 o
   0  -7   2        9.95        8.22      0.15 o
   1  -7   2       10.53        8.90      0.21 o
   2  -7   2      408.29      406.98      3.64 o
   3  -7   2       76.73       77.26      0.88 o
   4  -7   2       12.18       11.02      0.29 o
   5  -7   2       20.38       21.69      0.45 o
   6  -7   2        0.25        0.31      0.21 o
 -10  -6   2        1.72        2.44      0.34 o
  -9  -6   2        0.97        0.91      0.11 o
  -8  -6   2        0.06        0.01      0.11 o
  -7  -6   2       26.08       24.05      0.30 o
  -6  -6   2        3.56        2.27      0.20 o
  -5  -6   2       20.38       16.58      0.22 o
  -4  -6   2      152.23      148.70      1.26 o
  -3  -6   2       35.92       36.06      0.35 o
  -2  -6   2      113.49      103.82      0.87 o
  -1  -6   2      318.28      299.13      2.26 o
   0  -6   2      358.73      351.83      2.78 o
   1  -6   2      146.33      144.53      1.13 o
   2  -6   2       85.26       82.58      0.72 o
   3  -6   2       16.35       14.13      0.35 o
   4  -6   2      134.72      139.41      2.73 o
   5  -6   2       39.59       42.33      1.36 o
   6  -6   2        3.63        2.59      0.31 o
   7  -6   2        0.19        0.34      0.23 o
 -10  -5   2        5.27        6.74      0.27 o
  -9  -5   2        9.68        8.03      0.31 o
  -8  -5   2        0.18       -0.09      0.09 o
  -7  -5   2       24.89       23.10      0.32 o
  -6  -5   2       24.04       23.40      0.34 o
  -5  -5   2        4.74        6.59      0.24 o
  -4  -5   2      125.64      110.39      0.90 o
  -3  -5   2      197.41      250.12      1.89 o
  -2  -5   2     1205.23     1200.74     20.07 o
  -1  -5   2      546.53      603.54      7.24 o
   0  -5   2      359.10      350.60      3.13 o
   1  -5   2       53.27       53.04      0.45 o
   2  -5   2       46.79       44.83      0.42 o
   3  -5   2       22.68       23.41      0.27 o
   4  -5   2       52.30       54.93      0.71 o
   5  -5   2       51.82       54.21      1.13 o
   6  -5   2        7.03        7.46      0.45 o
   7  -5   2        0.10       -0.15      0.19 o
 -10  -4   2        0.45        0.56      0.20 o
  -9  -4   2       20.90       24.43      0.40 o
  -8  -4   2        0.00       -0.06      0.06 o
  -7  -4   2        0.88        1.54      0.18 o
  -6  -4   2      435.21      419.80      3.47 o
  -5  -4   2        9.67       11.32      0.15 o
  -4  -4   2       88.60       86.43      0.70 o
  -3  -4   2       28.11       33.35      0.42 o
  -2  -4   2      645.82      718.87     12.24 o
  -1  -4   2      151.71      162.41      1.40 o
   0  -4   2       31.56       26.72      0.27 o
   1  -4   2      246.32      265.31      1.97 o
   2  -4   2      204.64      212.96      1.67 o
   3  -4   2       82.30       93.21      0.84 o
   4  -4   2       65.47       63.51      0.67 o
   5  -4   2        7.72        7.62      0.29 o
   6  -4   2       49.76       52.41      1.10 o
   7  -4   2        6.92        7.40      0.42 o
   8  -4   2        4.81        4.59      0.40 o
 -10  -3   2        1.98        1.64      0.21 o
  -9  -3   2        0.16        0.47      0.18 o
  -8  -3   2        0.89        0.63      0.10 o
  -7  -3   2      100.00      105.05      0.97 o
  -6  -3   2       26.97       25.51      0.27 o
  -5  -3   2       99.01      102.87      0.87 o
  -4  -3   2      586.17      593.29     10.31 o
  -3  -3   2       41.81       38.86      0.36 o
  -2  -3   2       19.44       20.79      0.30 o
  -1  -3   2        0.10        0.12      0.03 o
   0  -3   2     1692.14     1660.23     26.99 o
   1  -3   2       67.81       69.47      0.55 o
   2  -3   2      302.75      319.74      2.63 o
   3  -3   2        3.29        3.96      0.10 o
   4  -3   2       43.75       39.36      0.53 o
   5  -3   2        2.29        2.05      0.14 o
   6  -3   2       29.77       31.08      0.73 o
   7  -3   2       20.57       20.33      0.90 o
   8  -3   2        0.82        0.51      0.20 o
 -10  -2   2        0.52        0.45      0.12 o
  -9  -2   2        0.26        0.36      0.08 o
  -8  -2   2       14.15       16.77      0.26 o
  -7  -2   2        8.17        8.00      0.15 o
  -6  -2   2      176.35      176.32      1.35 o
  -5  -2   2      177.64      171.81      1.31 o
  -4  -2   2      317.91      314.92      2.32 o
  -3  -2   2      366.42      374.57      9.61 o
  -2  -2   2      180.96      181.69      1.50 o
   0  -2   2       75.68       60.70      0.52 o
   1  -2   2       73.48       71.51      0.58 o
   2  -2   2      480.68      460.08      7.65 o
   3  -2   2        0.28        0.20      0.04 o
   4  -2   2      248.20      266.72      2.52 o
   5  -2   2      168.22      162.72      2.26 o
   6  -2   2       13.42       12.62      0.33 o
   7  -2   2        6.37        6.18      0.28 o
   8  -2   2        4.36        4.75      0.70 o
   9  -2   2        0.87        0.56      0.20 o
 -10  -1   2        0.71        0.88      0.11 o
  -9  -1   2        7.34        5.68      0.20 o
  -8  -1   2        0.10        0.66      0.53 o
  -7  -1   2        3.74        3.97      0.23 o
  -6  -1   2        0.01        0.13      0.05 o
  -5  -1   2      189.97      209.37      1.58 o
  -4  -1   2     3706.85     3749.89     60.38 o
  -3  -1   2      338.61      382.39      6.58 o
  -2  -1   2     4469.33     4343.93    100.86 o
  -1  -1   2      984.59      977.83     15.96 o
   0  -1   2     4521.02     4377.72    100.91 o
   1  -1   2     1802.93     1853.65     37.21 o
   2  -1   2      211.18      212.73      1.87 o
   3  -1   2       58.78       57.96      0.52 o
   4  -1   2       99.06      115.13      1.22 o
   5  -1   2       58.73       63.85      0.65 o
   6  -1   2       36.17       30.80      0.36 o
   7  -1   2        2.42        2.62      0.13 o
   8  -1   2       30.40       31.92      1.07 o
   9  -1   2        1.07        0.63      0.19 o
  -9   0   2        3.16        3.92      0.17 o
  -8   0   2        7.17        6.05      0.15 o
  -7   0   2        7.39        8.45      0.17 o
  -6   0   2       80.03       79.52      0.73 o
  -5   0   2        4.96        4.84      0.18 o
  -4   0   2      175.01      169.42      1.27 o
  -3   0   2       12.85       17.49      0.22 o
  -1   0   2       15.68       16.82      0.20 o
   0   0   2     2077.77     2002.62     33.34 o
   1   0   2     1126.53     1160.55     24.01 o
   2   0   2      406.59      390.35      6.53 o
   3   0   2      242.18      204.62      1.57 o
   4   0   2      131.84      123.02      1.24 o
   5   0   2      134.48      129.26      1.11 o
   6   0   2        2.63        3.20      0.10 o
   7   0   2       22.87       24.44      0.32 o
   8   0   2        0.58        0.87      0.08 o
   9   0   2        3.61        4.26      0.16 o
  -9   1   2        0.00       -0.02      0.18 o
  -8   1   2        8.16        6.37      0.21 o
  -7   1   2       37.73       34.01      0.39 o
  -6   1   2       90.99       87.53      0.96 o
  -5   1   2        2.57        1.48      0.07 o
  -4   1   2       38.00       43.50      0.41 o
  -3   1   2     2026.87     2113.06     36.38 o
  -2   1   2      670.37      669.18     10.94 o
  -1   1   2       19.14       20.91      0.19 o
   2   1   2       88.35       97.76      0.90 o
   3   1   2      512.08      470.79      7.96 o
   4   1   2      378.89      370.18      2.85 o
   5   1   2       88.54       90.17      0.71 o
   6   1   2       11.26       12.60      0.19 o
   7   1   2       81.49       81.03      0.81 o
   8   1   2        8.16        7.23      0.18 o
   9   1   2       19.53       19.07      0.29 o
  10   1   2        2.90        3.68      0.23 o
  -9   2   2        5.67        7.18      0.40 o
  -8   2   2        5.39        6.10      0.37 o
  -7   2   2       12.25       10.64      0.31 o
  -6   2   2        4.18        3.17      0.18 o
  -5   2   2        3.54        4.49      0.24 o
  -4   2   2        7.19        9.34      0.14 o
  -3   2   2        1.35        1.41      0.10 o
  -2   2   2      320.57      333.40      3.49 o
  -1   2   2      586.64      548.54      9.07 o
   0   2   2     2496.47     2269.54     53.63 o
   1   2   2      939.98      908.51     23.20 o
   2   2   2      551.52      478.60      8.22 o
   3   2   2      130.98      116.85      1.15 o
   4   2   2        9.49       11.47      0.16 o
   5   2   2        0.01        0.01      0.05 o
   6   2   2       12.86       13.36      0.18 o
   7   2   2       52.23       48.59      0.48 o
   8   2   2        0.04       -0.06      0.06 o
   9   2   2        8.25        8.48      0.53 o
  10   2   2        1.96        1.88      0.29 o
  -8   3   2        0.15        0.27      0.18 o
  -7   3   2        3.15        2.51      0.25 o
  -6   3   2        1.25        1.57      0.15 o
  -5   3   2       74.38       77.22      0.99 o
  -4   3   2      318.88      314.12      3.66 o
  -3   3   2        2.28        1.11      0.06 o
  -2   3   2      185.85      182.77      1.43 o
  -1   3   2        0.36        0.36      0.11 o
   0   3   2     3964.70     3907.05     64.54 o
   1   3   2      104.13      115.62      0.99 o
   2   3   2       69.51       66.88      0.82 o
   3   3   2      409.68      391.40      4.07 o
   4   3   2      185.42      205.93      2.40 o
   5   3   2      254.30      255.36      2.16 o
   6   3   2       10.90       12.34      0.19 o
   7   3   2        0.26        0.24      0.21 o
   8   3   2       55.15       56.94      0.69 o
   9   3   2        4.09        3.75      0.23 o
  10   3   2        2.36        2.46      0.28 o
  -8   4   2        1.11        1.77      0.26 o
  -7   4   2       16.16       17.88      0.55 o
  -6   4   2       27.64       27.96      0.54 o
  -5   4   2       74.70       76.91      1.44 o
  -4   4   2        0.26        0.18      0.06 o
  -3   4   2      276.04      285.36      2.50 o
  -2   4   2      529.31      600.22     10.00 o
  -1   4   2       35.01       40.68      0.36 o
   0   4   2        1.44        1.55      0.11 o
   1   4   2       38.47       32.00      0.31 o
   2   4   2      115.98      114.37      0.98 o
   3   4   2      713.07      759.89     13.07 o
   4   4   2       52.31       50.17      0.46 o
   5   4   2      328.45      324.89      3.36 o
   6   4   2      140.39      141.45      1.37 o
   7   4   2      182.63      175.92      1.83 o
   8   4   2       14.74       16.00      0.39 o
   9   4   2        0.12        0.21      0.11 o
  10   4   2        0.23        0.15      0.19 o
  -8   5   2       10.25       10.62      0.50 o
  -7   5   2        0.90        0.75      0.26 o
  -6   5   2        6.78        6.92      0.44 o
  -5   5   2       19.42       21.21      0.46 o
  -4   5   2       75.85       72.28      0.82 o
  -3   5   2       61.95       60.56      0.57 o
  -2   5   2       25.64       20.63      0.22 o
  -1   5   2       51.04       80.25      0.64 o
   0   5   2        0.52        0.38      0.04 o
   1   5   2      541.43      519.80      6.17 o
   2   5   2      130.16      138.94      1.15 o
   3   5   2       18.02       18.00      0.68 o
   4   5   2       30.29       21.10      0.23 o
   5   5   2       18.42       23.23      0.24 o
   6   5   2       51.41       52.69      0.61 o
   7   5   2        7.51        7.93      0.32 o
   8   5   2        0.27        0.40      0.14 o
   9   5   2        1.57        1.40      0.16 o
  10   5   2        1.38        0.45      0.52 o
  -7   6   2        2.42        2.14      0.28 o
  -6   6   2       40.59       42.43      1.02 o
  -5   6   2        3.46        3.00      0.31 o
  -4   6   2       62.74       68.13      0.87 o
  -3   6   2       50.18       46.39      0.56 o
  -2   6   2        6.61        5.94      0.13 o
  -1   6   2      408.40      386.09      2.86 o
   0   6   2      286.10      273.69      2.28 o
   1   6   2      133.17      159.46      1.24 o
   2   6   2        1.97        0.18      0.04 o
   3   6   2        0.01        1.19      0.08 o
   4   6   2        3.17        4.39      0.12 o
   5   6   2       15.99       17.28      0.20 o
   6   6   2       67.74       64.60      0.60 o
   7   6   2       48.38       44.91      0.72 o
   8   6   2        0.08       -0.06      0.09 o
   9   6   2        2.69        2.25      0.26 o
  10   6   2        6.15        9.55      0.63 o
  -6   7   2        3.20        2.38      0.27 o
  -5   7   2        0.05       -0.22      0.31 o
  -4   7   2       91.06       88.30      1.38 o
  -3   7   2        3.73        3.62      0.37 o
  -2   7   2       64.07       64.75      0.63 o
  -1   7   2        1.94        2.20      0.11 o
   0   7   2       44.08       37.33      0.40 o
   1   7   2       39.98       38.79      0.39 o
   2   7   2      118.98      118.40      1.08 o
   3   7   2       63.93       71.16      0.65 o
   4   7   2        4.98        4.56      0.31 o
   5   7   2      105.83      106.93      0.95 o
   6   7   2       44.72       41.46      0.46 o
   7   7   2        8.59       10.26      0.22 o
   8   7   2        6.81        8.32      0.24 o
   9   7   2        6.55        5.66      0.23 o
  10   7   2        1.32        1.10      0.21 o
  -6   8   2        3.94        3.06      0.39 o
  -5   8   2       32.76       35.79      0.65 o
  -4   8   2        2.24        2.20      0.15 o
  -3   8   2        1.64        0.86      0.11 o
  -2   8   2       35.74       30.24      0.38 o
  -1   8   2       23.59       15.03      0.24 o
   0   8   2       77.18       78.62      0.91 o
   1   8   2       64.84       50.44      0.52 o
   2   8   2       71.52       58.71      0.57 o
   3   8   2      420.57      390.31      3.26 o
   4   8   2       49.77       50.74      0.58 o
   5   8   2      195.20      196.15      1.76 o
   6   8   2       59.49       57.02      0.61 o
   7   8   2       77.77       71.62      0.82 o
   8   8   2       10.43       11.33      0.38 o
   9   8   2        0.22       -0.08      0.10 o
  10   8   2        1.52        1.30      0.31 o
  -5   9   2        5.40        5.78      0.30 o
  -4   9   2        0.26        0.11      0.09 o
  -3   9   2        0.25        0.20      0.11 o
  -2   9   2       27.06       26.90      0.47 o
  -1   9   2      167.36      148.88      1.90 o
   0   9   2       55.53       48.92      0.64 o
   1   9   2       28.73       28.75      0.43 o
   2   9   2       17.19       19.27      0.39 o
   3   9   2      233.83      222.26      1.85 o
   4   9   2        0.45        0.32      0.08 o
   5   9   2       11.76       10.54      0.22 o
   6   9   2        1.80        0.83      0.10 o
   7   9   2       42.56       38.30      0.51 o
   8   9   2        1.70        2.00      0.20 o
   9   9   2        1.14        0.61      0.18 o
  -4  10   2       11.65       11.84      0.29 o
  -3  10   2        6.03        5.92      0.23 o
  -2  10   2        0.67        0.82      0.16 o
  -1  10   2       22.49       19.29      0.31 o
   0  10   2        0.24        0.10      0.07 o
   1  10   2       88.30       82.12      0.94 o
   2  10   2       36.70       32.56      0.50 o
   3  10   2       45.67       46.06      0.64 o
   4  10   2       44.82       46.05      0.76 o
   5  10   2        1.01        0.27      0.14 o
   6  10   2       10.82       10.89      0.27 o
   7  10   2       25.56       25.18      0.48 o
   8  10   2        6.12        7.81      0.28 o
   9  10   2        5.78        6.06      0.46 o
  -3  11   2        1.89        2.11      0.15 o
  -2  11   2        0.92        0.79      0.15 o
  -1  11   2        1.32        1.66      0.13 o
   0  11   2       36.39       36.60      0.68 o
   1  11   2        1.75        2.30      0.21 o
   2  11   2        2.52        2.88      0.15 o
   3  11   2        0.00       -0.16      0.16 o
   4  11   2       31.25       31.06      0.46 o
   5  11   2       68.58       71.81      0.84 o
   6  11   2        0.00        0.18      0.15 o
   7  11   2        3.53        3.71      0.21 o
   8  11   2        0.20       -0.09      0.13 o
  -1  12   2        1.61        2.41      0.19 o
   0  12   2        0.01       -0.12      0.12 o
   1  12   2        0.68        0.56      0.14 o
   2  12   2        0.12        0.03      0.10 o
   3  12   2       28.13       30.17      0.47 o
   4  12   2        0.31        0.12      0.17 o
   5  12   2        9.32       10.86      0.39 o
   6  12   2        3.30        3.50      0.32 o
   7  12   2        7.65        7.06      0.41 o
   1  13   2       12.18       17.80      0.69 o
   2  13   2        3.60        4.07      0.66 o
   3  13   2       14.86       17.44      0.55 o
   4  13   2        1.31        1.36      0.17 o
   5  13   2        2.59        2.39      0.26 o
   6  13   2        5.39        6.54      0.57 o
  -6 -12   3        0.00       -0.21      0.21 o
  -5 -12   3        0.14       -0.01      0.14 o
  -4 -12   3        7.11        7.63      0.36 o
  -3 -12   3        1.68        1.34      0.13 o
  -2 -12   3        0.74        1.32      0.17 o
  -1 -12   3        3.85        3.74      0.29 o
   0 -12   3        0.41        0.59      0.26 o
  -7 -11   3       16.52       19.77      0.82 o
  -6 -11   3        0.10       -0.02      0.22 o
  -5 -11   3       11.97       11.69      0.38 o
  -4 -11   3       13.23       14.15      0.59 o
  -3 -11   3        0.45        0.33      0.15 o
  -2 -11   3       26.21       25.79      0.42 o
  -1 -11   3        2.30        1.70      0.13 o
   0 -11   3       11.74       11.68      0.51 o
   1 -11   3        7.52        8.08      0.28 o
   2 -11   3       10.89       11.42      0.32 o
  -8 -10   3        0.67        1.19      0.38 o
  -7 -10   3        8.36        7.46      0.28 o
  -6 -10   3        0.93        0.27      0.26 o
  -5 -10   3       18.31       16.52      0.43 o
  -4 -10   3        0.16       -0.09      0.09 o
  -3 -10   3       14.94       13.00      0.39 o
  -2 -10   3      132.60      133.40      1.43 o
  -1 -10   3        6.31        6.07      0.25 o
   0 -10   3        2.96        3.01      0.32 o
   1 -10   3        0.74        0.59      0.09 o
   2 -10   3        6.40        5.56      0.24 o
   3 -10   3        5.75        4.89      0.29 o
  -9  -9   3        6.74        8.08      0.64 o
  -8  -9   3       22.57       21.65      0.50 o
  -7  -9   3        0.92        0.97      0.17 o
  -6  -9   3        0.20        0.76      0.11 o
  -5  -9   3        1.91        2.05      0.22 o
  -4  -9   3        0.08       -0.06      0.13 o
  -3  -9   3        0.00       -0.10      0.10 o
  -2  -9   3      112.40      113.75      1.19 o
  -1  -9   3       12.14       12.76      0.26 o
   0  -9   3       11.28       11.84      0.51 o
   1  -9   3       28.66       28.54      0.47 o
   2  -9   3        9.28        9.10      0.22 o
   3  -9   3        0.17        0.31      0.11 o
   4  -9   3        0.00        0.17      0.09 o
  -9  -8   3       12.19       15.30      0.49 o
  -8  -8   3        1.35        1.30      0.14 o
  -7  -8   3        2.61        2.07      0.24 o
  -6  -8   3        7.68        8.54      0.55 o
  -5  -8   3       54.51       42.96      0.47 o
  -4  -8   3       15.63       14.04      0.25 o
  -3  -8   3       39.99       40.96      0.47 o
  -2  -8   3       94.76       96.26      1.01 o
  -1  -8   3      432.00      431.45      3.93 o
   0  -8   3      124.33      125.33      1.57 o
   1  -8   3       12.07       11.84      0.22 o
   2  -8   3        7.82        7.54      0.28 o
   3  -8   3       16.05       15.77      0.30 o
   4  -8   3        2.85        2.86      0.16 o
   5  -8   3        0.43        0.53      0.09 o
 -10  -7   3        0.22        0.67      0.20 o
  -9  -7   3        0.13       -0.04      0.15 o
  -8  -7   3       10.48        8.62      0.26 o
  -7  -7   3        2.43        2.19      0.17 o
  -6  -7   3        0.05        0.12      0.10 o
  -5  -7   3        2.56        3.65      0.13 o
  -4  -7   3        0.14        0.24      0.06 o
  -3  -7   3       23.04       18.78      0.32 o
  -2  -7   3      156.30      153.53      1.23 o
  -1  -7   3        8.13        8.23      0.15 o
   0  -7   3      269.60      263.77      2.45 o
   1  -7   3        2.48        2.77      0.34 o
   2  -7   3      147.53      143.67      1.39 o
   3  -7   3       21.83       23.64      0.42 o
   4  -7   3       20.61       20.60      0.36 o
   5  -7   3       10.73        9.10      0.22 o
   6  -7   3        0.00        0.18      0.37 o
 -10  -6   3        1.27        1.93      0.23 o
  -9  -6   3        1.58        1.05      0.18 o
  -8  -6   3        8.81       10.29      0.29 o
  -7  -6   3        2.71        2.62      0.16 o
  -6  -6   3       69.97       68.07      0.67 o
  -5  -6   3        2.77        2.35      0.15 o
  -4  -6   3      213.75      208.25      1.78 o
  -3  -6   3       12.34       13.13      0.35 o
  -2  -6   3      152.70      154.93      1.31 o
  -1  -6   3      132.44      135.45      1.09 o
   0  -6   3      162.79      155.94      1.51 o
   1  -6   3       16.90       16.90      0.20 o
   2  -6   3      130.46      116.82      1.06 o
   3  -6   3       42.45       38.96      0.51 o
   4  -6   3       23.55       21.87      0.67 o
   5  -6   3       43.73       46.79      0.67 o
   6  -6   3        9.54        9.26      0.50 o
   7  -6   3        0.09       -0.07      0.22 o
 -10  -5   3        0.99        1.28      0.13 o
  -9  -5   3       11.97       11.55      0.27 o
  -8  -5   3        0.41        0.23      0.19 o
  -7  -5   3       47.43       47.17      0.48 o
  -6  -5   3       42.02       41.26      0.43 o
  -5  -5   3        0.49        0.52      0.08 o
  -4  -5   3      156.94      159.60      1.37 o
  -3  -5   3       10.72       13.26      0.27 o
  -2  -5   3        6.72       13.09      0.20 o
  -1  -5   3      539.16      562.52      5.93 o
   0  -5   3        5.97        7.63      0.15 o
   1  -5   3      549.85      573.96      6.02 o
   2  -5   3       12.12       15.40      0.26 o
   3  -5   3        0.97        1.29      0.12 o
   4  -5   3        2.91        2.89      0.15 o
   5  -5   3       41.86       41.08      1.85 o
   6  -5   3       27.92       29.20      0.77 o
   7  -5   3        0.20       -0.01      0.20 o
 -10  -4   3        2.38        2.66      0.18 o
  -9  -4   3       18.50       17.95      0.42 o
  -8  -4   3        4.24        4.55      0.14 o
  -7  -4   3       13.15       13.35      0.22 o
  -6  -4   3       13.87       13.41      0.31 o
  -5  -4   3       48.61       46.92      0.42 o
  -4  -4   3      162.86      162.88      1.26 o
  -3  -4   3      218.13      219.45      1.77 o
  -2  -4   3      499.09      530.02      7.37 o
  -1  -4   3       11.41       11.59      0.14 o
   0  -4   3      163.78      174.18      1.33 o
   1  -4   3       33.84       39.80      0.40 o
   2  -4   3       24.26       17.45      0.19 o
   3  -4   3        1.55        1.54      0.10 o
   4  -4   3      113.37      110.58      1.25 o
   5  -4   3       68.66       67.83      0.78 o
   6  -4   3        0.20        0.35      0.19 o
   7  -4   3       10.92       11.58      0.50 o
   8  -4   3        1.94        2.03      0.35 o
 -10  -3   3        6.12        7.65      0.25 o
  -9  -3   3        1.94        1.06      0.17 o
  -8  -3   3        1.34        0.57      0.09 o
  -7  -3   3        0.09        0.00      0.12 o
  -6  -3   3      344.97      335.15      2.66 o
  -5  -3   3       46.58       47.98      0.46 o
  -4  -3   3        6.31        6.41      0.16 o
  -3  -3   3        8.04        7.22      0.14 o
  -2  -3   3      486.35      897.21     21.89 o
  -1  -3   3        3.84        5.74      0.08 o
   0  -3   3      732.60      754.71     12.65 o
   1  -3   3       18.15       15.90      0.18 o
   2  -3   3     1032.53     1048.36     17.23 o
   3  -3   3        0.40        0.02      0.03 o
   4  -3   3       39.58       41.96      0.46 o
   5  -3   3       57.15       55.09      0.64 o
   6  -3   3        5.17        7.03      0.31 o
   7  -3   3       13.13       12.36      0.63 o
   8  -3   3        3.68        3.65      0.37 o
 -10  -2   3        0.09        0.03      0.10 o
  -9  -2   3        0.10        0.35      0.19 o
  -8  -2   3        0.23        0.02      0.08 o
  -7  -2   3       78.19       76.77      0.68 o
  -6  -2   3      246.92      239.93      1.93 o
  -5  -2   3       55.26       56.48      0.48 o
  -4  -2   3      179.79      176.84      1.42 o
  -3  -2   3      411.23      417.21      4.39 o
  -2  -2   3      332.89      326.49      3.45 o
  -1  -2   3       51.49       53.27      0.58 o
   0  -2   3      317.52      388.42      6.69 o
   1  -2   3       59.58       59.62      0.51 o
   2  -2   3      886.33      932.37     15.31 o
   3  -2   3       89.04       79.80      0.72 o
   4  -2   3       55.83       48.46      0.48 o
   5  -2   3        0.70        0.59      0.05 o
   6  -2   3       16.56       15.04      0.24 o
   7  -2   3        9.23       10.41      0.57 o
   8  -2   3        0.02       -0.04      0.19 o
   9  -2   3        3.33        2.81      0.26 o
 -10  -1   3        0.00       -0.08      0.08 o
  -9  -1   3        0.82        0.71      0.10 o
  -8  -1   3        2.34        1.05      0.09 o
  -7  -1   3       46.54       42.23      0.45 o
  -6  -1   3       76.29       71.98      0.59 o
  -5  -1   3      154.27      168.46      1.29 o
  -4  -1   3     2521.77     2478.82     40.20 o
  -3  -1   3     1193.90     1280.32     24.32 o
  -2  -1   3     1328.98     1270.83     31.58 o
  -1  -1   3      428.62      468.60      7.94 o
   0  -1   3       44.32       43.48      0.42 o
   1  -1   3     3560.10     3432.28     56.76 o
   2  -1   3       42.42       44.79      0.39 o
   3  -1   3        3.78        5.40      0.12 o
   4  -1   3       56.90       74.57      0.67 o
   5  -1   3       95.24       90.57      0.81 o
   6  -1   3        5.57        4.85      0.13 o
   7  -1   3        5.69        5.01      0.19 o
   8  -1   3        7.58        8.47      0.29 o
   9  -1   3        2.80        2.18      0.23 o
  -9   0   3       15.09       15.66      0.27 o
  -8   0   3        3.86        4.17      0.14 o
  -7   0   3        0.00        0.19      0.08 o
  -6   0   3       35.83       40.27      0.44 o
  -5   0   3       58.93       57.93      0.47 o
  -4   0   3       37.85       37.65      0.35 o
  -3   0   3      315.43      355.27      3.71 o
  -2   0   3     3130.40     3009.86     68.55 o
  -1   0   3     1558.53     1584.74     25.71 o
   0   0   3     3943.06     3846.29     63.35 o
   1   0   3       41.85       55.11      0.89 o
   2   0   3      445.41      419.46      7.12 o
   3   0   3      377.89      415.12      4.33 o
   4   0   3      363.65      358.04      2.63 o
   5   0   3       89.01       92.96      0.83 o
   6   0   3       18.92       18.59      0.23 o
   7   0   3        4.54        4.73      0.20 o
   8   0   3        2.23        2.85      0.13 o
   9   0   3        0.64        0.75      0.09 o
  -9   1   3        0.44        0.99      0.13 o
  -8   1   3        5.20        6.73      0.17 o
  -7   1   3        1.61        0.35      0.07 o
  -6   1   3       68.42       65.97      0.68 o
  -5   1   3        8.38        7.72      0.14 o
  -4   1   3        1.48        0.47      0.05 o
  -3   1   3      298.20      365.40      3.49 o
  -2   1   3      757.39      744.42     12.29 o
  -1   1   3       47.12       48.39      0.45 o
   0   1   3       13.53       10.70      0.12 o
   1   1   3      823.87      780.81     18.30 o
   2   1   3     1880.38     1862.22     30.20 o
   3   1   3      290.53      302.29      2.49 o
   4   1   3      144.80      151.02      1.29 o
   5   1   3        2.05        2.19      0.06 o
   6   1   3      110.27      110.73      0.92 o
   7   1   3       43.12       44.66      0.49 o
   8   1   3        6.01        5.90      0.36 o
   9   1   3       15.10       16.14      0.45 o
  10   1   3        5.39        6.92      0.61 o
  -9   2   3        0.67        0.52      0.19 o
  -8   2   3       25.15       27.61      0.63 o
  -7   2   3       10.07       11.09      0.30 o
  -6   2   3        0.80        0.82      0.08 o
  -5   2   3       24.97       22.87      0.28 o
  -4   2   3       17.54       20.32      0.23 o
  -3   2   3       97.02      105.24      0.85 o
  -2   2   3      123.02      117.99      0.94 o
  -1   2   3        1.78        3.19      0.05 o
   0   2   3      948.37      928.28     15.28 o
   1   2   3      860.99      772.23     12.83 o
   2   2   3      525.22      562.49     13.00 o
   3   2   3      333.19      328.28      3.83 o
   4   2   3       14.43       20.96      0.27 o
   5   2   3      225.38      211.39      1.80 o
   6   2   3        3.02        2.79      0.10 o
   7   2   3      156.57      151.75      1.58 o
   8   2   3        0.22       -0.10      0.10 o
   9   2   3        8.42        8.08      0.54 o
  10   2   3        2.01        1.92      0.14 o
  -8   3   3        0.50        0.40      0.19 o
  -7   3   3       31.35       33.23      0.60 o
  -6   3   3       22.93       20.24      0.42 o
  -5   3   3       79.33       84.52      0.86 o
  -4   3   3       62.28       69.01      0.70 o
  -3   3   3      204.32      201.56      1.69 o
  -2   3   3       52.42       47.45      0.40 o
  -1   3   3        6.42        6.73      0.13 o
   0   3   3      163.40      187.89      1.41 o
   1   3   3      539.32      504.84     12.22 o
   2   3   3       59.74       49.53      0.48 o
   3   3   3      512.68      501.33      8.73 o
   4   3   3      580.71      574.35      7.74 o
   5   3   3       82.08       76.02      0.77 o
   6   3   3      124.23      116.25      1.06 o
   7   3   3        2.81        2.76      0.14 o
   8   3   3        1.28        1.39      0.18 o
   9   3   3        0.31        0.15      0.12 o
  10   3   3        0.80        0.53      0.12 o
  -8   4   3       31.27       35.83      0.92 o
  -7   4   3        6.84        7.99      0.39 o
  -6   4   3        7.64        7.34      0.26 o
  -5   4   3        8.07        7.77      0.26 o
  -4   4   3      736.48      711.95      7.29 o
  -3   4   3      193.48      209.04      1.78 o
  -2   4   3     1006.91     1063.47     17.49 o
  -1   4   3       30.70       28.92      0.28 o
   0   4   3      187.43      217.65      1.97 o
   1   4   3        0.42        0.75      0.10 o
   2   4   3      494.81      522.04     12.87 o
   3   4   3       72.98       88.39      0.86 o
   4   4   3      178.11      200.48      1.73 o
   5   4   3      117.38      115.46      1.06 o
   6   4   3      243.38      235.46      2.94 o
   7   4   3       30.60       32.37      0.46 o
   8   4   3      120.56      120.68      1.52 o
   9   4   3        0.59        0.99      0.09 o
  10   4   3        0.20        0.66      1.05 o
  -7   5   3        0.09        0.00      0.57 o
  -6   5   3       33.57       34.61      0.83 o
  -5   5   3        0.22        0.18      0.11 o
  -4   5   3       51.60       48.45      0.57 o
  -3   5   3       14.78       15.44      0.21 o
  -2   5   3        0.90        2.12      0.07 o
  -1   5   3        1.46        0.06      0.06 o
   0   5   3      499.08      552.33      7.60 o
   1   5   3      182.94      223.99      1.76 o
   2   5   3        1.43        0.93      0.05 o
   3   5   3      190.24      177.52      1.45 o
   4   5   3      258.04      255.02      2.00 o
   5   5   3        1.75        0.83      0.10 o
   6   5   3        1.45        0.88      0.13 o
   7   5   3        7.21        8.26      0.32 o
   8   5   3        2.65        1.58      0.14 o
   9   5   3        2.40        2.50      0.25 o
  10   5   3        0.51        0.65      0.18 o
  -7   6   3        1.52        1.32      0.31 o
  -6   6   3       17.33       18.07      0.58 o
  -5   6   3       10.59       10.53      0.27 o
  -4   6   3      140.03      141.48      1.52 o
  -3   6   3      147.69      147.57      1.40 o
  -2   6   3      217.21      222.87      1.69 o
  -1   6   3      135.02      133.38      1.11 o
   0   6   3      250.79      255.10      2.04 o
   1   6   3        8.50       10.55      0.16 o
   2   6   3       14.73       21.83      0.33 o
   3   6   3      161.22      156.39      1.35 o
   4   6   3        1.29        0.64      0.08 o
   5   6   3       40.42       42.14      0.39 o
   6   6   3        4.35        4.84      0.25 o
   7   6   3       28.90       26.79      0.41 o
   8   6   3       35.33       36.56      0.53 o
   9   6   3        0.42        0.13      0.08 o
  10   6   3        0.01        0.11      0.27 o
  -6   7   3        2.04        1.62      0.25 o
  -5   7   3        0.70        1.05      0.35 o
  -4   7   3        4.30        4.73      0.17 o
  -3   7   3       25.81       22.80      0.34 o
  -2   7   3      190.08      183.16      1.72 o
  -1   7   3       13.72       10.37      0.16 o
   0   7   3      314.81      347.21      2.77 o
   1   7   3        0.16        0.11      0.07 o
   2   7   3      365.05      357.86      3.05 o
   3   7   3      234.20      217.77      1.86 o
   4   7   3       36.14       38.89      0.59 o
   5   7   3       98.00       96.75      1.15 o
   6   7   3        0.01        0.03      0.25 o
   7   7   3        0.88        0.59      0.10 o
   8   7   3        0.86        1.13      0.24 o
   9   7   3        0.37       -0.05      0.09 o
  10   7   3       11.14       12.04      0.74 o
  -6   8   3        1.39        0.88      0.44 o
  -5   8   3        0.02        0.03      0.06 o
  -4   8   3       19.04       21.05      0.42 o
  -3   8   3       35.03       32.45      0.49 o
  -2   8   3       46.13       42.80      0.55 o
  -1   8   3        2.94        4.94      0.32 o
   0   8   3       16.60       24.70      0.38 o
   1   8   3      150.03      139.51      1.12 o
   2   8   3       28.92       33.20      0.37 o
   3   8   3        7.45        6.29      0.36 o
   4   8   3       82.74       80.43      0.82 o
   5   8   3      299.36      296.19      2.70 o
   6   8   3       74.70       81.06      0.83 o
   7   8   3        0.35        0.41      0.12 o
   8   8   3        7.63        6.43      0.49 o
   9   8   3        0.02       -0.07      0.15 o
  -5   9   3        0.33        0.48      0.11 o
  -4   9   3        5.88        5.66      0.23 o
  -3   9   3        3.51        3.41      0.22 o
  -2   9   3        6.34        5.32      0.18 o
  -1   9   3       81.12       70.72      1.08 o
   0   9   3       77.26       69.25      0.85 o
   1   9   3       57.12       55.71      0.69 o
   2   9   3      115.81      120.41      1.31 o
   3   9   3      137.66      139.82      1.25 o
   4   9   3       95.97       97.81      0.97 o
   5   9   3        1.74        2.53      0.17 o
   6   9   3        1.16        0.71      0.10 o
   7   9   3       48.76       41.42      0.53 o
   8   9   3       14.15       12.98      0.32 o
   9   9   3        0.50        0.97      0.39 o
  -4  10   3        2.34        2.69      0.18 o
  -3  10   3       14.61       15.58      0.34 o
  -2  10   3        3.55        3.84      0.20 o
  -1  10   3       36.11       32.63      0.45 o
   0  10   3        2.80        1.82      0.14 o
   1  10   3        8.09        6.15      0.50 o
   2  10   3       52.64       51.42      0.68 o
   3  10   3        5.75        5.16      0.20 o
   4  10   3       36.01       35.34      0.45 o
   5  10   3       14.88       13.26      0.52 o
   6  10   3        1.08        0.82      0.10 o
   7  10   3        8.39       10.94      0.35 o
   8  10   3        8.34        9.14      0.89 o
   9  10   3        1.46        1.24      0.23 o
  -3  11   3        5.27        4.65      0.30 o
  -2  11   3       11.79       14.05      0.45 o
  -1  11   3        8.41        9.02      0.57 o
   0  11   3        2.14        2.09      0.16 o
   1  11   3        2.00        1.92      0.20 o
   2  11   3       16.19       16.95      0.36 o
   3  11   3        2.87        3.05      0.26 o
   4  11   3        0.19        0.02      0.13 o
   5  11   3        2.80        2.44      0.32 o
   6  11   3       21.98       24.32      0.41 o
   7  11   3       13.36       12.42      0.55 o
   8  11   3        8.18        9.68      1.01 o
  -1  12   3        1.70        1.71      0.21 o
   0  12   3       26.34       26.82      0.59 o
   1  12   3        1.87        1.45      0.12 o
   2  12   3        7.27        8.16      0.25 o
   3  12   3        0.00       -0.15      0.16 o
   4  12   3        0.34        0.24      0.20 o
   5  12   3        6.69        8.44      0.32 o
   6  12   3        3.97        3.76      0.42 o
   7  12   3        0.48        0.58      0.20 o
   1  13   3       13.72       15.27      0.56 o
   2  13   3        6.13        6.31      0.45 o
   3  13   3       18.34       18.90      0.58 o
   4  13   3        0.67        0.37      0.21 o
   5  13   3       10.69       11.02      0.60 o
   6  13   3        9.59       10.82      0.77 o
  -6 -12   4        0.94        0.55      0.23 o
  -5 -12   4        1.95        1.47      0.46 o
  -4 -12   4        0.37        0.45      0.13 o
  -3 -12   4        1.07        0.40      0.14 o
  -2 -12   4        4.01        4.34      0.30 o
  -1 -12   4        0.17        0.07      0.18 o
   0 -12   4       17.69       20.61      0.77 o
  -7 -11   4        2.19        1.87      0.23 o
  -6 -11   4        0.01        0.12      0.18 o
  -5 -11   4        0.99        0.85      0.14 o
  -4 -11   4       29.56       31.53      0.52 o
  -3 -11   4        1.91        2.04      0.25 o
  -2 -11   4        4.75        5.78      0.27 o
  -1 -11   4        8.67        7.94      0.25 o
   0 -11   4        3.05        2.45      0.20 o
   1 -11   4        3.35        3.96      0.53 o
  -8 -10   4        1.48        1.27      0.40 o
  -7 -10   4        2.34        2.21      0.20 o
  -6 -10   4        3.00        3.70      0.23 o
  -5 -10   4        2.72        2.68      0.28 o
  -4 -10   4        0.68        0.72      0.16 o
  -3 -10   4       13.76       14.17      0.31 o
  -2 -10   4       55.25       57.03      1.17 o
  -1 -10   4       51.39       53.32      0.80 o
   0 -10   4        5.58        4.64      0.28 o
   1 -10   4        3.24        2.96      0.16 o
   2 -10   4        1.83        1.87      0.15 o
   3 -10   4       11.72       11.91      0.71 o
  -9  -9   4        0.31        0.57      0.21 o
  -8  -9   4        3.39        2.89      0.59 o
  -7  -9   4        1.67        1.69      0.28 o
  -6  -9   4       38.79       38.68      0.54 o
  -5  -9   4       22.35       17.10      0.34 o
  -4  -9   4       28.03       29.66      0.71 o
  -3  -9   4        0.04       -0.04      0.14 o
  -2  -9   4        0.25        0.23      0.17 o
  -1  -9   4       53.97       50.40      0.68 o
   0  -9   4       27.30       29.39      0.48 o
   1  -9   4        1.99        1.63      0.12 o
   2  -9   4        4.65        5.36      0.17 o
   3  -9   4       12.38       12.74      0.41 o
   4  -9   4       21.50       23.28      0.48 o
  -9  -8   4        2.61        2.78      0.74 o
  -8  -8   4       25.28       31.50      0.46 o
  -7  -8   4        0.06        0.03      0.12 o
  -6  -8   4        4.84        5.25      0.20 o
  -5  -8   4        1.81        1.56      0.22 o
  -4  -8   4        0.10        0.23      0.08 o
  -3  -8   4        3.85        3.57      0.15 o
  -2  -8   4      343.53      349.03      3.23 o
  -1  -8   4      111.56      115.95      1.20 o
   0  -8   4      144.03      156.58      1.69 o
   1  -8   4        0.26        0.77      0.16 o
   2  -8   4        9.23        8.98      0.20 o
   3  -8   4       32.49       34.58      0.61 o
   4  -8   4       12.08       16.59      0.37 o
   5  -8   4       24.16       24.04      0.48 o
  -9  -7   4        0.16        0.03      0.10 o
  -8  -7   4        6.90        5.58      0.21 o
  -7  -7   4        0.26        0.17      0.08 o
  -6  -7   4        2.72        1.72      0.12 o
  -5  -7   4      109.47      103.89      0.90 o
  -4  -7   4        9.86       11.89      0.19 o
  -3  -7   4        8.66        7.13      0.18 o
  -2  -7   4        2.87        2.83      0.14 o
  -1  -7   4      107.27      101.55      0.90 o
   0  -7   4      275.29      261.68      2.44 o
   1  -7   4       49.45       52.32      0.60 o
   2  -7   4       27.10       27.54      0.36 o
   3  -7   4        5.71        7.25      0.38 o
   4  -7   4       17.34       16.90      0.47 o
   5  -7   4       22.79       25.15      0.64 o
   6  -7   4        0.07       -0.17      0.29 o
 -10  -6   4        0.96        0.76      0.15 o
  -9  -6   4        2.02        1.80      0.19 o
  -8  -6   4        8.44        6.78      0.19 o
  -7  -6   4        1.01        1.41      0.10 o
  -6  -6   4       99.45       99.92      0.91 o
  -5  -6   4        1.71        1.11      0.15 o
  -4  -6   4      189.81      194.15      1.68 o
  -3  -6   4       20.23       27.18      0.60 o
  -2  -6   4      131.98      134.76      1.23 o
  -1  -6   4        9.04        8.85      0.17 o
   0  -6   4        0.61        0.51      0.06 o
   1  -6   4       73.64       76.36      0.70 o
   2  -6   4       69.79       65.43      0.70 o
   3  -6   4        0.77        0.47      0.13 o
   4  -6   4        4.40        4.38      0.37 o
   5  -6   4       21.79       21.65      0.37 o
   6  -6   4       23.84       24.27      0.74 o
 -10  -5   4        5.03        4.39      0.27 o
  -9  -5   4        2.46        3.18      0.27 o
  -8  -5   4        8.84        8.40      0.26 o
  -7  -5   4        6.39        5.88      0.26 o
  -6  -5   4      371.75      359.10      2.88 o
  -5  -5   4       13.91       14.41      0.31 o
  -4  -5   4       25.70       25.63      0.29 o
  -3  -5   4       75.88       77.91      1.76 o
  -2  -5   4      420.64      467.57      4.46 o
  -1  -5   4        1.55        0.69      0.05 o
   0  -5   4        7.22        8.85      0.15 o
   1  -5   4       45.54       43.69      0.45 o
   2  -5   4      156.67      154.53      1.21 o
   3  -5   4        1.70        1.51      0.17 o
   4  -5   4        4.91        4.42      0.15 o
   5  -5   4       26.66       24.55      0.41 o
   6  -5   4       23.12       27.40      1.09 o
   7  -5   4        0.06        0.35      0.22 o
 -10  -4   4        8.86        9.30      0.30 o
  -9  -4   4       10.63       13.08      0.26 o
  -8  -4   4       31.57       31.35      0.38 o
  -7  -4   4        0.75        0.14      0.06 o
  -6  -4   4       23.35       21.64      0.31 o
  -5  -4   4        0.62        1.17      0.06 o
  -4  -4   4        1.00        0.63      0.07 o
  -3  -4   4      149.35      139.92      1.17 o
  -2  -4   4      384.53      424.84      4.04 o
  -1  -4   4      211.63      186.75      1.61 o
   0  -4   4      166.84      153.87      1.19 o
   1  -4   4      260.15      281.82      2.11 o
   2  -4   4      107.86      103.39      0.88 o
   3  -4   4        6.07        5.51      0.11 o
   4  -4   4        0.39        0.92      0.07 o
   5  -4   4        8.74        8.77      0.21 o
   6  -4   4       42.81       43.08      0.59 o
   7  -4   4        1.22        1.25      0.23 o
   8  -4   4        0.40        0.29      0.59 o
 -10  -3   4        3.86        2.70      0.36 o
  -9  -3   4        2.99        2.39      0.32 o
  -8  -3   4       32.14       23.59      0.35 o
  -7  -3   4        0.01        0.00      0.06 o
  -6  -3   4       44.38       35.38      0.39 o
  -5  -3   4      503.16      487.92      3.76 o
  -4  -3   4       49.87       52.09      0.46 o
  -3  -3   4        0.21        1.65      0.12 o
   0  -3   4     1834.58     1937.47     31.65 o
   1  -3   4      144.25      159.60      1.29 o
   2  -3   4        1.00        0.98      0.08 o
   3  -3   4       11.78       13.54      0.18 o
   4  -3   4       20.02       23.30      0.27 o
   5  -3   4       13.80       12.71      0.25 o
   6  -3   4        8.60        6.92      0.20 o
   7  -3   4       31.99       35.85      0.87 o
   8  -3   4       12.07       12.80      0.52 o
 -10  -2   4        4.49        7.23      0.28 o
  -9  -2   4        5.54        6.46      0.42 o
  -8  -2   4       13.37        9.93      0.18 o
  -7  -2   4       31.62       37.57      0.38 o
  -6  -2   4      393.73      379.74      3.02 o
  -5  -2   4        0.49        0.64      0.07 o
  -4  -2   4       30.50       28.48      0.28 o
  -3  -2   4      227.73      249.15      1.86 o
  -2  -2   4      204.85      208.94      1.76 o
  -1  -2   4      172.51      181.31      1.49 o
   0  -2   4      586.77      629.05     10.67 o
   1  -2   4      877.71      982.73     16.27 o
   2  -2   4      267.42      313.97      2.32 o
   3  -2   4      181.30      192.53      1.45 o
   4  -2   4       12.36        7.60      0.13 o
   5  -2   4        4.53        3.92      0.18 o
   6  -2   4       23.55       24.80      0.34 o
   7  -2   4        0.48        0.58      0.08 o
   8  -2   4       12.11       13.38      0.37 o
  -9  -1   4        1.51        1.53      0.16 o
  -8  -1   4        9.11        8.92      0.35 o
  -7  -1   4        0.20        0.04      0.05 o
  -6  -1   4      186.14      185.28      1.60 o
  -5  -1   4       12.46       14.79      0.16 o
  -4  -1   4     1167.20     1145.37     19.01 o
  -3  -1   4        3.47        3.86      0.27 o
  -2  -1   4       72.18       74.03      0.64 o
  -1  -1   4      258.87      240.98      2.15 o
   0  -1   4      345.39      361.12      6.35 o
   1  -1   4      282.42      276.08      3.32 o
   2  -1   4     1619.08     1590.21     31.08 o
   3  -1   4      180.75      199.74      1.80 o
   4  -1   4        5.81        3.58      0.08 o
   5  -1   4        3.56        4.21      0.11 o
   6  -1   4       46.53       48.35      0.57 o
   7  -1   4        0.96        0.84      0.08 o
   8  -1   4        3.59        4.05      0.19 o
   9  -1   4        0.46        0.66      0.18 o
  -9   0   4        4.27        4.18      0.18 o
  -8   0   4       16.68       18.35      0.30 o
  -7   0   4       12.14        9.06      0.18 o
  -6   0   4        1.04        0.45      0.06 o
  -5   0   4        7.76        7.51      0.11 o
  -4   0   4      187.14      190.70      1.44 o
  -3   0   4      477.00      521.76      7.13 o
  -2   0   4     1735.91     1859.88     42.77 o
  -1   0   4      760.63      768.64     12.82 o
   0   0   4     3305.90     3247.09     82.08 o
   1   0   4     2520.07     2551.40     43.32 o
   2   0   4      128.73      144.65      1.16 o
   3   0   4       12.12       11.95      0.15 o
   4   0   4      129.08      131.41      1.01 o
   5   0   4       19.29       19.31      0.20 o
   6   0   4        1.20        1.53      0.14 o
   7   0   4       67.21       67.15      0.83 o
   8   0   4        6.77        6.99      0.18 o
   9   0   4       12.81       13.86      0.32 o
  -9   1   4        3.80        4.53      0.17 o
  -8   1   4        2.46        3.37      0.14 o
  -7   1   4        0.20        0.40      0.06 o
  -6   1   4       19.87       16.65      0.22 o
  -5   1   4       99.39       99.32      0.94 o
  -4   1   4       19.39       17.45      0.18 o
  -3   1   4      482.49      488.85      5.08 o
  -2   1   4        6.26        2.29      0.13 o
  -1   1   4      251.02      271.85      3.26 o
   0   1   4      519.15      574.05     13.70 o
   1   1   4      752.28     1464.35     34.54 o
   2   1   4        8.42       12.25      0.17 o
   3   1   4        1.19        0.81      0.08 o
   4   1   4        2.50        2.47      0.07 o
   5   1   4       84.48       77.27      0.67 o
   6   1   4       29.77       27.15      0.29 o
   7   1   4       33.40       32.16      0.49 o
   8   1   4       34.16       36.07      0.57 o
   9   1   4        2.89        2.96      0.19 o
  -9   2   4        7.13        5.85      0.36 o
  -8   2   4        8.01        7.49      0.19 o
  -7   2   4       22.71       20.84      0.30 o
  -6   2   4        0.43        0.16      0.06 o
  -5   2   4       25.78       21.60      0.25 o
  -4   2   4      283.28      262.58      2.19 o
  -3   2   4       33.96       30.00      0.28 o
  -2   2   4      698.38      682.35     11.42 o
  -1   2   4       12.64       12.19      0.14 o
   1   2   4     2636.78     2565.74     58.75 o
   2   2   4      285.95      304.53      2.71 o
   3   2   4        0.21        0.10      0.05 o
   4   2   4       44.03       46.66      0.50 o
   5   2   4       65.33       69.09      0.70 o
   6   2   4       39.80       36.14      0.59 o
   7   2   4        1.35        1.37      0.08 o
   8   2   4       31.24       32.11      0.51 o
   9   2   4       10.97       10.29      0.42 o
  10   2   4        5.94        6.13      0.25 o
  -8   3   4        0.00       -0.02      0.15 o
  -7   3   4       29.12       30.27      0.56 o
  -6   3   4       26.77       25.96      0.35 o
  -5   3   4       58.17       62.38      0.70 o
  -4   3   4      128.18      132.39      1.15 o
  -3   3   4       18.01       17.87      0.21 o
  -2   3   4      334.20      349.66      2.89 o
  -1   3   4      193.04      187.02      1.49 o
   0   3   4      713.25      779.83     13.10 o
   1   3   4       24.63       24.54      0.29 o
   2   3   4       27.34       26.09      0.33 o
   3   3   4     2301.49     2327.89     37.95 o
   4   3   4      119.75      112.62      1.03 o
   5   3   4       16.25       18.70      0.27 o
   6   3   4       35.23       38.04      0.46 o
   7   3   4       15.11       16.61      0.35 o
   8   3   4        0.64        0.48      0.15 o
   9   3   4        0.34        0.35      0.11 o
  10   3   4        3.34        4.09      0.51 o
  -8   4   4        0.14        0.48      0.24 o
  -7   4   4        0.00        0.00      0.17 o
  -6   4   4       13.15       12.12      0.26 o
  -5   4   4        1.43        2.34      0.10 o
  -4   4   4        9.84        9.32      0.16 o
  -3   4   4      436.19      421.70      3.24 o
  -2   4   4       25.78       29.29      0.27 o
  -1   4   4       37.17       28.69      0.28 o
   0   4   4       60.78       76.05      0.65 o
   1   4   4     1634.27     1664.72     38.70 o
   3   4   4      190.97      193.16      1.57 o
   4   4   4        0.75        0.22      0.08 o
   5   4   4        2.21        3.01      0.17 o
   6   4   4       44.35       44.42      0.68 o
   7   4   4       19.77       20.47      0.35 o
   8   4   4       30.48       30.11      0.45 o
   9   4   4        5.51        5.14      0.19 o
  10   4   4        0.01       -0.11      0.11 o
  -7   5   4        0.09        0.12      0.22 o
  -6   5   4        0.09        0.02      0.18 o
  -5   5   4       37.15       36.18      0.50 o
  -4   5   4        1.99        1.98      0.11 o
  -3   5   4        8.83        6.21      0.22 o
  -2   5   4        0.03        0.08      0.06 o
  -1   5   4       62.87       71.58      0.60 o
   0   5   4       10.03       15.28      0.17 o
   1   5   4       14.20       14.89      0.17 o
   2   5   4      110.35      115.38      0.92 o
   3   5   4       57.74       58.54      0.50 o
   4   5   4      226.99      249.51      1.90 o
   5   5   4       28.89       26.50      0.32 o
   6   5   4        0.04       -0.06      0.07 o
   7   5   4        0.44        0.52      0.08 o
   8   5   4        9.82        7.95      0.32 o
   9   5   4       13.29       13.01      0.62 o
  10   5   4        2.78        2.56      0.33 o
  -7   6   4        4.42        5.47      0.70 o
  -6   6   4        5.66        6.54      0.42 o
  -5   6   4        7.36        7.64      0.19 o
  -4   6   4        1.18        0.66      0.08 o
  -3   6   4       92.61       91.07      0.91 o
  -2   6   4      232.55      238.74      1.81 o
  -1   6   4       52.00       54.08      0.48 o
   0   6   4       12.07        9.60      0.16 o
   1   6   4      412.37      450.08      3.53 o
   2   6   4       31.43       27.33      0.33 o
   3   6   4      179.23      182.00      1.92 o
   4   6   4        0.69        1.28      0.08 o
   5   6   4       64.39       63.06      0.59 o
   6   6   4        3.21        4.14      0.28 o
   7   6   4        8.37        7.35      0.30 o
   8   6   4       10.91       12.38      0.29 o
   9   6   4        0.05       -0.09      0.09 o
  10   6   4        0.28        0.37      0.15 o
  -6   7   4        0.28       -0.20      0.23 o
  -5   7   4        0.62        0.55      0.11 o
  -4   7   4        0.75        0.90      0.08 o
  -3   7   4        4.23        3.14      0.14 o
  -2   7   4        4.96        4.97      0.19 o
  -1   7   4       40.99       30.19      0.35 o
   0   7   4      193.26      186.06      1.77 o
   1   7   4      465.83      454.13      3.62 o
   2   7   4       31.10       30.83      0.33 o
   3   7   4     1168.42     1108.37     19.87 o
   4   7   4      131.03      131.73      1.22 o
   5   7   4       65.97       59.75      0.57 o
   6   7   4       12.37       12.85      0.57 o
   7   7   4       35.32       33.26      0.73 o
   8   7   4        0.94        0.51      0.09 o
   9   7   4        0.48        0.41      0.19 o
  10   7   4        0.08        0.00      0.18 o
  -5   8   4        0.03       -0.08      0.08 o
  -4   8   4       15.12       14.05      0.30 o
  -3   8   4        0.69        0.55      0.14 o
  -2   8   4        3.52        3.77      0.14 o
  -1   8   4       76.86       73.25      0.87 o
   0   8   4        3.48        6.25      0.38 o
   1   8   4       79.32       75.59      0.66 o
   2   8   4        4.26        3.25      0.28 o
   3   8   4       95.15       94.09      0.91 o
   4   8   4       17.84       16.49      0.26 o
   5   8   4       35.84       32.62      0.51 o
   6   8   4       45.53       44.88      0.81 o
   7   8   4        0.87        0.55      0.13 o
   8   8   4        1.88        1.65      0.32 o
   9   8   4        1.93        1.60      0.16 o
  -5   9   4        3.20        3.38      0.22 o
  -4   9   4       24.05       26.39      0.45 o
  -3   9   4       25.63       24.55      0.43 o
  -2   9   4        0.06       -0.06      0.06 o
  -1   9   4        1.23        0.70      0.19 o
   0   9   4       45.40       39.57      0.64 o
   1   9   4       10.66        9.26      0.30 o
   2   9   4       14.64       15.22      0.25 o
   3   9   4      160.71      159.88      1.42 o
   4   9   4       21.26       23.16      0.37 o
   5   9   4        0.01        0.12      0.11 o
   6   9   4        1.29        0.74      0.10 o
   7   9   4        5.77        5.60      0.24 o
   8   9   4        4.45        2.69      0.33 o
   9   9   4        1.21        1.24      0.45 o
  -4  10   4        1.03        1.00      0.15 o
  -3  10   4        0.05        0.05      0.09 o
  -2  10   4        1.16        1.23      0.12 o
  -1  10   4       28.75       27.99      0.41 o
   0  10   4       64.06       58.00      0.91 o
   1  10   4        0.09        0.02      0.12 o
   2  10   4        5.78        4.68      0.24 o
   3  10   4        5.54        5.81      0.20 o
   4  10   4       61.52       63.48      0.72 o
   5  10   4       30.47       29.18      0.66 o
   6  10   4       15.42       14.76      0.69 o
   7  10   4        1.12        1.29      0.11 o
   8  10   4        1.14        2.09      0.20 o
   9  10   4        0.00        0.15      0.23 o
  -2  11   4        8.72        8.62      0.31 o
  -1  11   4        3.86        4.76      0.32 o
   0  11   4        2.88        3.77      0.46 o
   1  11   4        5.19        5.58      0.26 o
   2  11   4        0.42        0.40      0.09 o
   3  11   4       35.17       38.16      0.60 o
   4  11   4        3.30        2.73      0.22 o
   5  11   4        3.25        3.77      0.34 o
   6  11   4        3.84        4.75      0.31 o
   7  11   4        3.72        2.36      0.22 o
   8  11   4       13.07       12.19      0.52 o
  -1  12   4       21.11       25.12      0.54 o
   0  12   4        1.31        1.83      0.17 o
   1  12   4       14.65       14.83      0.54 o
   2  12   4        9.50       10.80      0.30 o
   3  12   4       13.86       14.63      0.40 o
   4  12   4        0.01       -0.04      0.17 o
   5  12   4        2.64        2.50      0.17 o
   6  12   4       17.84       18.39      1.35 o
   7  12   4        1.18        0.84      0.22 o
   1  13   4       10.21       14.23      0.75 o
   3  13   4       12.44       12.77      0.52 o
   4  13   4        7.38        6.57      0.38 o
   5  13   4        0.00       -0.25      0.25 o
  -5 -12   5        0.45        0.54      0.14 o
  -4 -12   5       10.32       11.86      0.40 o
  -3 -12   5        1.80        2.14      0.25 o
  -2 -12   5       12.18       13.05      0.56 o
  -1 -12   5        1.27        1.45      0.25 o
  -7 -11   5        0.75        0.51      0.17 o
  -6 -11   5        2.06        2.27      0.21 o
  -5 -11   5        0.32        0.27      0.13 o
  -4 -11   5        0.98        0.89      0.20 o
  -3 -11   5        6.97        7.83      0.42 o
  -2 -11   5       12.04       12.43      0.35 o
  -1 -11   5        0.04        0.01      0.11 o
   0 -11   5        0.02       -0.09      0.17 o
   1 -11   5        1.42        0.57      0.29 o
  -8 -10   5        0.65        0.65      0.23 o
  -7 -10   5        0.05        0.01      0.14 o
  -6 -10   5        6.63        5.09      0.26 o
  -5 -10   5        1.65        1.67      0.25 o
  -4 -10   5        5.97        7.18      0.28 o
  -3 -10   5       15.53       17.33      0.34 o
  -2 -10   5       36.12       37.81      0.53 o
  -1 -10   5       12.84       12.74      0.44 o
   0 -10   5        0.02       -0.13      0.13 o
   1 -10   5        0.51        0.27      0.09 o
   2 -10   5       14.99       17.03      0.44 o
  -8  -9   5        0.06        0.13      0.30 o
  -7  -9   5        0.34        0.20      0.18 o
  -6  -9   5        3.84        3.74      0.20 o
  -5  -9   5       70.61       68.84      0.92 o
  -4  -9   5       31.95       36.43      0.52 o
  -3  -9   5       21.30       22.31      0.44 o
  -2  -9   5        0.00       -0.06      0.14 o
  -1  -9   5      130.57      125.30      1.32 o
   0  -9   5        7.67        7.13      0.24 o
   1  -9   5        5.60        5.43      0.19 o
   2  -9   5        2.98        3.78      0.16 o
   3  -9   5        0.03        0.07      0.11 o
   4  -9   5        0.50        0.86      0.13 o
  -9  -8   5        1.41        1.34      0.22 o
  -8  -8   5        0.48        0.79      0.27 o
  -7  -8   5       19.71       20.83      0.36 o
  -6  -8   5        0.09        0.00      0.09 o
  -5  -8   5        0.80        0.83      0.15 o
  -4  -8   5       14.94       16.71      0.44 o
  -3  -8   5       58.20       57.42      0.70 o
  -2  -8   5      191.12      192.51      2.46 o
  -1  -8   5      111.00      118.90      1.23 o
   0  -8   5        7.68        7.52      0.24 o
   1  -8   5        0.13       -0.10      0.10 o
   2  -8   5        1.25        1.32      0.09 o
   3  -8   5       12.89       14.95      0.34 o
   4  -8   5        4.65        4.39      0.28 o
   5  -8   5        2.15        1.64      0.12 o
  -9  -7   5        0.19        0.42      0.13 o
  -8  -7   5        0.48        0.73      0.13 o
  -7  -7   5        2.59        2.29      0.37 o
  -6  -7   5       53.75       50.70      0.56 o
  -5  -7   5        4.67        4.32      0.19 o
  -4  -7   5      184.71      176.73      1.61 o
  -3  -7   5        0.03        0.06      0.06 o
  -2  -7   5       83.17       81.22      0.80 o
  -1  -7   5        6.37        5.17      0.54 o
   0  -7   5      560.73      549.54      4.92 o
   1  -7   5       58.71       62.36      0.86 o
   2  -7   5        1.73        1.67      0.17 o
   3  -7   5        0.39        0.34      0.13 o
   4  -7   5        0.02        0.07      0.08 o
   5  -7   5        1.60        2.47      0.18 o
  -9  -6   5        0.65        0.49      0.13 o
  -8  -6   5       22.81       21.07      0.48 o
  -7  -6   5        7.58        5.74      0.20 o
  -6  -6   5        0.26        0.40      0.09 o
  -5  -6   5       43.51       41.99      0.45 o
  -4  -6   5       29.08       31.04      0.40 o
  -3  -6   5       34.25       32.85      0.34 o
  -2  -6   5       20.04       17.38      0.30 o
  -1  -6   5      109.07      106.26      0.88 o
   0  -6   5        8.06        7.02      0.14 o
   1  -6   5       21.50       18.63      0.49 o
   2  -6   5       96.00       91.59      0.94 o
   3  -6   5        9.43       11.80      0.39 o
   4  -6   5        0.28        0.44      0.12 o
   5  -6   5        0.85        0.79      0.09 o
   6  -6   5       17.88       16.51      0.46 o
  -9  -5   5        0.07        0.00      0.08 o
  -8  -5   5        1.11        1.38      0.11 o
  -7  -5   5        3.04        3.07      0.13 o
  -6  -5   5        1.37        1.37      0.15 o
  -5  -5   5      103.92      101.27      0.87 o
  -4  -5   5       19.22       18.51      0.24 o
  -3  -5   5      177.88      177.62      1.40 o
  -2  -5   5       81.37       83.91      0.72 o
  -1  -5   5      631.32      649.27      5.69 o
   0  -5   5      120.17      109.86      0.95 o
   1  -5   5        8.95       11.23      0.16 o
   2  -5   5       65.31       67.77      0.68 o
   3  -5   5       37.47       37.40      0.44 o
   4  -5   5        2.14        2.57      0.19 o
   5  -5   5        3.17        3.14      0.16 o
   6  -5   5        0.39        0.15      0.11 o
   7  -5   5        5.61        8.45      0.66 o
  -9  -4   5       10.84       12.77      0.53 o
  -8  -4   5        7.22        8.28      0.19 o
  -7  -4   5       16.25       13.81      0.30 o
  -6  -4   5      119.07      118.43      1.03 o
  -5  -4   5       60.49       58.79      0.55 o
  -4  -4   5       27.64       29.34      0.29 o
  -3  -4   5        9.43        8.22      0.13 o
  -2  -4   5      392.11      393.11      3.21 o
  -1  -4   5       78.21      101.50      0.82 o
   0  -4   5      217.93      220.13      1.69 o
   1  -4   5        9.06        6.56      0.13 o
   2  -4   5      253.51      255.88      1.94 o
   3  -4   5       17.50       15.20      0.19 o
   4  -4   5       51.78       57.22      0.62 o
   5  -4   5       43.23       43.47      0.57 o
   6  -4   5        1.54        1.98      0.13 o
   7  -4   5        1.09        0.97      0.23 o
  -9  -3   5        0.30        0.24      0.16 o
  -8  -3   5       14.76       11.14      0.24 o
  -7  -3   5        0.01        0.30      0.07 o
  -6  -3   5        1.59        1.26      0.09 o
  -5  -3   5       12.02       13.01      0.18 o
  -4  -3   5        5.28        4.54      0.10 o
  -3  -3   5        3.16        2.40      0.08 o
  -2  -3   5      150.79      153.00      1.23 o
  -1  -3   5      314.17      328.66      2.90 o
   0  -3   5      577.53      602.15      8.32 o
   1  -3   5      155.94      182.49      1.58 o
   2  -3   5       16.92       13.48      0.21 o
   3  -3   5       51.88       45.99      0.41 o
   4  -3   5       72.22       65.71      0.69 o
   5  -3   5       76.81       76.49      0.84 o
   6  -3   5        2.30        2.06      0.13 o
   7  -3   5        3.51        2.90      0.19 o
   8  -3   5        1.98        2.65      0.26 o
  -9  -2   5       25.43       30.33      0.55 o
  -8  -2   5       54.00       49.22      0.51 o
  -7  -2   5       10.39       10.49      0.18 o
  -6  -2   5      217.24      209.57      1.71 o
  -5  -2   5      184.45      180.24      1.47 o
  -4  -2   5      168.81      171.84      1.32 o
  -3  -2   5        7.82        7.42      0.13 o
  -2  -2   5        4.38        4.08      0.12 o
  -1  -2   5       72.90       50.76      0.43 o
   0  -2   5       83.17       79.02      0.64 o
   1  -2   5      112.99      123.98      0.97 o
   2  -2   5       51.63       72.54      0.63 o
   3  -2   5        3.55        3.81      0.09 o
   4  -2   5      124.17      110.12      0.87 o
   5  -2   5       68.68       68.76      0.71 o
   6  -2   5       43.85       39.46      0.50 o
   7  -2   5        4.16        3.60      0.17 o
   8  -2   5        0.88        0.81      0.08 o
  -9  -1   5        0.61        0.64      0.12 o
  -8  -1   5        4.22        4.14      0.20 o
  -7  -1   5        5.34        7.81      0.20 o
  -6  -1   5      233.00      229.88      1.98 o
  -5  -1   5       10.92       10.33      0.29 o
  -4  -1   5      971.79     1006.84     16.92 o
  -3  -1   5       22.36       16.78      0.23 o
  -2  -1   5       22.55       19.14      0.21 o
  -1  -1   5        5.39       10.19      0.25 o
   0  -1   5       48.26       41.44      0.37 o
   1  -1   5      286.72      319.25      2.66 o
   2  -1   5       23.46       35.81      0.34 o
   3  -1   5       49.22       42.10      0.38 o
   4  -1   5        2.48        1.56      0.06 o
   5  -1   5      170.93      154.16      1.45 o
   6  -1   5       14.98       16.47      0.25 o
   7  -1   5        9.52        8.76      0.21 o
   8  -1   5        0.24        0.14      0.10 o
   9  -1   5        0.39       -0.04      0.10 o
  -9   0   5        0.10       -0.09      0.15 o
  -8   0   5        2.68        2.84      0.23 o
  -7   0   5        9.92        7.05      0.24 o
  -6   0   5       33.75       24.95      0.35 o
  -5   0   5       14.15       11.26      0.23 o
  -4   0   5       17.41       21.75      0.26 o
  -3   0   5        1.55        0.32      0.08 o
  -2   0   5        0.08        0.15      0.05 o
  -1   0   5      380.53      389.84      4.11 o
   0   0   5      469.42      446.75     11.03 o
   1   0   5      164.34      167.44      1.35 o
   2   0   5     2878.00     2912.58     47.16 o
   3   0   5        2.74        3.72      0.10 o
   4   0   5       10.48        9.49      0.13 o
   5   0   5      285.45      267.56      2.10 o
   6   0   5       16.83       13.94      0.28 o
   7   0   5       17.27       16.45      0.26 o
   8   0   5        2.28        2.60      0.19 o
   9   0   5        0.22        0.14      0.08 o
  -9   1   5        1.23        1.84      0.14 o
  -8   1   5        1.18        1.27      0.08 o
  -7   1   5        0.16        0.34      0.11 o
  -6   1   5        0.28       -0.04      0.06 o
  -5   1   5        2.45        2.57      0.09 o
  -4   1   5      258.55      252.79      2.30 o
  -3   1   5       97.23       88.80      0.81 o
  -2   1   5      349.13      334.99      4.59 o
  -1   1   5      175.05      179.39      1.43 o
   0   1   5      283.75      337.40      4.05 o
   1   1   5       57.56       64.21      0.59 o
   2   1   5      372.20      373.11      3.96 o
   3   1   5       20.74       17.43      0.20 o
   4   1   5       52.36       67.41      0.59 o
   5   1   5       22.17       18.84      0.20 o
   6   1   5       15.61       14.57      0.24 o
   7   1   5       92.48       95.90      1.39 o
   8   1   5        9.66        9.57      0.31 o
   9   1   5        1.50        1.27      0.26 o
  -9   2   5       11.20       13.79      0.88 o
  -8   2   5        0.71        0.37      0.11 o
  -7   2   5       18.02       19.06      0.29 o
  -6   2   5       64.16       52.06      0.59 o
  -5   2   5       29.05       30.49      0.33 o
  -4   2   5       59.57       58.78      0.49 o
  -3   2   5      203.57      216.18      1.71 o
  -2   2   5       64.57       74.85      0.60 o
  -1   2   5      175.77      182.64      1.38 o
   0   2   5        1.06        0.41      0.03 o
   1   2   5     1388.26     1805.48     58.88 o
   2   2   5      945.05     1061.86     25.08 o
   3   2   5      684.85      739.96     20.53 o
   4   2   5       21.93       17.12      0.35 o
   5   2   5       43.20       39.94      0.42 o
   6   2   5       32.97       33.18      0.55 o
   7   2   5        0.61        0.27      0.11 o
   8   2   5        0.48        0.77      0.13 o
   9   2   5        4.29        4.28      0.25 o
  -8   3   5        5.02        4.50      0.34 o
  -7   3   5       32.10       38.11      0.83 o
  -6   3   5       68.65       67.20      0.76 o
  -5   3   5        5.92        6.83      0.14 o
  -4   3   5      110.74      102.80      0.86 o
  -3   3   5       85.08       87.67      0.73 o
  -2   3   5       20.97       22.23      0.22 o
  -1   3   5      396.46      400.43      4.66 o
   0   3   5        0.50        1.34      0.07 o
   1   3   5      263.86      276.56      2.49 o
   2   3   5      809.90      812.53     13.81 o
   3   3   5      170.74      187.22      1.84 o
   4   3   5     1121.20     1092.82     26.05 o
   5   3   5       14.99       20.05      0.39 o
   6   3   5        7.89        9.40      0.24 o
   7   3   5        0.06       -0.05      0.08 o
   8   3   5       45.65       46.49      0.67 o
   9   3   5        1.91        1.03      0.18 o
  -8   4   5        6.11        6.66      0.40 o
  -7   4   5        1.89        2.70      0.13 o
  -6   4   5        9.28        8.75      0.18 o
  -5   4   5        3.23        3.62      0.12 o
  -4   4   5      127.85      131.48      1.24 o
  -3   4   5      109.36      111.23      0.93 o
  -2   4   5       13.28       11.44      0.14 o
  -1   4   5        2.41        1.48      0.06 o
   0   4   5      264.47      295.40      2.21 o
   1   4   5       43.44       53.24      0.50 o
   2   4   5      233.17      230.41      2.24 o
   3   4   5        6.42        4.81      0.14 o
   4   4   5       76.52       79.23      0.82 o
   5   4   5        0.07        0.35      0.06 o
   6   4   5       21.18       22.26      0.54 o
   7   4   5       18.55       17.50      0.32 o
   8   4   5        0.14        0.57      0.09 o
   9   4   5        0.24        0.39      0.18 o
  10   4   5        3.52        2.38      0.60 o
  -7   5   5       17.59       21.87      0.63 o
  -6   5   5        0.94        0.67      0.08 o
  -5   5   5       36.84       37.69      0.47 o
  -4   5   5      166.21      167.48      1.56 o
  -3   5   5      127.05      127.44      1.06 o
  -2   5   5      163.87      159.45      1.29 o
  -1   5   5        0.08        0.49      0.05 o
   0   5   5       86.24       95.21      0.80 o
   1   5   5        3.79        3.82      0.26 o
   2   5   5       40.40       41.37      0.44 o
   3   5   5      140.88      151.98      1.31 o
   4   5   5       91.38      105.04      0.86 o
   5   5   5      187.80      185.41      1.66 o
   6   5   5       14.45       15.05      0.42 o
   7   5   5       48.43       45.18      0.62 o
   8   5   5       29.10       29.36      0.54 o
   9   5   5        9.29        8.50      0.35 o
  10   5   5        0.43        0.42      0.24 o
  -7   6   5       11.43       12.34      0.50 o
  -6   6   5        1.48        0.75      0.11 o
  -5   6   5        0.00        0.07      0.06 o
  -4   6   5       19.51       19.02      0.32 o
  -3   6   5      321.46      321.76      2.71 o
  -2   6   5      110.92      112.14      1.02 o
  -1   6   5       86.10       86.06      0.71 o
   0   6   5       37.98       45.28      0.50 o
   1   6   5      186.13      165.47      1.30 o
   2   6   5       48.00       60.61      0.53 o
   3   6   5       14.89       14.57      0.20 o
   4   6   5       21.74       22.53      0.31 o
   5   6   5       24.88       20.77      0.35 o
   6   6   5       21.36       21.39      0.45 o
   7   6   5        0.08        0.09      0.11 o
   8   6   5        4.63        5.39      0.34 o
   9   6   5        2.23        1.29      0.15 o
  10   6   5        5.82        6.54      0.57 o
  -6   7   5        1.99        1.19      0.16 o
  -5   7   5        0.72        0.49      0.09 o
  -4   7   5       49.44       51.43      0.63 o
  -3   7   5      120.77      119.69      1.26 o
  -2   7   5       74.94       76.50      0.74 o
  -1   7   5        2.86        2.59      0.20 o
   0   7   5       58.25       66.17      0.61 o
   1   7   5      509.53      484.22      3.61 o
   2   7   5      112.10      118.92      0.97 o
   3   7   5       27.24       23.21      0.38 o
   4   7   5       98.13       99.87      0.89 o
   5   7   5       21.39       20.02      0.32 o
   6   7   5       10.68       10.43      0.35 o
   7   7   5       13.85       14.18      0.32 o
   8   7   5       14.28       15.16      0.41 o
   9   7   5        8.29        8.86      0.51 o
  -5   8   5        4.85        4.12      0.19 o
  -4   8   5       13.15       12.50      0.28 o
  -3   8   5       29.35       29.00      0.44 o
  -2   8   5        0.97        0.86      0.08 o
  -1   8   5      341.80      323.53      3.00 o
   0   8   5       17.00       17.76      0.29 o
   1   8   5        1.12        0.62      0.07 o
   2   8   5        0.68        0.64      0.07 o
   3   8   5      657.78      638.18      5.33 o
   4   8   5       82.80       82.22      0.84 o
   5   8   5       28.39       30.56      0.35 o
   6   8   5        0.20       -0.10      0.10 o
   7   8   5        0.36        0.43      0.14 o
   8   8   5        3.59        2.60      0.45 o
   9   8   5        0.45        0.73      0.18 o
  -4   9   5        6.85        7.17      0.24 o
  -3   9   5       64.53       65.90      0.88 o
  -2   9   5       63.89       60.30      0.88 o
  -1   9   5       32.56       28.71      0.39 o
   0   9   5        4.40        2.55      0.17 o
   1   9   5        4.75        5.89      0.18 o
   2   9   5       50.80       52.14      0.62 o
   3   9   5       22.13       20.38      0.36 o
   4   9   5      180.01      179.42      1.53 o
   5   9   5        0.48        0.26      0.16 o
   6   9   5        2.17        1.66      0.15 o
   7   9   5        0.08       -0.16      0.19 o
   8   9   5       11.49       10.66      0.34 o
   9   9   5        0.33       -0.08      0.16 o
  -3  10   5        2.14        2.55      0.22 o
  -2  10   5        5.05        5.51      0.24 o
  -1  10   5        9.22        9.15      0.33 o
   0  10   5       21.91       21.15      0.38 o
   1  10   5       37.70       39.38      0.65 o
   2  10   5        0.38       -0.01      0.11 o
   3  10   5       44.41       42.39      0.61 o
   4  10   5        6.92        6.99      0.33 o
   5  10   5      133.37      134.73      1.45 o
   6  10   5       43.31       44.66      0.80 o
   7  10   5        0.00       -0.06      0.13 o
   8  10   5        2.40        3.71      0.26 o
  -2  11   5        1.12        1.22      0.16 o
  -1  11   5        1.36        0.78      0.10 o
   0  11   5        9.39        8.52      0.37 o
   1  11   5        2.09        2.61      0.15 o
   2  11   5        0.20        0.15      0.17 o
   3  11   5       16.25       17.67      0.37 o
   4  11   5       16.24       15.24      0.34 o
   5  11   5        4.14        4.10      0.35 o
   6  11   5        3.91        3.93      0.37 o
   7  11   5        4.62        3.43      0.35 o
   8  11   5        5.25        4.08      0.34 o
  -1  12   5       31.56       38.98      0.80 o
   0  12   5        2.04        2.00      0.24 o
   1  12   5        4.50        5.06      0.25 o
   2  12   5        3.65        4.31      0.34 o
   3  12   5       13.61       16.76      0.54 o
   4  12   5        1.84        1.36      0.23 o
   5  12   5        0.04       -0.09      0.18 o
   6  12   5        2.18        1.71      0.20 o
   7  12   5        5.52        6.97      0.57 o
   2  13   5        0.14        0.12      0.27 o
   3  13   5        2.75        2.71      0.24 o
   4  13   5       11.72       10.94      0.44 o
   5  13   5        3.77        2.23      0.20 o
  -6 -11   6        8.68        9.06      0.34 o
  -5 -11   6        6.09        6.73      0.33 o
  -4 -11   6        3.62        3.05      0.27 o
  -3 -11   6        7.07        7.27      0.28 o
  -2 -11   6        3.13        1.83      0.18 o
  -1 -11   6        3.94        3.45      0.33 o
   0 -11   6        0.00        0.16      0.20 o
  -7 -10   6        0.38        0.35      0.14 o
  -6 -10   6       10.01       10.00      0.40 o
  -5 -10   6       11.59        9.53      0.32 o
  -4 -10   6        2.09        1.98      0.29 o
  -3 -10   6       13.66       13.32      0.31 o
  -2 -10   6        0.65        0.22      0.18 o
  -1 -10   6       46.86       47.70      0.68 o
   0 -10   6       30.11       32.18      0.69 o
   1 -10   6        2.81        2.23      0.18 o
   2 -10   6        6.83        8.86      0.40 o
  -8  -9   6        7.91       10.93      0.70 o
  -7  -9   6        0.28        0.40      0.15 o
  -6  -9   6       15.42       15.74      0.38 o
  -5  -9   6        3.14        4.37      0.30 o
  -4  -9   6      137.34      140.60      1.46 o
  -3  -9   6        0.88        0.75      0.22 o
  -2  -9   6        6.02        5.27      0.32 o
  -1  -9   6        1.09        1.06      0.11 o
   0  -9   6       85.25       85.76      1.45 o
   1  -9   6        4.15        5.08      0.20 o
   2  -9   6        4.83        5.41      0.20 o
   3  -9   6        0.33        0.69      0.16 o
  -8  -8   6       12.11       11.32      0.59 o
  -7  -8   6        1.83        1.19      0.12 o
  -6  -8   6        4.90        4.85      0.22 o
  -5  -8   6       15.37       14.38      0.38 o
  -4  -8   6       21.18       25.85      0.42 o
  -3  -8   6        1.66        1.76      0.17 o
  -2  -8   6      201.01      207.47      2.03 o
  -1  -8   6        2.44        2.47      0.17 o
   0  -8   6       22.64       23.74      0.38 o
   1  -8   6       17.52       18.74      0.35 o
   2  -8   6        0.55        0.72      0.09 o
   3  -8   6        7.67        9.02      0.28 o
   4  -8   6        2.37        2.17      0.23 o
  -9  -7   6        0.02        0.07      0.12 o
  -8  -7   6       14.61       15.00      0.37 o
  -7  -7   6        7.57        8.67      0.26 o
  -6  -7   6       14.31       14.38      0.26 o
  -5  -7   6        0.23        0.18      0.08 o
  -4  -7   6        0.26        0.53      0.07 o
  -3  -7   6        8.83        9.82      0.19 o
  -2  -7   6      126.67      123.76      1.41 o
  -1  -7   6        9.91        9.02      0.53 o
   0  -7   6        2.25        1.18      0.12 o
   1  -7   6       33.59       35.59      0.57 o
   2  -7   6       60.46       59.43      0.79 o
   3  -7   6        1.30        1.57      0.11 o
   4  -7   6        7.76        7.61      0.39 o
   5  -7   6        0.03        0.29      0.12 o
  -9  -6   6        2.30        2.38      0.27 o
  -8  -6   6        1.70        1.49      0.16 o
  -7  -6   6        0.97        0.60      0.15 o
  -6  -6   6       53.26       56.30      0.60 o
  -5  -6   6        9.16        9.12      0.25 o
  -4  -6   6       20.80       19.28      0.32 o
  -3  -6   6       37.21       36.72      0.40 o
  -2  -6   6        1.38        1.50      0.17 o
  -1  -6   6        3.71        4.42      0.17 o
   0  -6   6        0.02       -0.15      0.15 o
   1  -6   6       33.59       30.37      0.45 o
   2  -6   6        1.01        1.01      0.14 o
   3  -6   6       14.63       13.29      0.23 o
   4  -6   6       16.73       18.34      0.39 o
   5  -6   6        1.04        0.69      0.11 o
   6  -6   6       18.82       19.30      0.76 o
  -9  -5   6        0.01        0.13      0.18 o
  -8  -5   6        5.06        5.72      0.22 o
  -7  -5   6        4.74        5.14      0.22 o
  -6  -5   6       27.60       26.92      0.51 o
  -5  -5   6       23.68       22.64      0.37 o
  -4  -5   6        2.19        3.31      0.33 o
  -3  -5   6       27.71       22.47      0.26 o
  -2  -5   6      156.72      166.06      1.49 o
  -1  -5   6        4.18        3.70      0.21 o
   0  -5   6       54.67       61.07      0.55 o
   1  -5   6        0.05       -0.07      0.07 o
   2  -5   6        3.53        3.04      0.14 o
   3  -5   6       84.32       77.55      0.83 o
   4  -5   6       13.23       10.04      0.22 o
   5  -5   6        5.11        5.95      0.20 o
   6  -5   6       17.34       19.54      0.67 o
  -9  -4   6       14.61       15.22      0.67 o
  -8  -4   6        0.03        0.09      0.10 o
  -7  -4   6        2.94        2.54      0.24 o
  -6  -4   6        8.93        7.91      0.18 o
  -5  -4   6      636.81      635.64      4.97 o
  -4  -4   6       60.18       66.27      0.58 o
  -3  -4   6       33.37       29.42      0.32 o
  -2  -4   6      177.67      197.30      1.87 o
  -1  -4   6      114.67      123.78      1.09 o
   0  -4   6       11.30       10.08      0.16 o
   1  -4   6       26.28       23.84      0.44 o
   2  -4   6       48.71       40.20      0.38 o
   3  -4   6      108.17      107.90      1.00 o
   4  -4   6        7.30        6.31      0.34 o
   5  -4   6       38.79       37.42      0.51 o
   6  -4   6       37.50       37.23      0.79 o
   7  -4   6        9.49        9.58      0.39 o
  -9  -3   6        0.02        0.15      0.18 o
  -8  -3   6        8.13        5.07      0.23 o
  -7  -3   6       34.26       33.67      0.57 o
  -6  -3   6       13.10       14.36      0.21 o
  -5  -3   6        5.01        4.20      0.21 o
  -4  -3   6       28.47       26.57      0.28 o
  -3  -3   6       29.96       32.54      0.36 o
  -2  -3   6      211.76      222.04      1.70 o
  -1  -3   6        3.82        1.20      0.07 o
   0  -3   6        1.43        0.47      0.04 o
   1  -3   6       37.80       51.11      0.45 o
   2  -3   6        0.13        0.53      0.05 o
   3  -3   6       30.34       27.27      0.32 o
   4  -3   6       58.61       48.78      0.54 o
   5  -3   6        0.82        1.10      0.17 o
   6  -3   6       18.50       17.78      0.30 o
   7  -3   6        0.09       -0.07      0.12 o
   8  -3   6        3.98        3.68      0.19 o
  -9  -2   6        0.02        0.00      0.20 o
  -8  -2   6      100.09      100.13      1.53 o
  -7  -2   6        0.03        0.42      0.29 o
  -6  -2   6      156.88      145.91      2.02 o
  -5  -2   6      109.62      101.56      0.99 o
  -4  -2   6      132.83      138.79      1.25 o
  -3  -2   6      194.17      175.70      1.49 o
  -2  -2   6       24.38       23.37      0.36 o
  -1  -2   6        9.61       11.61      0.14 o
   0  -2   6      198.47      219.73      1.73 o
   1  -2   6      156.72      151.37      1.18 o
   2  -2   6      174.85      164.13      1.35 o
   3  -2   6        0.84        0.48      0.04 o
   4  -2   6       77.04       85.09      0.80 o
   5  -2   6       14.61       12.10      0.26 o
   6  -2   6       12.91       13.20      0.24 o
   7  -2   6        0.25        0.35      0.13 o
   8  -2   6        0.49        0.49      0.08 o
  -9  -1   6        0.18        0.52      0.28 o
  -8  -1   6        8.15        9.12      0.34 o
  -7  -1   6        3.45        4.48      0.33 o
  -6  -1   6       84.77       96.87      1.15 o
  -5  -1   6       71.33       70.16      0.89 o
  -4  -1   6       13.19       15.88      0.25 o
  -3  -1   6      525.99      520.58      5.50 o
  -2  -1   6        0.01        0.48      0.07 o
   0  -1   6      585.60      556.27      9.71 o
   1  -1   6      217.64      231.97      1.76 o
   2  -1   6      229.04      248.53      1.99 o
   3  -1   6       52.77       50.95      0.52 o
   4  -1   6       16.67       13.00      0.20 o
   5  -1   6        0.13        0.43      0.10 o
   6  -1   6        6.91        4.44      0.18 o
   7  -1   6        8.50        8.34      0.23 o
   8  -1   6        0.30        0.15      0.08 o
  -9   0   6        0.03       -0.24      0.24 o
  -8   0   6        0.08        0.39      0.11 o
  -7   0   6       17.66       18.22      0.36 o
  -6   0   6       21.39       14.98      0.30 o
  -5   0   6       49.64       45.23      0.52 o
  -4   0   6        0.71        1.03      0.21 o
  -3   0   6        0.13       -0.04      0.06 o
  -2   0   6        1.75        5.77      0.11 o
  -1   0   6        6.61        4.87      0.09 o
   0   0   6       88.49       94.41      0.83 o
   1   0   6        3.96        3.83      0.12 o
   2   0   6        0.87        0.89      0.09 o
   3   0   6      680.20      660.64     15.98 o
   4   0   6       17.37       18.12      0.20 o
   5   0   6      144.65      147.21      1.30 o
   6   0   6      123.10      112.10      1.13 o
   7   0   6       10.78       13.04      0.22 o
   8   0   6        5.02        5.14      0.20 o
   9   0   6        0.16        0.23      0.10 o
  -9   1   6        0.65        0.32      0.24 o
  -8   1   6        0.35       -0.02      0.12 o
  -7   1   6       18.57       18.25      0.39 o
  -6   1   6        5.27        8.01      0.21 o
  -5   1   6        0.04        0.19      0.07 o
  -4   1   6       19.36       19.98      0.27 o
  -3   1   6      271.51      299.00      2.70 o
  -2   1   6       33.05       34.26      0.38 o
  -1   1   6       49.64       58.19      0.52 o
   0   1   6       85.51       74.46      0.65 o
   1   1   6      972.16     1013.58     17.01 o
   2   1   6       41.18       46.90      0.43 o
   3   1   6      206.22      202.50      1.54 o
   4   1   6       35.30       30.15      0.29 o
   5   1   6      105.12      110.41      1.00 o
   6   1   6        6.22        6.47      0.16 o
   7   1   6       25.08       27.05      0.61 o
   8   1   6       35.43       37.71      0.61 o
   9   1   6        1.21        1.08      0.14 o
  -8   2   6       10.08        9.36      0.21 o
  -7   2   6        1.58        2.29      0.11 o
  -6   2   6       13.90       16.41      0.27 o
  -5   2   6        4.82        3.66      0.12 o
  -4   2   6        0.81        1.16      0.07 o
  -3   2   6        1.26        0.77      0.05 o
  -2   2   6       88.90       96.25      0.90 o
  -1   2   6      948.85      957.24     16.10 o
   0   2   6      670.39      724.24     12.40 o
   1   2   6      297.08      325.52      2.53 o
   2   2   6      168.90      149.79      1.27 o
   3   2   6       21.10       22.32      0.23 o
   4   2   6       27.74       23.93      0.24 o
   5   2   6        3.86        4.03      0.14 o
   6   2   6        0.26       -0.02      0.13 o
   7   2   6       14.07       13.37      0.43 o
   8   2   6        0.58        0.74      0.20 o
   9   2   6        0.03        0.00      0.16 o
  -8   3   6        5.89        5.65      0.18 o
  -7   3   6        0.23        0.12      0.07 o
  -6   3   6       63.39       61.15      0.71 o
  -5   3   6       11.94       12.69      0.25 o
  -4   3   6        9.32       11.26      0.16 o
  -3   3   6      284.13      262.94      2.42 o
  -2   3   6       20.78       24.23      0.25 o
  -1   3   6      110.18      102.71      0.86 o
   0   3   6      109.80      111.95      0.89 o
   1   3   6     1367.87     1828.95     57.37 o
   2   3   6      108.08      110.46      0.90 o
   3   3   6       12.03        7.88      0.12 o
   4   3   6        4.36        3.63      0.19 o
   5   3   6       58.08       56.67      0.59 o
   6   3   6       28.35       27.30      0.48 o
   7   3   6       34.32       33.72      0.51 o
   8   3   6       48.22       50.02      1.14 o
   9   3   6        6.37        7.96      0.37 o
  -8   4   6        1.44        1.46      0.23 o
  -7   4   6        3.87        3.48      0.20 o
  -6   4   6        4.50        4.37      0.15 o
  -5   4   6        0.30        0.33      0.12 o
  -4   4   6      195.91      189.56      1.63 o
  -3   4   6       66.47       60.24      0.51 o
  -2   4   6       12.16       13.02      0.16 o
  -1   4   6       34.52       31.25      0.30 o
   0   4   6      161.81      150.92      1.29 o
   1   4   6       28.04       35.48      0.35 o
   2   4   6        5.12        9.66      0.21 o
   3   4   6       10.52        7.36      0.12 o
   4   4   6       18.83       23.97      0.32 o
   5   4   6       82.50       74.75      0.82 o
   6   4   6        3.66        3.45      0.17 o
   7   4   6        4.91        5.27      0.25 o
   8   4   6        3.38        2.92      0.17 o
   9   4   6        1.76        1.92      0.29 o
  -7   5   6        8.13       10.15      0.23 o
  -6   5   6        5.03        5.66      0.16 o
  -5   5   6       14.89       15.20      0.25 o
  -4   5   6       61.10       63.17      0.70 o
  -3   5   6      275.41      270.68      2.30 o
  -2   5   6       88.17       84.43      0.70 o
  -1   5   6       27.59       28.55      0.42 o
   0   5   6        1.02        0.46      0.05 o
   1   5   6      614.65      658.74      8.68 o
   2   5   6       83.07       91.19      1.56 o
   3   5   6       18.06       20.84      0.35 o
   4   5   6        1.19        0.55      0.08 o
   5   5   6        0.10        0.41      0.07 o
   6   5   6       32.70       33.56      0.48 o
   7   5   6       23.98       23.64      0.41 o
   8   5   6       13.13       14.31      0.51 o
   9   5   6       10.75       11.81      0.36 o
  -6   6   6        6.47        5.23      0.20 o
  -5   6   6        9.20        9.27      0.21 o
  -4   6   6       54.71       56.24      0.64 o
  -3   6   6       18.77       17.98      0.24 o
  -2   6   6      336.00      331.19      3.02 o
  -1   6   6      595.30      568.48      4.43 o
   0   6   6       85.99       90.65      0.80 o
   1   6   6      142.14      137.72      1.10 o
   2   6   6       19.41       20.35      0.25 o
   3   6   6      509.42      494.87      3.84 o
   4   6   6        5.73        5.64      0.15 o
   5   6   6        5.25        5.12      0.34 o
   6   6   6       24.30       24.51      0.40 o
   7   6   6        0.28        0.23      0.15 o
   8   6   6        0.00        0.19      0.10 o
   9   6   6        0.12        0.05      0.18 o
  -6   7   6       12.69       11.94      0.29 o
  -5   7   6        1.49        1.01      0.11 o
  -4   7   6        0.19        0.27      0.07 o
  -3   7   6       80.80       83.14      0.88 o
  -2   7   6       29.76       31.31      0.38 o
  -1   7   6       68.10       66.03      0.94 o
   0   7   6       54.00       50.81      0.51 o
   1   7   6      570.08      563.21      4.18 o
   2   7   6      306.11      302.43      2.31 o
   3   7   6       40.56       37.35      0.60 o
   4   7   6        2.30        2.34      0.14 o
   5   7   6        0.24        0.23      0.12 o
   6   7   6        1.15        0.47      0.12 o
   7   7   6       13.42       15.03      0.33 o
   8   7   6        7.35        8.19      0.27 o
   9   7   6        0.92        1.40      0.48 o
  -5   8   6       10.41        9.65      0.26 o
  -4   8   6        0.05        0.07      0.11 o
  -3   8   6        2.54        2.01      0.22 o
  -2   8   6       23.93       22.65      0.33 o
  -1   8   6        0.55        0.89      0.15 o
   0   8   6      130.99      123.06      1.24 o
   1   8   6        8.00        6.44      0.29 o
   2   8   6        4.77        3.90      0.13 o
   3   8   6        0.15        0.24      0.15 o
   4   8   6      438.20      426.21      3.63 o
   5   8   6        1.92        2.05      0.27 o
   6   8   6        0.54        0.03      0.15 o
   7   8   6        7.83        8.66      0.43 o
   8   8   6        0.46        0.18      0.13 o
   9   8   6        4.32        5.40      0.44 o
  -4   9   6        1.14        1.01      0.11 o
  -3   9   6       12.64       15.07      0.38 o
  -2   9   6       11.44       10.85      0.23 o
  -1   9   6        6.97        7.31      0.20 o
   0   9   6       18.48       17.18      0.38 o
   1   9   6        0.19        0.39      0.08 o
   2   9   6       14.02       14.71      0.27 o
   3   9   6      107.38      100.55      1.07 o
   4   9   6        0.08        0.31      0.15 o
   5   9   6       12.31       11.18      0.21 o
   6   9   6        0.00       -0.11      0.11 o
   7   9   6        0.25        0.08      0.11 o
   8   9   6        0.47        0.56      0.12 o
   9   9   6        0.63        0.53      0.31 o
  -3  10   6        3.41        3.91      0.27 o
  -2  10   6        0.21        0.22      0.11 o
  -1  10   6        0.01        0.22      0.08 o
   0  10   6        2.00        1.26      0.10 o
   1  10   6       49.44       52.64      0.74 o
   2  10   6        7.91        6.53      0.23 o
   3  10   6       19.18       20.48      0.35 o
   4  10   6       93.05       88.50      1.17 o
   5  10   6       15.40       14.05      0.45 o
   6  10   6       29.83       31.17      0.45 o
   7  10   6        6.64        7.35      0.39 o
   8  10   6        4.66        4.17      0.31 o
  -2  11   6       17.72       18.77      0.42 o
  -1  11   6        3.06        3.65      0.34 o
   0  11   6        0.01        0.03      0.09 o
   1  11   6       26.97       28.34      0.51 o
   2  11   6        0.63        0.77      0.21 o
   3  11   6        0.73        1.16      0.14 o
   4  11   6        2.46        1.66      0.16 o
   5  11   6        0.00        0.12      0.22 o
   6  11   6       18.58       17.89      0.33 o
   7  11   6        0.32        0.36      0.29 o
   0  12   6        0.05        0.00      0.16 o
   1  12   6        6.90        7.31      0.49 o
   2  12   6        0.85        0.69      0.29 o
   3  12   6        5.18        4.30      0.20 o
   4  12   6        6.41        6.63      0.26 o
   5  12   6        0.60        0.08      0.28 o
   6  12   6        0.47        0.14      0.29 o
   2  13   6        0.64        0.83      0.22 o
   3  13   6        0.02        0.01      0.16 o
   4  13   6        3.39        3.15      0.28 o
  -5 -11   7        9.36        9.34      0.39 o
  -4 -11   7        0.75        0.54      0.15 o
  -3 -11   7        7.39        8.29      0.47 o
  -2 -11   7        0.05       -0.17      0.33 o
  -1 -11   7       18.66       19.86      0.67 o
  -7 -10   7        1.42        1.33      0.21 o
  -6 -10   7        5.20        5.19      0.29 o
  -5 -10   7        0.66        0.48      0.24 o
  -4 -10   7        0.22       -0.05      0.21 o
  -3 -10   7        1.68        1.06      0.14 o
  -2 -10   7        4.93        5.82      0.24 o
  -1 -10   7        8.19        7.69      0.41 o
   0 -10   7        1.42        0.78      0.15 o
   1 -10   7        0.81        0.96      0.35 o
  -7  -9   7        8.04        9.53      0.67 o
  -6  -9   7       12.33       15.57      0.40 o
  -5  -9   7       15.48       16.07      0.67 o
  -4  -9   7       25.58       26.78      0.55 o
  -3  -9   7        1.94        2.24      0.27 o
  -2  -9   7        9.23        9.66      0.37 o
  -1  -9   7       38.82       40.40      0.68 o
   0  -9   7        1.42        2.22      0.15 o
   1  -9   7       22.00       23.12      0.65 o
   2  -9   7        2.13        2.17      0.16 o
   3  -9   7        2.21        1.74      0.20 o
  -8  -8   7        0.26        0.64      0.15 o
  -7  -8   7        0.92        1.08      0.23 o
  -6  -8   7        4.14        4.45      0.30 o
  -5  -8   7       12.02       12.24      0.37 o
  -4  -8   7      179.09      180.66      1.98 o
  -3  -8   7        5.73        6.56      0.25 o
  -2  -8   7       28.86       28.99      0.63 o
  -1  -8   7       29.70       33.65      0.49 o
   0  -8   7       19.28       19.93      0.45 o
   1  -8   7        4.01        3.46      0.35 o
   2  -8   7       12.68       12.57      0.43 o
   3  -8   7        3.79        4.53      0.23 o
   4  -8   7        1.02        1.26      0.14 o
  -8  -7   7        9.15        9.87      0.33 o
  -7  -7   7        3.77        3.23      0.17 o
  -6  -7   7       24.71       25.99      0.37 o
  -5  -7   7        3.31        3.60      0.25 o
  -4  -7   7       14.50       12.96      0.31 o
  -3  -7   7        3.34        3.35      0.14 o
  -2  -7   7        8.51        5.37      0.40 o
  -1  -7   7        4.97        3.87      0.25 o
   0  -7   7       15.12       12.31      0.25 o
   1  -7   7        0.02       -0.09      0.09 o
   2  -7   7        1.86        1.98      0.14 o
   3  -7   7        1.92        0.81      0.08 o
   4  -7   7       15.74       18.52      0.48 o
   5  -7   7        2.23        2.99      0.19 o
  -9  -6   7        4.72        5.01      0.25 o
  -8  -6   7        0.77        0.97      0.12 o
  -7  -6   7        0.25        0.20      0.22 o
  -6  -6   7       10.23       11.09      0.25 o
  -5  -6   7      131.88      127.54      1.97 o
  -4  -6   7        0.66        0.49      0.08 o
  -3  -6   7       48.34       45.96      0.48 o
  -2  -6   7        3.32        3.80      0.14 o
  -1  -6   7       12.39        8.80      0.21 o
   0  -6   7        0.34        0.09      0.08 o
   1  -6   7        2.10        2.13      0.13 o
   2  -6   7        6.78        4.97      0.19 o
   3  -6   7        8.54        8.78      0.31 o
   4  -6   7        0.18        0.10      0.08 o
   5  -6   7        2.05        1.60      0.14 o
  -9  -5   7        2.55        2.53      0.28 o
  -8  -5   7        2.02        1.88      0.26 o
  -7  -5   7       15.91       17.29      0.28 o
  -6  -5   7        4.88        4.77      0.15 o
  -5  -5   7        9.55        9.58      0.38 o
  -4  -5   7      113.37      117.34      1.10 o
  -3  -5   7       71.37       63.79      0.62 o
  -2  -5   7       18.49       16.30      0.24 o
  -1  -5   7       76.18       80.64      0.74 o
   0  -5   7       47.45       46.81      0.47 o
   1  -5   7        7.49        7.21      0.18 o
   2  -5   7       30.48       34.91      0.44 o
   3  -5   7        4.07        4.40      0.34 o
   4  -5   7       22.25       19.89      0.36 o
   5  -5   7        0.11        0.42      0.10 o
   6  -5   7        0.01        0.03      0.09 o
  -9  -4   7        0.01        0.20      0.20 o
  -8  -4   7        1.81        1.40      0.32 o
  -7  -4   7        1.31        1.17      0.11 o
  -6  -4   7       24.26       23.96      0.30 o
  -5  -4   7       36.27       34.86      0.40 o
  -4  -4   7      684.98      687.20      5.70 o
  -3  -4   7       35.20       32.88      0.36 o
  -2  -4   7       44.61       48.55      0.48 o
  -1  -4   7        9.78        9.11      0.18 o
   0  -4   7      131.84      138.19      1.20 o
   1  -4   7      183.92      180.23      1.42 o
   2  -4   7        2.50        3.88      0.21 o
   3  -4   7       40.34       37.19      0.43 o
   4  -4   7       30.38       28.35      0.49 o
   5  -4   7        2.97        3.77      0.24 o
   6  -4   7       11.68       12.59      0.35 o
   7  -4   7        4.69        4.16      0.22 o
  -9  -3   7        4.48        6.95      0.32 o
  -8  -3   7        7.95        6.30      0.27 o
  -7  -3   7        7.06        7.70      0.39 o
  -6  -3   7       14.45       15.56      0.38 o
  -5  -3   7        9.55        8.89      0.23 o
  -4  -3   7       42.97       40.49      0.39 o
  -3  -3   7        0.01        0.27      0.05 o
  -2  -3   7      307.27      325.40      2.59 o
  -1  -3   7       82.23       73.77      0.63 o
   0  -3   7       89.08       80.41      0.72 o
   1  -3   7      136.17      126.79      1.09 o
   2  -3   7      141.93      124.74      1.07 o
   3  -3   7      102.05      101.39      1.15 o
   4  -3   7        3.85        3.85      0.13 o
   5  -3   7       28.05       25.30      0.35 o
   6  -3   7        0.12       -0.03      0.08 o
   7  -3   7        6.03        6.38      0.32 o
  -9  -2   7        7.04        9.64      1.17 o
  -8  -2   7       40.35       36.36      0.72 o
  -7  -2   7        3.00        2.64      0.17 o
  -6  -2   7       27.33       30.35      0.52 o
  -5  -2   7        7.45        7.65      0.29 o
  -4  -2   7      120.48      111.64      1.13 o
  -3  -2   7       51.67       45.20      0.42 o
  -2  -2   7      260.38      270.70      2.28 o
  -1  -2   7       30.36       36.93      0.35 o
   0  -2   7        3.78        6.11      0.12 o
   1  -2   7      161.60      165.55      1.30 o
   2  -2   7      209.21      210.41      1.92 o
   3  -2   7        6.22        5.10      0.14 o
   4  -2   7       65.63       60.27      0.60 o
   5  -2   7        2.01        1.51      0.16 o
   6  -2   7        1.36        2.39      0.13 o
   7  -2   7        0.20        0.45      0.08 o
   8  -2   7        0.46        0.23      0.12 o
  -9  -1   7        0.59        0.29      0.35 o
  -8  -1   7       15.38       16.57      0.77 o
  -7  -1   7        8.47        8.05      0.56 o
  -6  -1   7      140.47      129.13      1.43 o
  -5  -1   7        7.29        8.67      0.25 o
  -4  -1   7        0.13        0.08      0.08 o
  -3  -1   7       24.65       30.94      0.38 o
  -2  -1   7      285.85      301.62      2.40 o
  -1  -1   7      224.29      219.51      1.85 o
   0  -1   7      305.05      304.61      2.49 o
   1  -1   7      761.09      721.42      9.94 o
   2  -1   7      110.36      111.45      0.90 o
   3  -1   7      125.21      114.21      0.98 o
   4  -1   7        1.57        0.66      0.12 o
   5  -1   7       60.68       56.45      0.71 o
   6  -1   7       11.25       10.11      0.23 o
   7  -1   7        1.79        1.83      0.13 o
   8  -1   7        3.03        3.03      0.17 o
  -9   0   7        0.71        0.60      0.15 o
  -8   0   7        0.59        0.31      0.12 o
  -7   0   7        1.35        2.31      0.28 o
  -6   0   7       14.78       14.89      0.28 o
  -5   0   7        7.28        6.34      0.35 o
  -4   0   7       92.48       91.08      0.93 o
  -3   0   7      238.29      239.13      2.21 o
  -2   0   7       87.79       85.57      0.79 o
  -1   0   7       99.83      108.35      1.16 o
   0   0   7       27.53       26.21      0.26 o
   1   0   7       38.65       44.50      0.40 o
   2   0   7       82.16       78.99      0.66 o
   3   0   7      207.62      195.67      1.61 o
   4   0   7      234.31      217.67      1.77 o
   5   0   7       65.78       62.77      0.62 o
   6   0   7       21.48       21.42      0.40 o
   7   0   7        6.03        5.97      0.24 o
   8   0   7        1.04        1.35      0.10 o
  -8   1   7        2.47        1.97      0.35 o
  -7   1   7        0.10        1.48      0.72 o
  -6   1   7       42.03       36.77      0.48 o
  -5   1   7       51.72       43.61      0.56 o
  -4   1   7      108.11      108.72      1.09 o
  -3   1   7      180.63      185.32      1.85 o
  -2   1   7      529.60      548.08      6.54 o
  -1   1   7      321.43      335.99      2.62 o
   0   1   7        3.27        3.14      0.17 o
   1   1   7      302.52      327.80      2.45 o
   2   1   7      327.21      303.32      2.41 o
   3   1   7       51.61       58.67      0.51 o
   4   1   7        0.01       -0.03      0.08 o
   5   1   7      160.49      159.40      1.41 o
   6   1   7      127.06      121.64      1.66 o
   7   1   7        0.80        1.15      0.09 o
   8   1   7        1.60        1.49      0.15 o
   9   1   7        4.42        5.72      0.28 o
  -8   2   7       11.15        9.07      0.27 o
  -7   2   7        0.12        0.16      0.09 o
  -6   2   7        1.04        0.96      0.25 o
  -5   2   7        8.46        9.41      0.20 o
  -4   2   7        3.29        3.23      0.14 o
  -3   2   7       24.02       21.76      0.29 o
  -2   2   7        7.07        6.18      0.17 o
  -1   2   7      986.20      978.26     16.59 o
   0   2   7      502.33      507.32      6.91 o
   1   2   7       69.43       71.99      0.68 o
   2   2   7        9.79        5.12      0.15 o
   3   2   7      142.88      157.65      1.30 o
   4   2   7      130.58      123.31      0.99 o
   5   2   7       13.09        9.57      0.50 o
   6   2   7       18.24       17.09      0.42 o
   7   2   7       14.04       14.78      0.27 o
   8   2   7        5.28        5.53      0.25 o
   9   2   7        3.23        2.52      0.26 o
  -8   3   7        1.44        1.43      0.16 o
  -7   3   7       10.35       11.65      0.30 o
  -6   3   7       22.43       20.61      0.39 o
  -5   3   7       20.14       17.67      0.28 o
  -4   3   7        6.38        6.00      0.17 o
  -3   3   7       51.71       46.80      0.44 o
  -2   3   7      339.97      331.08      2.74 o
  -1   3   7       18.71       14.92      0.17 o
   0   3   7      112.76      107.56      0.89 o
   1   3   7        0.16        0.37      0.08 o
   2   3   7      503.40      497.15      4.36 o
   3   3   7       12.64        9.66      0.14 o
   4   3   7        2.41        2.21      0.12 o
   5   3   7        0.02       -0.07      0.07 o
   6   3   7        0.01       -0.08      0.12 o
   7   3   7       20.69       20.28      0.35 o
   8   3   7       24.18       26.23      0.99 o
   9   3   7       12.02       12.05      0.61 o
  -7   4   7        7.74       10.01      0.45 o
  -6   4   7        4.26        5.20      0.15 o
  -5   4   7        0.69        0.65      0.08 o
  -4   4   7        7.08        7.13      0.24 o
  -3   4   7      160.65      158.10      1.52 o
  -2   4   7       33.82       37.77      0.41 o
  -1   4   7       29.31       32.77      0.31 o
   0   4   7       43.50       45.87      0.45 o
   1   4   7        0.10        0.18      0.04 o
   2   4   7        1.17        1.20      0.07 o
   3   4   7       94.17       92.74      1.46 o
   4   4   7        0.01        0.11      0.05 o
   5   4   7      281.42      271.62      2.75 o
   6   4   7       16.59       15.72      0.37 o
   7   4   7       12.07       12.53      0.42 o
   8   4   7        6.68        7.15      0.24 o
   9   4   7        6.39        6.47      0.30 o
  -7   5   7        6.27        7.69      0.36 o
  -6   5   7        1.97        0.83      0.12 o
  -5   5   7        1.15        1.62      0.10 o
  -4   5   7        2.11        2.68      0.12 o
  -3   5   7       58.15       60.80      0.60 o
  -2   5   7      357.96      360.71      3.05 o
  -1   5   7      104.39      103.38      0.87 o
   0   5   7       10.78        9.66      0.15 o
   1   5   7      123.77      122.05      0.99 o
   2   5   7      119.77      125.63      1.01 o
   3   5   7      189.47      188.29      1.86 o
   4   5   7       66.40       65.25      0.69 o
   5   5   7       37.19       36.94      0.64 o
   6   5   7        7.14        7.75      0.23 o
   7   5   7        0.00       -0.08      0.08 o
   8   5   7        0.11        1.18      0.83 o
   9   5   7        1.65        1.10      0.15 o
  -6   6   7       15.04       17.09      0.44 o
  -5   6   7        0.24        0.40      0.08 o
  -4   6   7       30.85       29.25      0.43 o
  -3   6   7      145.07      141.26      1.30 o
  -2   6   7       12.05       13.06      0.24 o
  -1   6   7      437.28      430.54      4.14 o
   0   6   7      140.90      142.73      1.18 o
   1   6   7      162.16      159.67      1.86 o
   2   6   7       17.82       18.10      0.37 o
   3   6   7        1.39        0.55      0.07 o
   4   6   7       98.34      107.62      1.06 o
   5   6   7        5.22        4.33      0.28 o
   6   6   7        4.81        6.40      0.42 o
   7   6   7        1.87        1.67      0.19 o
   8   6   7       13.03       14.28      0.34 o
   9   6   7        4.84        6.13      0.51 o
  -6   7   7       11.36       11.53      0.41 o
  -5   7   7       20.71       20.88      0.49 o
  -4   7   7        0.84        0.69      0.10 o
  -3   7   7        7.32        7.61      0.20 o
  -2   7   7       42.70       41.35      0.54 o
  -1   7   7       68.50       64.63      0.71 o
   0   7   7        0.92        0.24      0.13 o
   1   7   7      247.55      228.15      1.81 o
   2   7   7       58.54       54.48      0.79 o
   3   7   7       15.16       15.02      0.34 o
   4   7   7        0.62        0.73      0.07 o
   5   7   7       15.54       17.16      0.26 o
   6   7   7        2.15        1.11      0.14 o
   7   7   7       17.23       18.06      0.63 o
   8   7   7       11.40       13.37      0.43 o
   9   7   7        0.02        0.04      0.22 o
  -5   8   7        7.23        6.85      0.43 o
  -4   8   7       10.74       10.42      0.27 o
  -3   8   7       63.94       64.45      0.75 o
  -2   8   7        0.14        0.00      0.09 o
  -1   8   7        1.79        1.64      0.25 o
   0   8   7       15.61       12.14      0.40 o
   1   8   7        2.02        0.88      0.10 o
   2   8   7        0.64        0.77      0.22 o
   3   8   7        3.79        3.73      0.15 o
   4   8   7      108.86      110.07      1.15 o
   5   8   7       76.43       81.02      0.91 o
   6   8   7        7.58        7.50      0.28 o
   7   8   7        4.33        3.36      0.39 o
   8   8   7       18.74       18.18      0.48 o
   9   8   7        3.76        3.06      0.29 o
  -4   9   7        4.56        3.96      0.20 o
  -3   9   7       10.91       10.52      0.29 o
  -2   9   7        1.48        1.01      0.09 o
  -1   9   7       10.83       11.60      0.56 o
   0   9   7       31.31       31.15      0.45 o
   1   9   7      124.81      120.79      1.46 o
   2   9   7        8.39        9.14      0.45 o
   3   9   7       22.95       24.96      0.35 o
   4   9   7        0.83        1.22      0.24 o
   5   9   7        1.93        1.50      0.21 o
   6   9   7        0.14        0.05      0.08 o
   7   9   7        0.43        0.40      0.17 o
   8   9   7        1.35        0.96      0.19 o
  -3  10   7       26.26       29.29      0.80 o
  -2  10   7       13.58       12.92      0.28 o
  -1  10   7       13.39       14.18      0.36 o
   0  10   7        9.28        7.61      0.24 o
   1  10   7        3.73        4.63      0.30 o
   2  10   7        0.98        0.69      0.10 o
   3  10   7       26.32       25.76      0.58 o
   4  10   7        0.65        0.83      0.11 o
   5  10   7       12.52       10.99      0.26 o
   6  10   7       16.54       17.13      0.51 o
   7  10   7        8.33        8.68      0.37 o
   8  10   7        0.06       -0.17      0.33 o
  -2  11   7        7.23        8.51      0.50 o
  -1  11   7       54.21       56.55      1.87 o
   0  11   7        0.90        0.43      0.12 o
   1  11   7        2.69        3.99      0.21 o
   2  11   7       19.67       19.45      0.40 o
   3  11   7        7.28        8.08      0.30 o
   4  11   7        1.36        1.13      0.12 o
   5  11   7        2.08        2.60      0.22 o
   6  11   7        0.19       -0.06      0.26 o
   7  11   7       11.21       12.57      0.72 o
   0  12   7       13.76       15.67      0.67 o
   1  12   7        0.05        0.01      0.15 o
   2  12   7        0.65        0.37      0.23 o
   3  12   7        0.14       -0.11      0.18 o
   4  12   7        2.89        3.04      0.44 o
   5  12   7        5.58        5.38      0.31 o
   6  12   7        0.34        0.26      0.46 o
  -3 -11   8        1.75        2.16      0.46 o
  -6 -10   8        1.10        1.63      0.28 o
  -5 -10   8        4.34        3.43      0.29 o
  -4 -10   8        5.83        5.90      0.30 o
  -3 -10   8        1.04        1.42      0.17 o
  -2 -10   8        1.29        1.16      0.16 o
  -1 -10   8        0.04        0.14      0.18 o
   0 -10   8       25.52       28.11      1.02 o
  -7  -9   8        9.35       11.14      0.43 o
  -6  -9   8       41.97       45.66      0.72 o
  -5  -9   8        1.32        1.16      0.34 o
  -4  -9   8        0.58        0.76      0.16 o
  -3  -9   8        1.07        1.03      0.19 o
  -2  -9   8        0.00        0.00      0.18 o
  -1  -9   8        0.05        0.12      0.12 o
   0  -9   8       37.18       40.00      0.70 o
   1  -9   8        0.49        0.25      0.18 o
   2  -9   8        1.66        1.76      0.22 o
  -7  -8   8        9.55       10.65      0.48 o
  -6  -8   8       11.37       11.64      0.64 o
  -5  -8   8        0.08        0.21      0.21 o
  -4  -8   8       43.39       45.35      0.61 o
  -3  -8   8       18.04       17.39      0.33 o
  -2  -8   8        2.03        1.10      0.10 o
  -1  -8   8        3.78        3.04      0.31 o
   0  -8   8       15.79       16.00      0.40 o
   1  -8   8       46.95       52.28      0.81 o
   2  -8   8        8.83       10.32      0.26 o
   3  -8   8        2.37        2.72      0.24 o
  -8  -7   8        1.59        2.10      0.63 o
  -7  -7   8        6.89        5.97      0.33 o
  -6  -7   8        1.06        1.32      0.12 o
  -5  -7   8        6.21        7.78      0.31 o
  -4  -7   8       10.49        8.81      0.30 o
  -3  -7   8        0.01       -0.10      0.10 o
  -2  -7   8       30.39       29.15      0.56 o
  -1  -7   8        0.70        0.33      0.12 o
   0  -7   8        0.31       -0.01      0.13 o
   1  -7   8        0.02       -0.08      0.08 o
   2  -7   8        6.64        5.51      0.22 o
   3  -7   8        1.27        1.00      0.10 o
   4  -7   8        0.01        0.38      0.14 o
  -8  -6   8        0.04        0.18      0.54 o
  -7  -6   8        8.22        8.56      0.19 o
  -6  -6   8        7.54        7.61      0.27 o
  -5  -6   8       34.59       31.91      0.59 o
  -4  -6   8       41.04       43.06      0.52 o
  -3  -6   8        0.26        0.37      0.14 o
  -2  -6   8       19.66       19.98      0.36 o
  -1  -6   8        2.60        0.89      0.12 o
   0  -6   8        0.14       -0.10      0.10 o
   1  -6   8        3.75        4.12      0.23 o
   2  -6   8        0.01       -0.09      0.09 o
   3  -6   8        6.26        6.55      0.24 o
   4  -6   8        3.04        1.79      0.17 o
   5  -6   8        4.53        5.16      0.27 o
  -8  -5   8        0.04        0.15      0.21 o
  -7  -5   8       10.55       10.82      0.44 o
  -6  -5   8       37.59       37.68      0.49 o
  -5  -5   8       35.20       34.29      0.68 o
  -4  -5   8        9.06        8.42      0.46 o
  -3  -5   8        1.68        1.37      0.08 o
  -2  -5   8       47.79       53.35      0.54 o
  -1  -5   8        5.35        5.20      0.20 o
   0  -5   8        1.97        1.98      0.11 o
   1  -5   8      188.60      172.74      1.69 o
   2  -5   8       44.03       36.94      0.58 o
   3  -5   8       45.02       44.99      0.59 o
   4  -5   8        3.05        3.88      0.15 o
   5  -5   8        0.03        0.40      0.14 o
   6  -5   8        4.60        4.89      0.33 o
  -9  -4   8        1.20        0.95      0.20 o
  -8  -4   8        0.82        0.58      0.11 o
  -7  -4   8        7.63        8.23      0.25 o
  -6  -4   8        0.16        0.68      0.20 o
  -5  -4   8        0.17        0.21      0.09 o
  -4  -4   8        8.15        9.16      0.28 o
  -3  -4   8       54.09       59.56      0.63 o
  -2  -4   8        0.06       -0.03      0.05 o
  -1  -4   8       81.74       78.47      0.72 o
   0  -4   8      130.84      120.35      1.00 o
   1  -4   8       41.41       39.38      0.54 o
   2  -4   8       31.76       33.58      0.50 o
   3  -4   8       46.23       40.13      0.49 o
   4  -4   8       11.37       10.43      0.37 o
   5  -4   8        0.01       -0.08      0.08 o
   6  -4   8        7.75        9.92      0.36 o
  -9  -3   8        0.27        0.28      0.16 o
  -8  -3   8       31.15       35.33      0.76 o
  -7  -3   8        0.00        0.05      0.09 o
  -6  -3   8       11.42       10.87      0.26 o
  -5  -3   8       24.87       22.96      0.39 o
  -4  -3   8      106.75      103.58      0.91 o
  -3  -3   8       17.90       22.19      0.33 o
  -2  -3   8       29.91       28.93      0.32 o
  -1  -3   8       74.71       76.57      0.70 o
   0  -3   8        8.29        7.94      0.15 o
   1  -3   8        0.30        0.46      0.06 o
   2  -3   8      173.63      169.56      1.52 o
   3  -3   8        0.05        0.13      0.09 o
   4  -3   8       35.55       37.19      0.51 o
   5  -3   8        1.93        1.19      0.09 o
   6  -3   8        4.15        4.06      0.23 o
   7  -3   8        9.18       11.36      0.47 o
  -9  -2   8        0.53        0.12      0.20 o
  -8  -2   8       32.27       31.78      0.95 o
  -7  -2   8       13.68       11.37      0.54 o
  -6  -2   8        0.32        0.72      0.17 o
  -5  -2   8        8.38        8.07      0.22 o
  -4  -2   8       43.24       40.28      0.52 o
  -3  -2   8       55.85       55.38      0.49 o
  -2  -2   8        2.98        1.87      0.07 o
  -1  -2   8       67.19       78.83      0.69 o
   0  -2   8       52.66       56.26      0.55 o
   1  -2   8        0.89        0.10      0.07 o
   2  -2   8       90.51       90.11      0.76 o
   3  -2   8      108.32      103.00      1.06 o
   4  -2   8        2.04        3.11      0.23 o
   5  -2   8        1.79        1.22      0.08 o
   6  -2   8       18.80       18.47      0.47 o
   7  -2   8        0.43        0.83      0.10 o
  -8  -1   8        0.01       -0.13      0.13 o
  -7  -1   8        1.89        1.78      0.13 o
  -6  -1   8        8.19        8.28      0.59 o
  -5  -1   8      229.10      218.66      2.42 o
  -4  -1   8       76.98       78.58      0.83 o
  -3  -1   8       23.59       19.15      0.26 o
  -2  -1   8       34.78       32.98      0.32 o
  -1  -1   8       43.70       39.29      0.36 o
   0  -1   8       22.94       21.33      0.25 o
   1  -1   8      331.82      329.51      2.48 o
   2  -1   8      556.80      542.86      4.46 o
   3  -1   8      185.07      173.95      1.55 o
   4  -1   8        6.33        4.90      0.15 o
   5  -1   8       59.77       57.08      0.66 o
   6  -1   8       20.09       16.40      0.31 o
   7  -1   8        5.05        5.32      0.18 o
   8  -1   8        9.48       10.54      0.29 o
  -8   0   8        2.47        1.91      0.16 o
  -7   0   8        0.42        0.40      0.15 o
  -6   0   8        0.71        1.52      0.17 o
  -5   0   8       42.47       38.36      1.04 o
  -4   0   8        7.88        7.25      0.31 o
  -3   0   8       14.04       16.60      0.24 o
  -2   0   8      424.06      434.66      3.53 o
  -1   0   8       72.59       71.17      0.69 o
   0   0   8       11.34       13.77      0.17 o
   1   0   8      135.01      133.47      1.13 o
   2   0   8      436.50      442.11      3.44 o
   3   0   8      216.03      210.19      1.63 o
   4   0   8      219.59      221.34      2.56 o
   5   0   8        6.28       10.31      0.26 o
   6   0   8        1.27        1.38      0.08 o
   7   0   8        0.97        0.71      0.11 o
   8   0   8        0.22        0.07      0.25 o
  -8   1   8        2.63        3.59      0.31 o
  -7   1   8        0.11       -0.07      0.09 o
  -6   1   8        0.94        1.03      0.12 o
  -5   1   8      142.76      130.31      1.62 o
  -4   1   8       35.66       34.68      0.54 o
  -3   1   8      427.27      407.22      3.43 o
  -2   1   8       40.13       41.31      0.40 o
  -1   1   8       30.54       28.64      0.30 o
   0   1   8       32.60       31.21      0.31 o
   1   1   8      337.44      344.57      2.59 o
   2   1   8        7.36        3.84      0.11 o
   3   1   8       31.49       32.40      0.57 o
   4   1   8        7.25        5.64      0.31 o
   5   1   8       33.85       36.49      0.48 o
   6   1   8       11.72       13.62      0.27 o
   7   1   8        2.99        1.74      0.18 o
   8   1   8        2.97        2.03      0.14 o
  -8   2   8        7.28        7.57      0.28 o
  -7   2   8        0.99        0.78      0.11 o
  -6   2   8        6.39        6.62      0.40 o
  -5   2   8       11.33       11.02      0.28 o
  -4   2   8       26.40       25.04      0.48 o
  -3   2   8      324.04      310.36      3.32 o
  -2   2   8       92.00       96.72      0.79 o
  -1   2   8      210.21      206.44      1.59 o
   0   2   8      269.09      267.01      2.64 o
   1   2   8       26.93       37.89      0.38 o
   2   2   8       43.80       45.77      0.43 o
   3   2   8       16.30       17.91      0.23 o
   4   2   8        5.01        4.51      0.21 o
   5   2   8       43.58       45.20      0.49 o
   6   2   8        8.60        7.22      0.28 o
   7   2   8        1.14        0.97      0.34 o
   8   2   8        1.20        0.99      0.14 o
   9   2   8        5.37        5.89      0.40 o
  -7   3   8        0.16        0.04      0.10 o
  -6   3   8       16.42       17.81      0.36 o
  -5   3   8        4.44        5.08      0.16 o
  -4   3   8       25.42       24.94      0.55 o
  -3   3   8       34.54       36.06      0.48 o
  -2   3   8       20.39       20.67      0.24 o
  -1   3   8        5.00        5.23      0.23 o
   0   3   8        3.64        2.64      0.12 o
   1   3   8       73.06       76.46      0.76 o
   2   3   8       50.28       54.71      0.50 o
   3   3   8      260.53      251.29      1.93 o
   4   3   8       13.41       13.58      0.19 o
   5   3   8       25.81       22.94      0.43 o
   6   3   8       19.48       19.42      0.64 o
   7   3   8        0.18        0.02      0.10 o
   8   3   8        2.63        3.68      0.19 o
   9   3   8        5.73        6.44      0.31 o
  -7   4   8        2.00        1.78      0.14 o
  -6   4   8        1.29        4.15      0.27 o
  -5   4   8        0.01        0.13      0.11 o
  -4   4   8       11.75       12.06      0.21 o
  -3   4   8      168.27      166.50      1.47 o
  -2   4   8      295.56      297.24      2.89 o
  -1   4   8       18.88       20.02      0.22 o
   0   4   8       30.53       31.62      0.32 o
   1   4   8      351.24      362.27      2.96 o
   2   4   8        3.42        1.97      0.09 o
   3   4   8      118.34      102.68      0.93 o
   4   4   8       34.22       29.28      0.35 o
   5   4   8        0.09        0.17      0.13 o
   6   4   8        9.05        8.96      0.24 o
   7   4   8        5.56        4.94      0.20 o
   8   4   8       11.13       12.55      0.37 o
   9   4   8        7.19        7.30      0.39 o
  -6   5   8       58.79       61.73      1.15 o
  -5   5   8       31.76       28.99      0.38 o
  -4   5   8        3.59        4.51      0.18 o
  -3   5   8       10.27       10.56      0.20 o
  -2   5   8        6.06        5.37      0.18 o
  -1   5   8       77.80       77.57      0.67 o
   0   5   8        4.10        3.42      0.16 o
   1   5   8        2.78        2.20      0.09 o
   2   5   8        9.22       10.35      0.18 o
   3   5   8        1.14        0.49      0.07 o
   4   5   8       43.23       44.56      0.45 o
   5   5   8       12.79       11.45      0.28 o
   6   5   8       24.38       23.81      0.40 o
   7   5   8        1.21        1.65      0.20 o
   8   5   8        0.29        0.02      0.11 o
   9   5   8        0.45        0.53      0.31 o
  -6   6   8        2.43        2.66      0.20 o
  -5   6   8       19.51       20.37      0.36 o
  -4   6   8       48.40       49.11      0.54 o
  -3   6   8       93.38       90.14      0.90 o
  -2   6   8      115.50      116.81      1.09 o
  -1   6   8      228.97      225.66      2.07 o
   0   6   8       11.52       11.05      0.26 o
   1   6   8      116.62      108.05      0.96 o
   2   6   8       30.81       31.92      0.34 o
   3   6   8       66.94       67.56      0.68 o
   4   6   8       13.31       12.28      0.37 o
   5   6   8       52.38       55.39      0.72 o
   6   6   8        1.61        1.51      0.13 o
   7   6   8        4.37        4.49      0.27 o
   8   6   8        3.07        3.05      0.32 o
   9   6   8        2.22        2.89      0.34 o
  -5   7   8       28.65       27.58      0.45 o
  -4   7   8        0.36        0.12      0.15 o
  -3   7   8       10.22        9.45      0.20 o
  -2   7   8        4.85        4.17      0.15 o
  -1   7   8      186.82      186.46      1.68 o
   0   7   8      264.46      251.74      2.31 o
   1   7   8       16.69       15.63      0.29 o
   2   7   8       16.17       17.66      0.33 o
   3   7   8        0.16        0.29      0.09 o
   4   7   8       26.56       28.39      0.36 o
   5   7   8       13.66       12.48      0.24 o
   6   7   8        8.46        8.33      0.43 o
   7   7   8        5.57        6.15      0.39 o
   8   7   8        0.39        0.34      0.12 o
   9   7   8        0.09        0.28      0.26 o
  -4   8   8        4.19        3.82      0.35 o
  -3   8   8        4.75        5.17      0.20 o
  -2   8   8       72.93       75.30      0.85 o
  -1   8   8       54.72       56.24      0.73 o
   0   8   8        1.73        1.90      0.20 o
   1   8   8        3.76        2.73      0.15 o
   2   8   8       36.19       32.83      0.41 o
   3   8   8        1.33        0.91      0.20 o
   4   8   8       13.35       12.67      0.23 o
   5   8   8       25.20       25.04      0.34 o
   6   8   8       15.02       14.93      0.45 o
   7   8   8        3.07        2.80      0.26 o
   8   8   8        7.58        7.99      0.46 o
  -4   9   8        2.98        3.21      0.23 o
  -3   9   8        3.02        3.07      0.42 o
  -2   9   8        3.34        3.60      0.16 o
  -1   9   8       15.58       16.29      0.42 o
   0   9   8       12.77       11.03      0.25 o
   1   9   8      184.59      184.46      2.04 o
   2   9   8       56.68       57.41      0.69 o
   3   9   8        7.97        8.49      0.29 o
   4   9   8       56.85       60.53      0.68 o
   5   9   8        3.37        2.82      0.21 o
   6   9   8        7.98        6.85      0.46 o
   7   9   8        2.69        2.51      0.55 o
   8   9   8        1.87        1.44      0.36 o
  -3  10   8        0.72        0.35      0.15 o
  -2  10   8        8.04        8.44      0.45 o
  -1  10   8       16.44       18.14      0.38 o
   0  10   8       15.78       14.66      0.30 o
   1  10   8       13.85       13.12      0.35 o
   2  10   8        4.67        3.73      0.20 o
   3  10   8        5.61        4.15      0.21 o
   4  10   8       48.10       47.44      0.73 o
   5  10   8        1.39        1.50      0.14 o
   6  10   8        5.96        7.01      0.26 o
   7  10   8        5.46        6.47      0.39 o
  -1  11   8        0.77        0.54      0.22 o
   0  11   8        6.34        7.70      0.28 o
   1  11   8        0.71       -0.09      0.09 o
   2  11   8        1.82        1.30      0.14 o
   3  11   8       26.71       27.45      0.56 o
   4  11   8       10.64       10.04      0.45 o
   5  11   8        7.17        7.44      0.41 o
   6  11   8        3.13        2.44      0.57 o
   7  11   8        2.14        2.11      0.53 o
   1  12   8        1.65        1.77      0.21 o
   2  12   8        0.27        0.19      0.16 o
   3  12   8        0.06       -0.25      0.25 o
   4  12   8        0.04       -0.21      0.33 o
   5  12   8        2.89        2.60      0.23 o
  -4 -10   9        7.77        8.13      0.35 o
  -3 -10   9        1.90        1.81      0.21 o
  -2 -10   9        1.56        1.39      0.21 o
  -1 -10   9        0.52        0.17      0.19 o
  -6  -9   9       24.46       26.89      1.08 o
  -5  -9   9        9.68       11.85      0.79 o
  -4  -9   9       19.27       19.13      0.66 o
  -3  -9   9        1.33        0.68      0.29 o
  -2  -9   9        0.04       -0.10      0.10 o
  -1  -9   9       18.67       19.37      0.52 o
   0  -9   9       12.07       12.72      0.46 o
   1  -9   9        8.66        9.83      0.56 o
  -7  -8   9        0.09        0.13      0.13 o
  -6  -8   9       11.86       12.28      0.38 o
  -5  -8   9        0.44        0.32      0.11 o
  -4  -8   9        7.90        6.99      0.28 o
  -3  -8   9        8.01        8.96      0.28 o
  -2  -8   9        5.77        6.09      0.23 o
  -1  -8   9        0.36        0.42      0.11 o
   0  -8   9       22.82       23.39      0.61 o
   1  -8   9        0.71        1.10      0.16 o
   2  -8   9        6.14        7.23      0.31 o
  -7  -7   9        0.01       -0.01      0.11 o
  -6  -7   9        0.74        0.87      0.22 o
  -5  -7   9        0.00        0.07      0.18 o
  -4  -7   9        0.43        0.79      0.19 o
  -3  -7   9        3.49        2.90      0.20 o
  -2  -7   9       18.14       14.66      0.37 o
  -1  -7   9       11.77       10.74      0.49 o
   0  -7   9       18.62       19.49      0.61 o
   1  -7   9        0.22        0.03      0.10 o
   2  -7   9        2.71        2.55      0.16 o
   3  -7   9        2.85        2.30      0.16 o
   4  -7   9        0.23        0.20      0.11 o
  -8  -6   9        3.66        1.87      0.61 o
  -7  -6   9        2.11        2.39      0.28 o
  -6  -6   9        0.01        0.12      0.14 o
  -5  -6   9        6.03        6.30      0.19 o
  -4  -6   9       11.14       12.00      0.45 o
  -3  -6   9        0.60        0.03      0.09 o
  -2  -6   9       12.86       13.63      0.39 o
  -1  -6   9       86.35       84.49      1.03 o
   0  -6   9       23.56       19.44      0.32 o
   1  -6   9        0.97        1.08      0.14 o
   2  -6   9        3.07        3.44      0.20 o
   3  -6   9        0.00       -0.02      0.08 o
   4  -6   9        3.86        3.25      0.20 o
  -8  -5   9       15.06       17.58      0.61 o
  -7  -5   9        3.28        2.21      0.30 o
  -6  -5   9       35.06       33.17      0.55 o
  -5  -5   9        0.04        0.10      0.07 o
  -4  -5   9       99.75       96.80      1.18 o
  -3  -5   9        4.30        4.79      0.16 o
  -2  -5   9        2.00        1.14      0.10 o
  -1  -5   9       47.32       50.27      0.55 o
   0  -5   9       26.77       26.44      0.38 o
   1  -5   9       18.16       16.41      0.29 o
   2  -5   9       49.24       47.52      0.65 o
   3  -5   9        0.08        0.08      0.10 o
   4  -5   9       19.79       18.18      0.75 o
   5  -5   9        3.06        2.83      0.19 o
  -8  -4   9        0.01        1.53      1.44 o
  -7  -4   9        0.05        0.07      0.28 o
  -6  -4   9       33.28       34.15      0.59 o
  -5  -4   9       39.66       40.84      0.89 o
  -4  -4   9        5.22        4.97      0.20 o
  -3  -4   9       13.89       12.20      0.21 o
  -2  -4   9        9.14       12.09      0.20 o
  -1  -4   9       36.87       32.58      0.37 o
   0  -4   9       47.78       54.07      0.58 o
   1  -4   9       31.76       29.99      0.41 o
   2  -4   9        0.22        0.19      0.07 o
   3  -4   9       24.65       24.41      0.37 o
   4  -4   9        6.53        6.48      0.30 o
   5  -4   9        2.41        2.17      0.15 o
   6  -4   9        1.34        1.09      0.13 o
  -8  -3   9        2.69        3.81      0.42 o
  -7  -3   9        0.95        1.34      0.15 o
  -6  -3   9        0.31        0.17      0.10 o
  -5  -3   9       13.04       11.36      0.39 o
  -4  -3   9       25.28       25.83      0.36 o
  -3  -3   9       53.01       50.26      0.54 o
  -2  -3   9        8.64        6.65      0.14 o
  -1  -3   9        0.68        0.12      0.06 o
   0  -3   9      186.88      188.98      1.64 o
   1  -3   9       11.22       11.60      0.22 o
   2  -3   9       18.42       22.59      0.34 o
   3  -3   9        2.88        2.27      0.21 o
   4  -3   9        5.15        3.92      0.15 o
   5  -3   9        1.45        0.87      0.08 o
   6  -3   9        0.14        0.19      0.11 o
  -8  -2   9       13.27       14.01      0.56 o
  -7  -2   9        2.39        2.17      0.29 o
  -6  -2   9        1.74        1.49      0.20 o
  -5  -2   9       17.91       20.13      0.36 o
  -4  -2   9       74.22       79.27      1.00 o
  -3  -2   9        1.20        0.88      0.20 o
  -2  -2   9       16.28       14.63      0.20 o
  -1  -2   9       91.16       81.75      0.70 o
   0  -2   9        8.21       11.89      0.18 o
   1  -2   9       17.38       16.77      0.26 o
   2  -2   9      244.12      245.73      2.89 o
   3  -2   9        0.07        0.28      0.08 o
   4  -2   9        0.49       -0.04      0.09 o
   5  -2   9        6.18        7.46      0.18 o
   6  -2   9        0.31        0.33      0.09 o
   7  -2   9        1.19        0.79      0.20 o
  -8  -1   9        7.02        7.41      0.32 o
  -7  -1   9        0.00       -0.03      0.12 o
  -6  -1   9        0.11        0.04      0.13 o
  -5  -1   9        9.08        8.90      0.27 o
  -4  -1   9       52.02       51.66      0.68 o
  -3  -1   9        8.42        6.86      0.24 o
  -2  -1   9        8.26        8.53      0.14 o
  -1  -1   9      116.89      108.46      0.89 o
   0  -1   9       21.23       23.59      0.30 o
   1  -1   9      461.98      438.45      3.29 o
   2  -1   9      208.07      211.28      1.65 o
   3  -1   9       43.43       46.16      0.65 o
   4  -1   9       16.28       14.91      0.26 o
   5  -1   9        2.69        3.29      0.16 o
   6  -1   9        4.85        4.58      0.17 o
   7  -1   9        0.20        0.09      0.11 o
  -8   0   9        0.04       -0.09      0.16 o
  -7   0   9        0.23       -0.12      0.17 o
  -6   0   9        0.02       -0.05      0.08 o
  -5   0   9        0.31        0.07      0.10 o
  -4   0   9       13.70       11.85      0.26 o
  -3   0   9      126.83      125.27      1.25 o
  -2   0   9       43.51       45.19      0.47 o
  -1   0   9      240.86      245.78      1.89 o
   0   0   9        0.09        0.03      0.04 o
   1   0   9      232.87      224.55      1.81 o
   2   0   9      325.14      316.38      2.50 o
   3   0   9      612.31      602.33      5.01 o
   4   0   9       31.27       30.84      0.52 o
   5   0   9        2.60        3.49      0.16 o
   6   0   9        6.66        7.91      0.17 o
   7   0   9        2.50        2.13      0.15 o
   8   0   9        0.57        0.65      0.12 o
  -8   1   9        0.01       -0.09      0.14 o
  -7   1   9        0.03        0.88      0.62 o
  -6   1   9        5.57        7.07      0.23 o
  -5   1   9       44.47       45.22      0.79 o
  -4   1   9      129.32      127.89      1.48 o
  -3   1   9       57.72       57.82      0.72 o
  -2   1   9       19.77       22.59      0.26 o
  -1   1   9      143.48      146.49      1.18 o
   0   1   9        2.94        2.01      0.11 o
   1   1   9        1.29        1.68      0.11 o
   2   1   9        1.12        0.74      0.14 o
   3   1   9       52.39       49.52      0.69 o
   4   1   9        5.75        5.54      0.19 o
   5   1   9        3.55        3.80      0.16 o
   6   1   9        0.06       -0.01      0.12 o
   7   1   9        2.60        2.99      0.28 o
   8   1   9        0.18        0.22      0.18 o
  -7   2   9        8.19        9.82      0.32 o
  -6   2   9        1.90        1.48      0.13 o
  -5   2   9       21.89       20.15      0.33 o
  -4   2   9        0.29       -0.10      0.17 o
  -3   2   9       27.53       27.21      0.44 o
  -2   2   9       92.50       97.75      0.86 o
  -1   2   9        7.99        7.04      0.14 o
   0   2   9      111.82      119.47      0.97 o
   1   2   9       28.81       32.28      0.33 o
   2   2   9       49.78       44.49      0.45 o
   3   2   9      275.57      277.48      2.21 o
   4   2   9       51.83       46.62      0.62 o
   5   2   9        3.56        3.29      0.15 o
   6   2   9       15.50       16.42      0.43 o
   7   2   9        0.17        0.23      0.09 o
   8   2   9        2.06        1.81      0.17 o
  -7   3   9        6.98        9.16      0.42 o
  -6   3   9        0.01       -0.05      0.11 o
  -5   3   9        3.81        3.78      0.16 o
  -4   3   9        2.97        2.90      0.30 o
  -3   3   9       67.70       62.59      0.86 o
  -2   3   9        1.33        0.78      0.06 o
  -1   3   9       54.01       49.85      0.46 o
   0   3   9       15.25       15.11      0.20 o
   1   3   9       18.44       13.55      0.22 o
   2   3   9       41.80       39.60      0.38 o
   3   3   9       52.69       49.16      0.50 o
   4   3   9        0.04       -0.11      0.11 o
   5   3   9      118.94      121.01      1.13 o
   6   3   9       13.76       14.42      0.30 o
   7   3   9        1.41        1.00      0.27 o
   8   3   9       10.80       13.57      0.79 o
  -7   4   9        9.51        8.69      0.30 o
  -6   4   9        8.07        9.29      0.34 o
  -5   4   9        3.94        4.61      0.24 o
  -4   4   9        7.57        7.74      0.29 o
  -3   4   9       25.92       27.34      0.44 o
  -2   4   9       80.89       82.89      0.82 o
  -1   4   9      149.59      152.82      1.47 o
   0   4   9       13.47       10.14      0.16 o
   1   4   9      160.38      146.59      1.21 o
   2   4   9      140.67      141.04      1.18 o
   3   4   9       96.31       84.74      0.90 o
   4   4   9       29.60       26.38      0.36 o
   5   4   9        5.63        4.77      0.24 o
   6   4   9        1.46        1.20      0.22 o
   7   4   9        4.32        3.25      0.19 o
   8   4   9        0.97        0.72      0.21 o
  -6   5   9       21.47       24.99      0.99 o
  -5   5   9       82.17       82.59      1.11 o
  -4   5   9        9.03        8.85      0.33 o
  -3   5   9      160.80      161.53      1.57 o
  -2   5   9      103.34       96.65      1.06 o
  -1   5   9      241.97      235.95      2.07 o
   0   5   9       37.79       35.75      0.44 o
   1   5   9       14.98       14.85      0.23 o
   2   5   9        6.10        4.06      0.20 o
   3   5   9        2.18        1.40      0.12 o
   4   5   9       32.22       34.01      0.38 o
   5   5   9        7.50        7.71      0.35 o
   6   5   9        6.05        6.24      0.22 o
   7   5   9        1.86        1.16      0.11 o
   8   5   9        0.07       -0.09      0.22 o
  -6   6   9        5.72        6.11      0.27 o
  -5   6   9        0.16       -0.06      0.18 o
  -4   6   9       12.83       13.06      0.22 o
  -3   6   9      238.58      231.66      2.94 o
  -2   6   9       18.29       18.00      0.31 o
  -1   6   9        2.00        1.99      0.21 o
   0   6   9        3.41        4.25      0.19 o
   1   6   9        1.00        0.15      0.07 o
   2   6   9        0.07       -0.01      0.11 o
   3   6   9       46.20       45.48      0.62 o
   4   6   9       25.85       21.18      0.62 o
   5   6   9        7.31        5.99      0.54 o
   6   6   9        0.92        1.07      0.11 o
   7   6   9        4.11        4.38      0.22 o
   8   6   9        4.43        4.43      0.45 o
  -5   7   9        2.10        1.91      0.15 o
  -4   7   9        7.93        7.36      0.24 o
  -3   7   9        0.19       -0.07      0.07 o
  -2   7   9        1.05        1.02      0.13 o
  -1   7   9       27.73       24.36      0.37 o
   0   7   9       24.73       23.23      0.32 o
   1   7   9       40.95       40.94      0.49 o
   2   7   9        4.63        4.40      0.14 o
   3   7   9       37.15       42.63      0.49 o
   4   7   9       30.25       30.17      0.43 o
   5   7   9      159.47      163.75      1.79 o
   6   7   9       31.12       29.34      0.49 o
   7   7   9        0.02        0.11      0.11 o
   8   7   9        5.73        7.31      0.66 o
  -4   8   9        0.32        0.04      0.11 o
  -3   8   9        2.26        2.40      0.13 o
  -2   8   9        0.11        0.03      0.09 o
  -1   8   9       73.74       76.44      0.85 o
   0   8   9        7.92        9.08      0.34 o
   1   8   9        0.01       -0.12      0.12 o
   2   8   9        0.21       -0.12      0.12 o
   3   8   9       24.37       23.25      0.35 o
   4   8   9        0.48        0.34      0.08 o
   5   8   9        2.63        4.30      0.36 o
   6   8   9        0.03        1.43      0.76 o
   7   8   9        0.13       -0.13      0.14 o
   8   8   9        4.61        3.33      0.35 o
  -3   9   9       29.75       32.80      0.71 o
  -2   9   9        0.98        1.28      0.11 o
  -1   9   9        7.18        7.08      0.23 o
   0   9   9        4.28        3.50      0.18 o
   1   9   9        0.03        0.15      0.22 o
   2   9   9       76.33       80.78      0.92 o
   3   9   9       16.30       17.06      0.36 o
   4   9   9        1.88        2.15      0.22 o
   5   9   9       61.90       58.43      1.53 o
   6   9   9       10.47       10.56      0.75 o
   7   9   9        6.42        6.31      0.54 o
  -2  10   9        6.03        6.34      0.42 o
  -1  10   9        4.22        4.58      0.32 o
   0  10   9        2.05        1.63      0.28 o
   1  10   9        0.45        0.37      0.12 o
   2  10   9        5.60        3.82      0.20 o
   3  10   9        0.02        0.02      0.14 o
   4  10   9       41.24       44.03      0.78 o
   5  10   9       44.78       50.73      1.29 o
   6  10   9        2.93        2.54      0.28 o
   7  10   9        9.36       10.60      0.45 o
  -1  11   9        1.37        1.08      0.19 o
   0  11   9        0.31        0.28      0.14 o
   1  11   9        0.67        0.19      0.16 o
   2  11   9        0.55        0.29      0.11 o
   3  11   9       14.50       16.09      0.56 o
   4  11   9       18.20       19.99      0.84 o
   5  11   9        0.74        1.26      0.16 o
   6  11   9        2.93        2.72      0.22 o
   2  12   9        0.04       -0.15      0.15 o
   3  12   9        0.59        0.69      0.22 o
   4  12   9        1.71        1.53      0.20 o
  -5  -9  10        1.53        1.18      0.16 o
  -4  -9  10        2.32        1.98      0.41 o
  -3  -9  10        8.73        9.67      0.38 o
  -2  -9  10        0.69        0.83      0.16 o
  -1  -9  10        1.42        1.33      0.23 o
   0  -9  10        7.76        9.22      0.72 o
  -6  -8  10        8.34        7.65      0.32 o
  -5  -8  10        0.55        0.39      0.15 o
  -4  -8  10       19.61       19.07      0.42 o
  -3  -8  10        0.94        0.58      0.19 o
  -2  -8  10        6.43        6.45      0.23 o
  -1  -8  10        1.70        1.64      0.14 o
   0  -8  10        0.05        0.09      0.10 o
   1  -8  10       17.22       21.84      0.57 o
   2  -8  10        0.68        1.06      0.21 o
  -7  -7  10        8.66        9.38      0.32 o
  -6  -7  10        5.77        5.20      0.37 o
  -5  -7  10        4.79        4.33      0.21 o
  -4  -7  10        0.56        0.48      0.26 o
  -3  -7  10       10.21       10.76      0.27 o
  -2  -7  10        0.06       -0.13      0.15 o
  -1  -7  10        2.07        1.18      0.17 o
   0  -7  10        0.38        0.64      0.20 o
   1  -7  10       15.96       17.07      0.61 o
   2  -7  10        0.05        0.07      0.10 o
   3  -7  10        8.28        9.64      0.39 o
  -7  -6  10        0.54        0.39      0.28 o
  -6  -6  10        5.94        6.36      0.18 o
  -5  -6  10       16.54       15.95      0.76 o
  -4  -6  10        4.63        3.73      0.19 o
  -3  -6  10       10.54        9.30      0.25 o
  -2  -6  10        0.16       -0.03      0.07 o
  -1  -6  10        3.33        3.42      0.26 o
   0  -6  10       34.78       34.44      0.85 o
   1  -6  10        0.07        0.05      0.12 o
   2  -6  10        5.72        6.00      0.31 o
   3  -6  10       16.23       16.08      0.40 o
   4  -6  10        1.60        2.08      0.17 o
  -7  -5  10        0.59        0.78      0.23 o
  -6  -5  10       11.18       11.36      0.72 o
  -5  -5  10       24.78       25.06      0.37 o
  -4  -5  10        2.26        1.81      0.10 o
  -3  -5  10       55.59       57.21      1.11 o
  -2  -5  10        6.04        6.28      0.25 o
  -1  -5  10       94.90       87.66      1.16 o
   0  -5  10        6.57        5.65      0.28 o
   1  -5  10       33.60       31.37      0.71 o
   2  -5  10       12.73       13.08      0.28 o
   3  -5  10        6.08        5.74      0.20 o
   4  -5  10        2.92        3.76      0.22 o
   5  -5  10        0.13        0.16      0.11 o
  -8  -4  10        4.81        6.87      0.49 o
  -7  -4  10        3.68        5.07      0.40 o
  -6  -4  10       12.13       12.41      0.32 o
  -5  -4  10       61.68       65.83      0.87 o
  -4  -4  10       66.59       61.45      0.64 o
  -3  -4  10        0.01        0.01      0.06 o
  -2  -4  10       39.61       38.48      0.75 o
  -1  -4  10       24.22       24.39      0.80 o
   0  -4  10        1.54        1.30      0.13 o
   1  -4  10       33.09       28.83      0.72 o
   2  -4  10        4.53        4.11      0.33 o
   3  -4  10        0.00        0.03      0.09 o
   4  -4  10       13.47       15.60      0.60 o
   5  -4  10        2.38        2.17      0.15 o
  -8  -3  10        4.60        6.35      0.52 o
  -7  -3  10        0.19        0.08      0.14 o
  -6  -3  10        7.09        7.81      0.26 o
  -5  -3  10       15.31       15.95      0.34 o
  -4  -3  10        4.92        5.21      0.27 o
  -3  -3  10       36.09       37.76      0.41 o
  -2  -3  10        0.01       -0.04      0.18 o
  -1  -3  10       22.58       22.36      0.39 o
   0  -3  10       57.05       53.58      0.69 o
   1  -3  10       20.79       20.28      0.32 o
   2  -3  10        1.95        2.35      0.13 o
   3  -3  10        9.23       10.40      0.39 o
   4  -3  10        5.22        4.27      0.17 o
   5  -3  10        2.47        3.54      0.22 o
   6  -3  10        5.40        4.74      0.26 o
  -8  -2  10        0.15       -0.04      0.32 o
  -7  -2  10        7.38       10.24      0.47 o
  -6  -2  10        0.06       -0.12      0.14 o
  -5  -2  10        7.34        6.98      0.30 o
  -4  -2  10       58.86       60.58      0.79 o
  -3  -2  10       50.66       51.60      0.59 o
  -2  -2  10       43.79       43.76      0.45 o
  -1  -2  10      107.48      108.31      1.12 o
   0  -2  10        8.35        9.02      0.18 o
   1  -2  10      212.84      207.01      2.09 o
   2  -2  10        8.58        8.38      0.21 o
   3  -2  10       89.67       83.80      0.91 o
   4  -2  10        1.68        1.60      0.12 o
   5  -2  10        1.91        2.84      0.17 o
   6  -2  10        3.45        3.20      0.19 o
  -8  -1  10        0.35        0.27      0.26 o
  -7  -1  10       11.25       12.87      0.73 o
  -6  -1  10        4.06        5.30      0.21 o
  -5  -1  10       20.58       19.15      0.36 o
  -4  -1  10        0.01        0.15      0.10 o
  -3  -1  10        0.22       -0.02      0.08 o
  -2  -1  10      139.45      134.36      1.16 o
  -1  -1  10      114.44      114.25      1.08 o
   0  -1  10      167.31      168.13      1.58 o
   1  -1  10       61.57       59.88      0.74 o
   2  -1  10        2.27        2.13      0.20 o
   3  -1  10        2.02        3.57      0.16 o
   4  -1  10        9.70       10.81      0.36 o
   5  -1  10        0.05       -0.09      0.09 o
   6  -1  10        1.07        1.56      0.10 o
   7  -1  10        5.29        5.31      0.36 o
  -8   0  10       21.18       28.19      0.96 o
  -7   0  10       26.97       25.19      0.68 o
  -6   0  10        0.00        0.03      0.10 o
  -5   0  10       33.36       30.22      0.49 o
  -4   0  10       49.53       45.73      0.62 o
  -3   0  10       55.98       56.05      0.73 o
  -2   0  10        0.28        0.19      0.13 o
  -1   0  10        1.93        1.48      0.09 o
   0   0  10       17.14       15.83      0.23 o
   1   0  10      152.11      147.75      1.27 o
   2   0  10      138.61      139.84      1.20 o
   3   0  10       91.21       77.93      0.78 o
   4   0  10       34.34       33.30      0.40 o
   5   0  10        3.17        2.56      0.19 o
   6   0  10        0.91        0.62      0.09 o
   7   0  10       13.25       13.71      0.44 o
  -7   1  10       14.44       13.70      0.49 o
  -6   1  10        0.16       -0.04      0.11 o
  -5   1  10       42.28       46.33      0.72 o
  -4   1  10        2.40        3.32      0.20 o
  -3   1  10       67.67       63.62      0.81 o
  -2   1  10       32.13       37.35      0.42 o
  -1   1  10      168.82      161.16      1.33 o
   0   1  10       58.69       54.45      0.57 o
   1   1  10       21.61       18.73      0.27 o
   2   1  10      117.58      112.35      1.00 o
   3   1  10       66.22       68.15      0.73 o
   4   1  10        2.37        3.28      0.15 o
   5   1  10        3.55        2.56      0.17 o
   6   1  10        0.22        0.05      0.09 o
   7   1  10        1.12        1.06      0.18 o
  -7   2  10        0.20        0.36      0.27 o
  -6   2  10        7.96        7.76      0.25 o
  -5   2  10       11.48       11.69      0.29 o
  -4   2  10       71.12       66.88      0.83 o
  -3   2  10        3.03        2.49      0.37 o
  -2   2  10       66.11       66.67      0.66 o
  -1   2  10       16.81       15.91      0.22 o
   0   2  10        8.25        7.70      0.15 o
   1   2  10       17.35       19.56      0.30 o
   2   2  10        9.02        9.23      0.24 o
   3   2  10       34.01       33.27      0.52 o
   4   2  10       80.95       79.55      0.99 o
   5   2  10        6.58        5.61      0.24 o
   6   2  10        7.18        6.12      0.40 o
   7   2  10        5.55        4.85      0.33 o
   8   2  10        2.79        2.23      0.48 o
  -7   3  10        0.47        0.35      0.17 o
  -6   3  10       10.65       12.46      0.44 o
  -5   3  10       10.16        9.25      0.43 o
  -4   3  10       23.90       23.15      0.45 o
  -3   3  10       25.05       25.45      0.58 o
  -2   3  10      206.39      190.17      1.68 o
  -1   3  10       76.08       68.34      0.65 o
   0   3  10        0.01        0.08      0.15 o
   1   3  10      259.55      243.15      1.96 o
   2   3  10       36.33       40.35      0.42 o
   3   3  10       11.36        8.74      0.17 o
   4   3  10        6.14        6.71      0.16 o
   5   3  10        0.99        0.33      0.07 o
   6   3  10       41.93       43.42      1.17 o
   7   3  10        6.79        6.08      0.27 o
   8   3  10        0.55        0.63      0.43 o
  -6   4  10        8.74        8.39      0.37 o
  -5   4  10        5.13        5.05      0.41 o
  -4   4  10       18.12       17.43      0.41 o
  -3   4  10       48.34       46.77      0.73 o
  -2   4  10        0.05        0.08      0.07 o
  -1   4  10        0.07       -0.13      0.20 o
   0   4  10       37.79       45.21      0.44 o
   1   4  10       31.03       21.98      0.43 o
   2   4  10       37.52       34.42      0.37 o
   3   4  10        0.66        0.12      0.07 o
   4   4  10        1.28        1.29      0.24 o
   5   4  10        0.89        0.59      0.12 o
   6   4  10        2.80        3.76      0.22 o
   7   4  10        0.58        0.62      0.11 o
   8   4  10        0.72        0.72      0.23 o
  -6   5  10        0.24        0.07      0.12 o
  -5   5  10       74.08       78.12      1.11 o
  -4   5  10       24.69       24.28      0.40 o
  -3   5  10       23.78       22.66      0.32 o
  -2   5  10      111.79      111.69      1.17 o
  -1   5  10       55.99       52.76      0.62 o
   0   5  10        0.04       -0.07      0.07 o
   1   5  10       30.46       29.42      0.32 o
   2   5  10       70.54       81.07      0.76 o
   3   5  10        0.75        0.10      0.07 o
   4   5  10       25.71       25.46      0.38 o
   5   5  10       24.81       26.51      0.42 o
   6   5  10        7.16        5.37      0.29 o
   7   5  10       11.01       13.91      0.60 o
   8   5  10        1.43        0.89      0.25 o
  -5   6  10       23.19       23.93      1.45 o
  -4   6  10        1.59        1.46      0.24 o
  -3   6  10       54.18       52.71      0.83 o
  -2   6  10       41.52       41.77      0.57 o
  -1   6  10       60.24       57.00      0.60 o
   0   6  10        0.01       -0.07      0.07 o
   1   6  10       17.18       18.65      0.28 o
   2   6  10        2.76        2.52      0.19 o
   3   6  10       81.00       76.80      1.19 o
   4   6  10        0.43       -0.05      0.09 o
   5   6  10        0.11        0.31      0.19 o
   6   6  10        4.40        4.94      0.37 o
   7   6  10        0.32        0.20      0.21 o
   8   6  10        0.01       -0.03      0.18 o
  -4   7  10        0.80        0.84      0.11 o
  -3   7  10        8.01        8.70      0.20 o
  -2   7  10        1.13        0.90      0.10 o
  -1   7  10        4.35        4.06      0.16 o
   0   7  10       20.25       19.80      0.37 o
   1   7  10        1.12        0.42      0.08 o
   2   7  10       17.24       18.05      0.29 o
   3   7  10       13.58       12.38      0.25 o
   4   7  10       26.00       26.61      0.74 o
   5   7  10        3.27        3.46      0.17 o
   6   7  10       39.37       40.25      0.65 o
   7   7  10        3.10        3.15      0.41 o
   8   7  10        8.05       10.70      0.57 o
  -4   8  10        7.80        7.37      0.26 o
  -3   8  10        1.98        2.05      0.23 o
  -2   8  10        0.06        0.08      0.12 o
  -1   8  10       26.88       27.64      0.42 o
   0   8  10       15.25       17.03      0.45 o
   1   8  10        2.82        1.89      0.13 o
   2   8  10        1.04        0.82      0.10 o
   3   8  10        0.01       -0.06      0.06 o
   4   8  10       54.56       56.31      0.85 o
   5   8  10       10.60       10.08      0.50 o
   6   8  10        7.57        7.47      0.47 o
   7   8  10        2.13        1.57      0.28 o
  -3   9  10        1.74        1.28      0.18 o
  -2   9  10       18.47       19.90      0.41 o
  -1   9  10       27.13       25.97      0.41 o
   0   9  10        7.26        6.96      0.22 o
   1   9  10       56.35       55.37      0.70 o
   2   9  10       22.05       25.58      0.48 o
   3   9  10       34.98       37.73      0.53 o
   4   9  10        0.00       -0.04      0.20 o
   5   9  10        0.43        0.04      0.20 o
   6   9  10        6.71        4.84      0.90 o
   7   9  10        0.40        0.05      0.25 o
  -1  10  10        1.45        1.45      0.19 o
   0  10  10       22.21       22.91      0.45 o
   1  10  10       15.08       15.34      0.44 o
   2  10  10        5.63        5.98      0.36 o
   3  10  10        2.19        2.08      0.51 o
   4  10  10       23.04       25.75      0.59 o
   5  10  10       32.84       34.20      0.71 o
   6  10  10        0.04        0.26      0.28 o
   0  11  10        0.32        0.04      0.18 o
   1  11  10        4.78        3.48      0.29 o
   2  11  10        4.38        3.75      0.53 o
   3  11  10        6.69        7.27      0.30 o
   4  11  10        1.18        1.04      0.16 o
   5  11  10        0.18        0.05      0.13 o
  -5  -8  11        4.05        4.57      0.28 o
  -4  -8  11        0.08        0.31      0.35 o
  -3  -8  11        6.64        6.90      0.30 o
  -2  -8  11        0.46        0.32      0.14 o
  -1  -8  11        0.70        0.63      0.16 o
   0  -8  11        2.62        2.22      0.24 o
  -6  -7  11        9.14       10.74      0.33 o
  -5  -7  11        2.43        1.60      0.23 o
  -4  -7  11        0.27        0.29      0.18 o
  -3  -7  11        0.16       -0.10      0.22 o
  -2  -7  11        2.33        1.81      0.51 o
  -1  -7  11       11.82       11.52      0.49 o
   0  -7  11        2.56        1.93      0.17 o
   1  -7  11        0.97        0.76      0.14 o
   2  -7  11        2.11        2.23      0.26 o
  -6  -6  11        1.28        1.57      0.37 o
  -5  -6  11        6.35        7.53      0.31 o
  -4  -6  11       23.55       23.81      1.04 o
  -3  -6  11       12.61       14.30      0.53 o
  -2  -6  11        6.58        6.28      0.24 o
  -1  -6  11        9.08        9.74      0.40 o
   0  -6  11        0.07        0.09      0.20 o
   1  -6  11        4.17        4.43      0.25 o
   2  -6  11        1.42        1.24      0.15 o
   3  -6  11        0.13        0.28      0.20 o
  -7  -5  11        1.06        1.06      0.26 o
  -6  -5  11        0.04        0.07      0.12 o
  -5  -5  11        0.08        0.75      0.29 o
  -4  -5  11       50.09       51.82      0.69 o
  -3  -5  11       16.26       17.30      0.32 o
  -2  -5  11        0.37        0.85      0.13 o
  -1  -5  11       13.66       13.55      0.63 o
   0  -5  11       46.20       45.07      0.68 o
   1  -5  11        4.49        5.15      0.20 o
   2  -5  11        6.43        6.10      0.22 o
   3  -5  11        0.46        0.55      0.16 o
   4  -5  11        0.00        0.13      0.18 o
  -7  -4  11        0.00        0.03      0.22 o
  -6  -4  11        8.16        8.02      0.30 o
  -5  -4  11        2.05        1.86      0.18 o
  -4  -4  11       58.66       62.45      0.66 o
  -3  -4  11       65.24       64.31      0.84 o
  -2  -4  11        8.13        8.66      0.25 o
  -1  -4  11        9.87        8.70      0.32 o
   0  -4  11       33.22       34.63      0.48 o
   1  -4  11        2.24        1.58      0.17 o
   2  -4  11        2.39        2.03      0.14 o
   3  -4  11        5.36        5.99      0.30 o
   4  -4  11        5.94        5.73      0.27 o
   5  -4  11        3.15        2.39      0.21 o
  -7  -3  11        5.12        5.72      1.08 o
  -6  -3  11        2.48        2.34      0.25 o
  -5  -3  11       16.30       16.65      0.38 o
  -4  -3  11       57.35       58.40      0.96 o
  -3  -3  11        0.03        0.02      0.07 o
  -2  -3  11       20.45       17.66      0.47 o
  -1  -3  11       12.89       14.68      0.29 o
   0  -3  11        1.51        1.50      0.10 o
   1  -3  11        3.53        3.23      0.17 o
   2  -3  11        0.15        0.21      0.08 o
   3  -3  11        0.61        0.12      0.08 o
   4  -3  11        0.67        0.25      0.10 o
   5  -3  11        3.32        4.44      0.34 o
  -7  -2  11        3.79        2.96      0.56 o
  -6  -2  11        8.46        9.60      0.44 o
  -5  -2  11        0.38        0.13      0.13 o
  -4  -2  11       10.02        8.71      0.27 o
  -3  -2  11      235.40      235.18      2.09 o
  -2  -2  11       49.00       56.29      0.61 o
  -1  -2  11       42.55       42.74      0.51 o
   0  -2  11        0.45        0.38      0.14 o
   1  -2  11       68.30       71.52      1.14 o
   2  -2  11       40.44       41.50      0.53 o
   3  -2  11        1.65        2.69      0.16 o
   4  -2  11        7.71        6.38      0.24 o
   5  -2  11        0.23        0.04      0.08 o
   6  -2  11        2.25        1.78      0.14 o
  -7  -1  11        6.15        5.58      0.50 o
  -6  -1  11        6.59        6.84      0.28 o
  -5  -1  11        0.64        0.94      0.12 o
  -4  -1  11        0.57        0.74      0.11 o
  -3  -1  11       33.33       33.75      1.14 o
  -2  -1  11        5.80        5.07      0.22 o
  -1  -1  11      673.08      638.63      5.74 o
   0  -1  11       96.27      100.76      1.26 o
   1  -1  11       11.06       11.89      0.25 o
   2  -1  11        7.97        7.51      0.37 o
   3  -1  11       82.31       79.01      1.07 o
   4  -1  11        3.17        2.10      0.20 o
   5  -1  11        1.52        0.99      0.09 o
   6  -1  11        0.31        0.30      0.15 o
  -7   0  11        8.93       10.30      0.54 o
  -6   0  11        6.30        5.95      0.29 o
  -5   0  11       45.99       45.54      0.98 o
  -4   0  11       10.62       12.38      0.29 o
  -3   0  11       89.12       90.42      1.34 o
  -2   0  11       17.02       16.09      0.31 o
  -1   0  11        1.07        0.74      0.16 o
   0   0  11       16.68       15.64      0.37 o
   1   0  11      123.17      123.24      1.16 o
   2   0  11       13.26       14.13      0.34 o
   3   0  11        0.54        0.44      0.13 o
   4   0  11        7.88        5.32      0.20 o
   5   0  11        5.23        4.28      0.20 o
   6   0  11        0.62        0.08      0.09 o
   7   0  11        2.66        3.94      0.57 o
  -7   1  11        1.44        0.65      0.41 o
  -6   1  11       10.00        8.85      0.32 o
  -5   1  11       26.73       25.60      0.44 o
  -4   1  11        7.83        9.64      0.37 o
  -3   1  11        3.42        2.63      0.15 o
  -2   1  11       22.10       22.47      0.29 o
  -1   1  11       44.86       44.43      0.48 o
   0   1  11       64.42       61.46      0.65 o
   1   1  11       24.27       24.17      0.33 o
   2   1  11        2.23        1.26      0.11 o
   3   1  11        3.48        3.31      0.17 o
   4   1  11        4.92        5.29      0.22 o
   5   1  11        6.01        6.01      0.18 o
   6   1  11        4.91        4.12      0.17 o
   7   1  11        0.29        0.31      0.26 o
  -7   2  11        1.99        1.38      0.26 o
  -6   2  11        0.84        0.61      0.23 o
  -5   2  11        0.15        0.06      0.15 o
  -4   2  11        7.78        7.76      0.23 o
  -3   2  11       13.42       13.23      0.31 o
  -2   2  11        0.12        0.27      0.08 o
  -1   2  11      100.90      104.51      1.03 o
   0   2  11        3.18        2.62      0.12 o
   1   2  11       69.28       61.38      0.58 o
   2   2  11       12.31       12.14      0.50 o
   3   2  11       14.88       15.51      0.25 o
   4   2  11       16.54       15.77      0.26 o
   5   2  11        3.14        1.89      0.11 o
   6   2  11        0.02        0.08      0.08 o
   7   2  11        0.14       -0.16      0.41 o
  -6   3  11        0.30        0.29      0.31 o
  -5   3  11        9.89       11.39      0.49 o
  -4   3  11        5.04        4.33      0.20 o
  -3   3  11       63.38       62.37      0.80 o
  -2   3  11       50.01       56.45      0.64 o
  -1   3  11      129.77      122.32      1.15 o
   0   3  11       13.95       14.38      0.22 o
   1   3  11       62.04       59.65      0.59 o
   2   3  11       34.67       36.86      0.41 o
   3   3  11       63.71       59.45      0.63 o
   4   3  11        9.32       10.08      0.32 o
   5   3  11        5.18        4.78      0.16 o
   6   3  11        9.72       12.83      0.72 o
   7   3  11       26.05       25.68      0.97 o
  -6   4  11        7.14        9.47      0.38 o
  -5   4  11       11.01       10.95      0.33 o
  -4   4  11        0.21        0.34      0.28 o
  -3   4  11       16.92       18.07      0.35 o
  -2   4  11       95.47       90.25      0.89 o
  -1   4  11        8.05        5.85      0.18 o
   0   4  11        6.09        7.10      0.21 o
   1   4  11        3.07        1.07      0.09 o
   2   4  11       16.98       16.77      0.41 o
   3   4  11        4.21        4.64      0.16 o
   4   4  11        3.50        4.64      0.16 o
   5   4  11       21.03       22.53      0.38 o
   6   4  11        0.47        0.39      0.16 o
   7   4  11        2.99        2.26      0.25 o
  -5   5  11       13.73       12.17      0.37 o
  -4   5  11        0.76        1.42      0.22 o
  -3   5  11       15.04       14.00      0.26 o
  -2   5  11        5.00        4.91      0.15 o
  -1   5  11      113.92      111.39      1.07 o
   0   5  11        0.23       -0.05      0.08 o
   1   5  11       29.44       30.73      0.44 o
   2   5  11        1.26        0.56      0.10 o
   3   5  11       80.80       81.95      0.91 o
   4   5  11        0.39        0.26      0.15 o
   5   5  11        1.72        1.32      0.16 o
   6   5  11        0.19        0.08      0.10 o
   7   5  11        0.85        0.90      0.21 o
  -5   6  11       18.24       17.60      0.49 o
  -4   6  11        7.28        7.40      0.41 o
  -3   6  11       14.84       12.22      0.40 o
  -2   6  11       27.97       29.54      0.43 o
  -1   6  11        0.05        0.02      0.09 o
   0   6  11       14.30       12.12      0.32 o
   1   6  11       57.12       54.24      0.84 o
   2   6  11       13.32       10.94      0.29 o
   3   6  11       21.95       22.41      0.56 o
   4   6  11       14.76       13.25      0.25 o
   5   6  11       19.26       22.10      0.58 o
   6   6  11        4.51        3.69      0.41 o
   7   6  11        1.83        1.56      0.40 o
  -4   7  11        1.78        1.26      0.16 o
  -3   7  11        0.03        0.43      0.15 o
  -2   7  11        0.84        0.47      0.13 o
  -1   7  11        0.34        0.07      0.09 o
   0   7  11       12.97       12.88      0.33 o
   1   7  11        7.59        8.91      0.23 o
   2   7  11        0.96        0.71      0.13 o
   3   7  11        2.79        2.07      0.21 o
   4   7  11       12.69       11.02      0.32 o
   5   7  11        3.90        3.88      0.20 o
   6   7  11        0.92        0.90      0.17 o
   7   7  11        8.96        9.01      0.62 o
  -3   8  11       36.81       32.54      1.36 o
  -2   8  11        0.16        0.24      0.14 o
  -1   8  11        5.13        5.24      0.20 o
   0   8  11       25.89       28.91      0.54 o
   1   8  11       24.52       23.82      0.40 o
   2   8  11       14.43       15.09      0.37 o
   3   8  11        4.36        3.49      0.36 o
   4   8  11        1.25        1.49      0.21 o
   5   8  11       30.46       31.63      0.80 o
   6   8  11       27.30       27.78      0.82 o
   7   8  11        1.30        0.71      0.23 o
  -2   9  11        0.26        0.35      0.20 o
  -1   9  11        2.97        3.98      0.25 o
   0   9  11       39.98       42.34      1.13 o
   1   9  11        6.41        8.30      0.26 o
   2   9  11       56.52       58.43      0.76 o
   3   9  11       11.15       12.09      0.42 o
   4   9  11        6.24        5.76      0.36 o
   5   9  11        4.22        3.65      0.35 o
   6   9  11        6.26        6.03      0.41 o
   0  10  11        0.10        0.24      0.15 o
   1  10  11        5.42        7.39      0.85 o
   2  10  11        0.42        0.99      0.32 o
   3  10  11       21.47       25.04      0.52 o
   4  10  11        0.21        0.29      0.14 o
   5  10  11        3.35        3.42      0.55 o
   2  11  11       14.06       15.59      0.54 o
   3  11  11        2.10        2.00      0.20 o
  -2  -8  12        2.47        2.23      0.22 o
  -5  -7  12        7.51        8.86      0.45 o
  -4  -7  12       16.92       16.59      0.56 o
  -3  -7  12        0.01       -0.02      0.28 o
  -2  -7  12        1.87        1.91      0.16 o
  -1  -7  12        3.05        2.93      0.20 o
   0  -7  12       17.03       18.70      0.53 o
   1  -7  12        3.86        4.47      0.46 o
  -5  -6  12        4.73        3.89      0.39 o
  -4  -6  12        0.35        0.32      0.15 o
  -3  -6  12       22.44       21.37      0.44 o
  -2  -6  12        6.09        6.64      0.57 o
  -1  -6  12        1.30        0.85      0.18 o
   0  -6  12        9.38       10.12      0.32 o
   1  -6  12        2.11        1.52      0.29 o
   2  -6  12       15.96       19.30      0.67 o
  -6  -5  12        0.04        0.10      0.26 o
  -5  -5  12        1.59        1.79      0.22 o
  -4  -5  12       19.94       17.69      0.65 o
  -3  -5  12        0.57        0.18      0.22 o
  -2  -5  12        3.03        3.75      0.26 o
  -1  -5  12        8.38        5.63      0.28 o
   0  -5  12        2.29        2.04      0.15 o
   1  -5  12       25.07       27.36      0.47 o
   2  -5  12        0.52        0.66      0.13 o
   3  -5  12        0.53        0.40      0.17 o
  -6  -4  12        4.78        2.34      0.62 o
  -5  -4  12        1.66        1.29      0.32 o
  -4  -4  12       16.63       15.43      0.34 o
  -3  -4  12       21.81       23.34      0.49 o
  -2  -4  12       31.18       30.00      0.64 o
  -1  -4  12        2.60        1.48      0.21 o
   0  -4  12        0.04       -0.05      0.18 o
   1  -4  12        6.20        7.62      0.25 o
   2  -4  12        2.31        1.71      0.13 o
   3  -4  12       14.25       15.41      0.38 o
   4  -4  12        0.14        0.26      0.31 o
  -6  -3  12        0.87        0.49      0.56 o
  -5  -3  12       10.79       11.13      0.32 o
  -4  -3  12        0.06        0.13      0.23 o
  -3  -3  12        0.63        0.53      0.14 o
  -2  -3  12       18.92       17.57      0.29 o
  -1  -3  12       58.39       58.88      0.78 o
   0  -3  12        8.25        7.57      0.26 o
   1  -3  12        0.18        0.05      0.09 o
   2  -3  12        3.36        3.22      0.20 o
   3  -3  12       14.65       17.17      0.36 o
   4  -3  12        1.99        1.83      0.23 o
   5  -3  12        1.42        1.43      0.17 o
  -7  -2  12        0.04       -0.25      0.33 o
  -6  -2  12        2.69        2.12      0.24 o
  -5  -2  12       27.76       29.38      0.85 o
  -4  -2  12        2.11        1.76      0.17 o
  -3  -2  12       80.61       81.59      1.36 o
  -2  -2  12       94.89       99.40      1.07 o
  -1  -2  12       23.94       22.92      0.41 o
   0  -2  12        2.66        3.49      0.20 o
   1  -2  12       11.19       11.30      0.25 o
   2  -2  12        1.88        1.24      0.15 o
   3  -2  12       17.24       15.33      0.35 o
   4  -2  12        2.95        2.73      0.16 o
   5  -2  12        1.20        2.37      0.17 o
  -7  -1  12        2.02        1.12      0.27 o
  -6  -1  12        0.15        0.18      0.18 o
  -5  -1  12       19.56       20.44      0.50 o
  -4  -1  12       22.30       20.23      0.39 o
  -3  -1  12       23.13       23.06      0.50 o
  -2  -1  12       13.44       13.64      0.53 o
  -1  -1  12       22.37       23.72      0.32 o
   0  -1  12      134.84      135.05      1.51 o
   1  -1  12       13.30       12.87      0.45 o
   2  -1  12        8.66        9.03      0.54 o
   3  -1  12       28.79       26.75      0.45 o
   4  -1  12       27.34       26.83      0.59 o
   5  -1  12        8.83       10.25      0.37 o
   6  -1  12        0.27        0.19      0.16 o
  -6   0  12        0.57        0.20      0.13 o
  -5   0  12        4.85        5.92      0.28 o
  -4   0  12        9.08        9.94      0.50 o
  -3   0  12        0.00       -0.10      0.10 o
  -2   0  12        4.19        3.10      0.20 o
  -1   0  12       17.64       15.57      0.31 o
   0   0  12        0.01       -0.12      0.12 o
   1   0  12        0.82        0.40      0.12 o
   2   0  12       12.10       11.89      0.48 o
   3   0  12        0.04       -0.04      0.08 o
   4   0  12        8.56        8.51      0.23 o
   5   0  12        5.53        7.22      0.24 o
   6   0  12        0.17        0.00      0.13 o
  -6   1  12        2.35        2.20      0.29 o
  -5   1  12        1.06        0.76      0.11 o
  -4   1  12       45.93       46.21      0.67 o
  -3   1  12        0.69        0.35      0.14 o
  -2   1  12        6.61        5.34      0.25 o
  -1   1  12        7.19        6.87      0.32 o
   0   1  12       80.43       77.26      1.31 o
   1   1  12       16.17       16.36      0.25 o
   2   1  12       17.55       16.07      0.29 o
   3   1  12        3.32        3.37      0.30 o
   4   1  12       27.36       24.56      0.36 o
   5   1  12        1.11        1.01      0.11 o
   6   1  12        6.45        6.74      0.28 o
  -6   2  12       18.77       21.46      1.64 o
  -5   2  12        2.04        2.17      0.36 o
  -4   2  12        0.22        0.05      0.16 o
  -3   2  12        7.50        8.49      0.48 o
  -2   2  12       42.87       40.19      0.45 o
  -1   2  12        4.07        4.16      0.41 o
   0   2  12        3.07        1.73      0.11 o
   1   2  12       27.36       24.92      0.33 o
   2   2  12        7.78        7.19      0.19 o
   3   2  12        2.62        1.69      0.11 o
   4   2  12       31.78       34.64      0.67 o
   5   2  12       29.40       28.26      0.59 o
   6   2  12        6.11        7.19      0.26 o
   7   2  12        2.48        2.83      0.31 o
  -6   3  12        1.63        1.29      0.23 o
  -5   3  12        1.38        0.69      0.31 o
  -4   3  12        8.25        6.67      0.23 o
  -3   3  12       28.03       27.46      0.46 o
  -2   3  12       13.34       15.50      0.38 o
  -1   3  12       13.21       10.94      0.21 o
   0   3  12        4.49        4.91      0.18 o
   1   3  12        1.30        0.69      0.11 o
   2   3  12        9.25       11.58      0.44 o
   3   3  12       31.43       31.72      0.54 o
   4   3  12        1.51        1.92      0.18 o
   5   3  12        5.97        4.89      0.37 o
   6   3  12        1.46        1.50      0.17 o
   7   3  12        7.89        9.61      0.52 o
  -5   4  12       41.74       46.54      1.43 o
  -4   4  12        0.08        0.21      0.21 o
  -3   4  12        0.01       -0.02      0.09 o
  -2   4  12       31.03       33.10      0.50 o
  -1   4  12      117.73      109.57      1.17 o
   0   4  12       27.68       26.89      0.36 o
   1   4  12        0.76        0.88      0.08 o
   2   4  12        8.95        9.48      0.47 o
   3   4  12        1.38        0.74      0.10 o
   4   4  12        0.31        0.56      0.13 o
   5   4  12        9.84       11.49      0.35 o
   6   4  12        2.13        0.95      0.13 o
   7   4  12        5.69        5.01      0.43 o
  -5   5  12       12.75       13.24      0.57 o
  -4   5  12        0.57        0.34      0.18 o
  -3   5  12        5.94        4.45      0.29 o
  -2   5  12        0.63        0.51      0.11 o
  -1   5  12        6.01        5.77      0.21 o
   0   5  12       17.86       15.44      0.27 o
   1   5  12        5.15        6.52      0.20 o
   2   5  12        1.19        1.12      0.10 o
   3   5  12        0.71        0.63      0.10 o
   4   5  12        5.93        5.30      0.32 o
   5   5  12        0.01        0.10      0.10 o
   6   5  12        2.09        1.13      0.13 o
   7   5  12        0.16       -0.16      0.35 o
  -4   6  12       12.34       12.32      1.77 o
  -3   6  12        0.19        0.04      0.14 o
  -2   6  12        1.35        1.05      0.09 o
  -1   6  12       54.74       55.59      0.77 o
   0   6  12        1.11        1.18      0.09 o
   1   6  12       68.27       65.28      0.81 o
   2   6  12       48.59       49.08      0.70 o
   3   6  12        0.63        0.74      0.11 o
   4   6  12       16.45       18.73      0.50 o
   5   6  12       11.32       11.41      0.34 o
   6   6  12        9.14       10.88      0.38 o
   7   6  12        0.53        0.24      0.19 o
  -3   7  12        1.52        1.08      0.22 o
  -2   7  12        0.02        0.29      0.24 o
  -1   7  12        1.14        1.08      0.09 o
   0   7  12        6.82        7.42      0.23 o
   1   7  12        3.80        2.48      0.40 o
   2   7  12        3.14        3.93      0.21 o
   3   7  12        8.13        6.96      0.27 o
   4   7  12       33.95       32.26      0.58 o
   5   7  12        0.66        0.80      0.09 o
   6   7  12       11.18       14.84      0.65 o
  -2   8  12       49.43       54.49      0.95 o
  -1   8  12        0.71        1.25      0.14 o
   0   8  12        0.72        0.72      0.11 o
   1   8  12        1.87        1.45      0.23 o
   2   8  12        2.79        2.05      0.38 o
   3   8  12       14.29       15.79      0.38 o
   4   8  12        0.05       -0.05      0.17 o
   5   8  12        0.03        0.16      0.30 o
   6   8  12        5.01        4.05      0.33 o
  -1   9  12        6.08        6.56      0.42 o
   0   9  12       18.27       21.68      0.54 o
   1   9  12       52.19       55.89      1.14 o
   2   9  12        2.29        1.87      0.16 o
   3   9  12       10.52       10.17      0.37 o
   4   9  12        1.42        1.53      0.39 o
   5   9  12       10.25       10.11      0.54 o
   1  10  12        0.12        0.11      0.21 o
   2  10  12       16.54       17.08      0.50 o
   3  10  12        6.56        6.37      0.30 o
   4  10  12        1.79        1.76      0.22 o
  -4  -6  13       11.61       11.13      0.44 o
  -3  -6  13       15.87       16.26      0.41 o
  -2  -6  13        3.14        2.16      0.22 o
  -1  -6  13        0.03        0.05      0.10 o
   0  -6  13        2.75        1.98      0.27 o
   1  -6  13        0.05        0.10      0.19 o
  -5  -5  13        4.68        5.33      0.53 o
  -4  -5  13        9.57       11.00      0.66 o
  -3  -5  13       48.49       46.42      0.79 o
  -2  -5  13        0.63        0.55      0.31 o
  -1  -5  13        1.45        0.63      0.15 o
   0  -5  13        4.12        2.85      0.19 o
   1  -5  13        1.86        1.27      0.26 o
   2  -5  13        0.00       -0.12      0.18 o
  -5  -4  13        0.00        0.07      0.89 o
  -4  -4  13        0.29        0.42      0.23 o
  -3  -4  13       12.81       13.75      0.53 o
  -2  -4  13        0.49        0.42      0.18 o
  -1  -4  13        4.85        6.46      0.44 o
   0  -4  13        0.76        0.43      0.12 o
   1  -4  13        3.71        4.96      0.22 o
   2  -4  13        0.96        0.98      0.18 o
   3  -4  13        0.00       -0.13      0.13 o
  -6  -3  13        0.18        0.42      0.23 o
  -5  -3  13       18.11       19.43      0.76 o
  -4  -3  13        1.83        2.27      0.19 o
  -3  -3  13       80.37       83.86      0.96 o
  -2  -3  13        0.82        0.82      0.21 o
  -1  -3  13       11.22       12.11      0.26 o
   0  -3  13        0.00       -0.09      0.09 o
   1  -3  13       22.24       24.38      0.56 o
   2  -3  13        1.58        1.02      0.14 o
   3  -3  13        3.72        6.01      0.30 o
   4  -3  13        4.85        5.17      0.57 o
  -6  -2  13        7.26        8.14      0.50 o
  -5  -2  13       29.47       32.80      0.66 o
  -4  -2  13       22.81       25.61      0.48 o
  -3  -2  13       21.33       20.75      0.44 o
  -2  -2  13        0.97        2.10      0.86 o
  -1  -2  13       29.04       26.56      0.40 o
   0  -2  13        2.33        3.25      0.17 o
   1  -2  13        0.00       -0.05      0.15 o
   2  -2  13        0.79        0.41      0.12 o
   3  -2  13        3.93        2.92      0.20 o
   4  -2  13        4.94        4.66      0.72 o
  -6  -1  13        0.18        0.05      0.20 o
  -5  -1  13        3.49        2.77      0.20 o
  -4  -1  13        0.73        0.35      0.18 o
  -3  -1  13       70.68       67.87      0.90 o
  -2  -1  13       10.98       10.84      0.23 o
  -1  -1  13        0.82        0.49      0.10 o
   0  -1  13        0.47        0.56      0.18 o
   1  -1  13       10.16       11.11      0.50 o
   2  -1  13        0.19        0.21      0.12 o
   3  -1  13       19.83       22.74      0.44 o
   4  -1  13       14.54       13.04      0.34 o
   5  -1  13        4.20        4.92      0.46 o
  -6   0  13        2.83        3.03      0.35 o
  -5   0  13        6.76        5.44      0.28 o
  -4   0  13        0.30        0.00      0.10 o
  -3   0  13        4.49        4.43      0.24 o
  -2   0  13        3.76        3.78      0.19 o
  -1   0  13        6.77        4.94      0.32 o
   0   0  13       18.84       16.16      0.30 o
   1   0  13        0.01       -0.08      0.08 o
   2   0  13        0.04       -0.06      0.14 o
   3   0  13       22.44       21.88      0.37 o
   4   0  13        6.69        6.65      0.24 o
   5   0  13        0.87        1.51      0.18 o
  -6   1  13        3.76        3.46      0.61 o
  -5   1  13        1.18        1.59      0.29 o
  -4   1  13        1.16        1.10      0.17 o
  -3   1  13       27.66       31.17      0.53 o
  -2   1  13       13.23       11.86      0.50 o
  -1   1  13       31.81       31.13      0.45 o
   0   1  13        0.87        1.05      0.09 o
   1   1  13        9.57        8.93      0.33 o
   2   1  13       27.77       29.25      0.72 o
   3   1  13        5.25        5.03      0.22 o
   4   1  13        0.29        0.05      0.10 o
   5   1  13        6.92        6.70      0.28 o
   6   1  13        0.32        0.51      0.19 o
  -5   2  13       19.76       21.18      1.03 o
  -4   2  13        1.41        0.87      0.20 o
  -3   2  13       29.11       31.40      0.52 o
  -2   2  13        0.74        1.21      0.09 o
  -1   2  13      102.54       99.95      0.99 o
   0   2  13        0.94        0.98      0.13 o
   1   2  13        4.44        4.45      0.20 o
   2   2  13       20.16       21.76      0.36 o
   3   2  13        3.98        4.31      0.20 o
   4   2  13       12.33       13.95      0.41 o
   5   2  13        6.89        6.90      0.27 o
   6   2  13        0.00        0.13      0.15 o
  -5   3  13        0.52        0.22      0.23 o
  -4   3  13        0.96        0.53      0.15 o
  -3   3  13       12.79       11.06      0.34 o
  -2   3  13        3.15        3.76      0.21 o
  -1   3  13        0.43        0.60      0.09 o
   0   3  13       12.00       13.10      0.36 o
   1   3  13        1.92        0.86      0.18 o
   2   3  13        0.69        0.16      0.14 o
   3   3  13       10.96       12.11      0.39 o
   4   3  13       11.16       14.61      0.53 o
   5   3  13       14.06       14.42      0.48 o
   6   3  13        4.36        5.61      0.26 o
  -4   4  13        0.38        0.68      0.27 o
  -3   4  13        5.29        6.76      0.25 o
  -2   4  13        0.66        0.25      0.09 o
  -1   4  13       91.10       99.54      1.23 o
   0   4  13       89.10       87.10      1.08 o
   1   4  13       14.90       15.42      1.16 o
   2   4  13        2.29        2.23      0.12 o
   3   4  13       43.76       46.91      0.60 o
   4   4  13        0.81        0.43      0.10 o
   5   4  13        1.42        1.27      0.17 o
   6   4  13        1.84        2.06      0.28 o
  -4   5  13        1.91        1.76      0.34 o
  -3   5  13        1.36        1.41      0.17 o
  -2   5  13        1.49        1.24      0.19 o
  -1   5  13       21.41       23.82      0.60 o
   0   5  13        9.17        9.10      0.33 o
   1   5  13        4.70        4.82      0.22 o
   2   5  13        0.21        0.12      0.31 o
   3   5  13        0.24        0.08      0.14 o
   4   5  13        0.19        0.00      0.14 o
   5   5  13        5.95        6.97      0.26 o
   6   5  13        6.86        8.13      0.93 o
  -3   6  13        1.90        2.45      0.31 o
  -2   6  13        1.04        1.12      0.18 o
  -1   6  13        9.11        9.26      0.26 o
   0   6  13       28.26       27.54      0.42 o
   1   6  13        8.43        7.47      0.25 o
   2   6  13       46.93       46.06      0.69 o
   3   6  13        9.41        9.86      0.30 o
   4   6  13       17.52       18.35      0.69 o
   5   6  13       27.77       29.78      0.60 o
   6   6  13        0.54        0.66      0.31 o
  -2   7  13       10.38        9.81      0.34 o
  -1   7  13        0.14        0.15      0.19 o
   0   7  13       13.22       14.95      0.33 o
   1   7  13       13.72       15.89      0.41 o
   2   7  13       22.25       22.74      0.51 o
   3   7  13        0.12       -0.07      0.27 o
   4   7  13       24.51       26.71      0.84 o
   5   7  13       33.82       34.71      0.74 o
  -1   8  13       26.87       30.35      0.91 o
   0   8  13        1.50        1.50      0.18 o
   1   8  13        0.11       -0.04      0.24 o
   2   8  13       10.32       11.05      0.39 o
   3   8  13        3.08        3.17      0.19 o
   4   8  13        0.00        0.32      0.62 o
   5   8  13        4.87        4.92      0.39 o
   1   9  13       10.67       12.32      0.43 o
   2   9  13        4.48        3.88      0.24 o
   3   9  13        2.67        1.98      0.42 o
   4   9  13        0.25       -0.16      0.16 o
  -3  -5  14        3.60        4.77      0.48 o
  -2  -5  14        1.19        0.69      0.29 o
  -1  -5  14        4.65        5.88      0.29 o
   0  -5  14        0.80        0.28      0.19 o
  -4  -4  14        2.47        2.00      0.28 o
  -3  -4  14       20.76       19.10      0.61 o
  -2  -4  14        0.28        0.33      0.18 o
  -1  -4  14        2.85        3.83      0.30 o
   0  -4  14        2.62        2.55      0.20 o
   1  -4  14        0.89        1.36      0.18 o
   2  -4  14        1.26        1.26      0.19 o
  -5  -3  14        5.90        6.56      0.51 o
  -4  -3  14        0.16        0.04      0.34 o
  -3  -3  14        8.61        7.92      0.52 o
  -2  -3  14        7.90       10.34      0.47 o
  -1  -3  14        0.22        0.20      0.12 o
   0  -3  14        1.47        1.11      0.21 o
   1  -3  14        0.02        0.06      0.12 o
   2  -3  14        8.38        9.54      0.38 o
   3  -3  14        4.27        2.77      0.35 o
  -5  -2  14       29.79       33.62      0.93 o
  -4  -2  14        7.96        9.62      0.52 o
  -3  -2  14       11.64       10.74      0.58 o
  -2  -2  14        0.27        0.32      0.10 o
  -1  -2  14        5.53        4.59      0.20 o
   0  -2  14        5.07        4.86      0.21 o
   1  -2  14        5.31        7.43      0.42 o
   2  -2  14        0.13        0.13      0.10 o
   3  -2  14        0.56        0.15      0.17 o
  -5  -1  14        0.03       -0.20      0.20 o
  -4  -1  14        0.29        0.14      0.15 o
  -3  -1  14       18.55       18.14      1.09 o
  -2  -1  14       21.02       20.82      0.38 o
  -1  -1  14        3.33        2.22      0.21 o
   0  -1  14        0.36        0.24      0.10 o
   1  -1  14        3.19        4.00      0.24 o
   2  -1  14        0.78        0.57      0.11 o
   3  -1  14        2.75        5.62      0.34 o
   4  -1  14        9.02       11.19      0.41 o
  -5   0  14        0.08       -0.05      0.20 o
  -4   0  14        7.20        6.76      0.32 o
  -3   0  14        0.00       -0.22      0.22 o
  -2   0  14        4.05        4.00      0.24 o
  -1   0  14        0.21        0.07      0.09 o
   0   0  14        3.45        2.84      0.36 o
   1   0  14        7.48        5.99      0.30 o
   2   0  14        3.55        3.53      0.22 o
   3   0  14        0.59        0.61      0.14 o
   4   0  14       11.72       10.75      0.40 o
  -5   1  14        0.51        0.72      0.23 o
  -4   1  14        0.44        1.34      0.89 o
  -3   1  14        3.11        3.61      0.21 o
  -2   1  14        2.56        2.62      0.18 o
  -1   1  14        7.09        7.40      0.35 o
   0   1  14       22.83       24.22      0.41 o
   1   1  14        8.20        9.39      0.30 o
   2   1  14        0.00        0.12      0.16 o
   3   1  14        4.04        4.38      0.41 o
   4   1  14        3.26        3.71      0.45 o
   5   1  14        0.15        0.22      0.17 o
  -4   2  14        0.78        0.42      0.23 o
  -3   2  14       12.99       12.10      0.62 o
  -2   2  14        6.81        9.53      0.59 o
  -1   2  14        0.61        0.78      0.14 o
   0   2  14        6.07        6.79      0.33 o
   1   2  14        1.86        1.63      0.15 o
   2   2  14       43.77       49.93      1.57 o
   3   2  14       53.29       55.87      0.79 o
   4   2  14        1.05        1.15      0.13 o
   5   2  14       14.14       15.93      0.44 o
  -4   3  14        0.00        0.04      0.20 o
  -3   3  14        6.82        5.56      0.27 o
  -2   3  14       12.91       13.56      0.35 o
  -1   3  14       17.72       14.41      0.50 o
   0   3  14        0.00       -0.08      0.08 o
   1   3  14       19.97       23.52      0.58 o
   2   3  14        0.14        0.20      0.17 o
   3   3  14        1.27        1.13      0.14 o
   4   3  14        3.34        4.69      0.24 o
   5   3  14       15.16       17.26      0.56 o
  -4   4  14        0.32        0.09      0.48 o
  -3   4  14        2.79        3.92      0.39 o
  -2   4  14        4.06        4.58      0.23 o
  -1   4  14        1.92        1.08      0.10 o
   0   4  14       17.87       18.86      0.42 o
   1   4  14        4.05        4.23      0.22 o
   2   4  14        0.35        0.09      0.21 o
   3   4  14        4.97        6.04      0.28 o
   4   4  14       18.64       16.84      0.66 o
   5   4  14        1.44        1.03      0.19 o
  -3   5  14        4.79        5.22      0.72 o
  -2   5  14        0.71        0.21      0.29 o
  -1   5  14       46.38       45.43      0.63 o
   0   5  14        0.44        1.01      0.21 o
   1   5  14        0.13        0.31      0.12 o
   2   5  14       11.03       11.49      0.51 o
   3   5  14        0.01       -0.12      0.12 o
   4   5  14        3.31        3.22      0.21 o
   5   5  14        2.48        1.96      0.19 o
  -2   6  14        3.25        4.13      0.27 o
  -1   6  14        7.35        6.24      0.46 o
   0   6  14        0.26        0.31      0.17 o
   1   6  14        0.07        0.05      0.11 o
   2   6  14       20.35       23.18      0.46 o
   3   6  14       17.87       19.81      0.64 o
   4   6  14        0.47        1.19      0.19 o
   5   6  14        0.14        0.40      0.16 o
  -1   7  14        1.78        1.24      0.21 o
   0   7  14        8.83        8.38      0.45 o
   1   7  14        0.57        0.67      0.23 o
   2   7  14        0.73        0.13      0.14 o
   3   7  14        2.80        2.80      0.43 o
   4   7  14       14.30       16.78      0.61 o
   1   8  14        9.95       10.05      0.41 o
   2   8  14        3.92        3.67      0.60 o
   3   8  14        1.11        1.00      0.20 o
  -3  -3  15        4.47        3.79      0.57 o
  -2  -3  15        0.02       -0.10      0.24 o
  -1  -3  15        0.00        0.22      0.18 o
   0  -3  15        1.68        1.27      0.14 o
   1  -3  15        0.00        0.06      0.15 o
  -3  -2  15        0.66        0.32      0.22 o
  -2  -2  15       14.69       16.62      0.43 o
  -1  -2  15        1.01        1.36      0.26 o
   0  -2  15        0.68        0.80      0.13 o
   1  -2  15        9.28       11.02      0.40 o
   2  -2  15        0.20        0.29      0.16 o
  -4  -1  15        3.85        2.97      0.32 o
  -3  -1  15        0.06       -0.23      0.31 o
  -2  -1  15        4.48        4.15      0.29 o
  -1  -1  15        7.96        8.36      0.25 o
   0  -1  15        4.13        4.01      0.24 o
   1  -1  15        0.26        0.37      0.22 o
   2  -1  15        0.13        0.16      0.14 o
   3  -1  15        4.45        5.88      0.36 o
  -4   0  15        0.01       -0.08      0.22 o
  -3   0  15        6.21        7.00      0.40 o
  -2   0  15        8.12        9.16      0.65 o
  -1   0  15        6.13        6.81      0.84 o
   0   0  15        0.05       -0.18      0.21 o
   1   0  15        0.08        0.23      0.29 o
   2   0  15        7.36        8.08      0.31 o
   3   0  15        0.57        0.66      0.17 o
  -3   1  15        0.36        1.93      1.21 o
  -2   1  15        0.00        0.11      0.13 o
  -1   1  15        0.23        0.07      0.10 o
   0   1  15       37.40       42.29      0.65 o
   1   1  15       14.24       17.29      0.59 o
   2   1  15        0.87        1.00      0.17 o
   3   1  15        1.40        1.50      0.16 o
   4   1  15        2.03        1.97      0.24 o
  -3   2  15        1.21        2.89      2.15 o
  -2   2  15        0.21        0.53      0.23 o
  -1   2  15        9.78       10.95      0.66 o
   0   2  15        0.23        0.51      0.17 o
   1   2  15        1.13        1.11      0.27 o
   2   2  15       10.13       13.21      0.64 o
   3   2  15       24.59       27.47      0.54 o
   4   2  15        0.20        0.16      0.15 o
  -3   3  15        0.21       -0.19      0.20 o
  -2   3  15       11.59       12.29      0.62 o
  -1   3  15        6.60        8.03      0.24 o
   0   3  15       25.14       24.41      0.55 o
   1   3  15        6.09        6.41      0.35 o
   2   3  15        0.02       -0.17      0.17 o
   3   3  15        8.12        7.09      0.35 o
   4   3  15        6.96        7.86      0.36 o
  -2   4  15        3.18        1.77      0.42 o
  -1   4  15        2.55        2.11      0.42 o
   0   4  15        2.17        1.57      0.27 o
   1   4  15        0.08       -0.01      0.11 o
   2   4  15        3.61        3.98      0.27 o
   3   4  15        0.84        0.48      0.17 o
   4   4  15        0.00       -0.15      0.15 o
  -2   5  15       17.35       18.58      0.71 o
  -1   5  15        0.00        0.28      0.21 o
   0   5  15       60.32       63.41      1.31 o
   1   5  15        1.73        2.30      0.38 o
   2   5  15        5.11        5.77      0.28 o
   3   5  15        2.39        2.04      0.28 o
   4   5  15       19.06       21.44      0.71 o
   0   6  15       43.74       44.97      0.82 o
   1   6  15        0.10        0.26      0.25 o
   2   6  15       28.22       32.33      0.95 o
   3   6  15       14.22       17.46      0.44 o
  -1  -1  16        1.55        1.11      0.42 o
   0  -1  16        4.95        5.41      0.30 o
  -2   0  16        4.84        6.12      0.64 o
  -1   0  16        8.05        9.64      0.76 o
   0   0  16        0.04       -0.07      0.27 o
   1   0  16        0.45        0.33      0.15 o
  -2   1  16        2.71        2.63      0.32 o
  -1   1  16        1.18        1.53      0.59 o
   0   1  16        7.67        8.98      0.39 o
   1   1  16       24.08       26.83      0.53 o
   2   1  16        5.39        5.65      0.35 o
  -1   2  16        2.18        1.34      0.14 o
   0   2  16        1.03        1.28      0.16 o
   1   2  16       12.26       13.56      0.62 o
   2   2  16        3.43        2.55      0.21 o
  -1   3  16       10.21       11.86      0.75 o
   0   3  16       11.50       11.78      0.82 o
   1   3  16        2.23        2.22      0.60 o
   2   3  16        0.05       -0.20      0.21 o
   0   4  16        2.79        1.41      0.15 o
   1   4  16        0.44        0.29      0.14 o
 
