# Supplementary material for: Crystal structure, Hirshfeld surface analysis and DFT studies of 2-[4-(2-methyl­prop­yl)phen­yl]-N′-[(1Z)-1-(thio­phen-2-yl)ethyl­idene]propane­hydrazide
Source: Acta Crystallogr E Crystallogr Commun. 2025 Apr 24;81(Pt 5):417–9. doi: 10.1107/S2056989025003329 (PMC12054774; doi:10.1107/S2056989025003329)
Supplement: Supplementary file 3 [file e-81-00417-Isup3.cml]

<?xml version="1.0" ?>
<cml>
<molecule title="2-[4-(2-Methylpropyl)phenyl]-N&#39;-[(1Z)-1-(thiophen-2-yl)ethylidene]propanehydrazide" id="m1">
  <atomArray>
    <atom id="a1" elementType="C" />
    <atom id="a2" elementType="C" />
    <atom id="a3" elementType="C" />
    <atom id="a4" elementType="C" />
    <atom id="a5" elementType="C" />
    <atom id="a6" elementType="C" />
    <atom id="a7" elementType="C" />
    <atom id="a8" elementType="C" />
    <atom id="a9" elementType="C" />
    <atom id="a10" elementType="C" />
    <atom id="a11" elementType="C" />
    <atom id="a12" elementType="C" />
    <atom id="a13" elementType="C" />
    <atom id="a14" elementType="O" />
    <atom id="a15" elementType="N" />
    <atom id="a16" elementType="N" />
    <atom id="a17" elementType="C" />
    <atom id="a18" elementType="C" />
    <atom id="a19" elementType="C" />
    <atom id="a20" elementType="C" />
    <atom id="a21" elementType="C" />
    <atom id="a22" elementType="C" />
    <atom id="a23" elementType="S" />
  </atomArray>
  <bondArray>
    <bond atomRefs2="a1 a2" order="1" />
    <bond atomRefs2="a2 a3" order="1" />
    <bond atomRefs2="a2 a4" order="1" />
    <bond atomRefs2="a4 a5" order="1" />
    <bond atomRefs2="a5 a6" order="2">
      <bondStereo>T</bondStereo>
    </bond>
    <bond atomRefs2="a6 a7" order="1" />
    <bond atomRefs2="a7 a8" order="2">
      <bondStereo>C</bondStereo>
    </bond>
    <bond atomRefs2="a8 a9" order="1" />
    <bond atomRefs2="a9 a10" order="2">
      <bondStereo>C</bondStereo>
    </bond>
    <bond atomRefs2="a5 a10" order="1" />
    <bond atomRefs2="a8 a11" order="1" />
    <bond atomRefs2="a11 a12" order="1" />
    <bond atomRefs2="a11 a13" order="1" />
    <bond atomRefs2="a13 a14" order="2" />
    <bond atomRefs2="a13 a15" order="1" />
    <bond atomRefs2="a15 a16" order="1" />
    <bond atomRefs2="a16 a17" order="2">
      <bondStereo>T</bondStereo>
    </bond>
    <bond atomRefs2="a17 a18" order="1" />
    <bond atomRefs2="a17 a19" order="1" />
    <bond atomRefs2="a19 a20" order="2">
      <bondStereo>T</bondStereo>
    </bond>
    <bond atomRefs2="a20 a21" order="1" />
    <bond atomRefs2="a21 a22" order="2">
      <bondStereo>C</bondStereo>
    </bond>
    <bond atomRefs2="a22 a23" order="1" />
    <bond atomRefs2="a19 a23" order="1" />
  </bondArray>
</molecule>
</cml>
